# Supplementary material for: Gene set enrichment analysis of the bronchial epithelium implicates contribution of cell cycle and tissue repair processes in equine asthma
Source: Sci Rep. 2018 Nov 6;8:16408. doi: 10.1038/s41598-018-34636-9 (PMC6219531; doi:10.1038/s41598-018-34636-9)
Supplement: Supplementary file 1 — Supplementary Information [file 41598_2018_34636_MOESM1_ESM.xlsx]

## Sheet: Table 1
Gene set enrichment analysis of the bronchial epithelium implicates contribution of cell cycle and tissue repair processes in equine asthma
Laurence Tessier1, Olivier Côté1,4, Mary Ellen Clark1, Laurent Viel2, Andrés Diaz-Méndez2,5, Simon Anders3, Dorothee Bienzle1*
Supplementary Table 1. Genes differentially expressed after challenge in horses with asthma
Ensembl ID	Gene symbol	logFC	logCPM	LR	p-value	FDR
ENSECAG00000016161	SLPI	3.98409	3.85214	85.7881	2.0029e-20	2.77922e-16
ENSECAG00000012397	N/A	3.23821	4.05177	82.6402	9.84351e-20	6.82943e-16
ENSECAG00000023733	MMP-1	4.6832	3.26468	81.4371	1.8093e-19	8.3686e-16
ENSECAG00000015342	CXCL8	3.95526	3.77345	79.189	5.64445e-19	1.95806e-15
ENSECAG00000009742	S100A12	4.37769	5.31601	67.4251	2.1885e-16	5.27184e-13
ENSECAG00000001949	N/A	3.4355	1.23923	67.3447	2.27955e-16	5.27184e-13
ENSECAG00000010615	N/A	3.581	3.40485	61.6026	4.2026e-15	7.55931e-12
ENSECAG00000014399	OSM	3.47631	-0.480092	61.531	4.35821e-15	7.55931e-12
ENSECAG00000007161	CYP2F1	-1.813	8.37748	59.5828	1.17254e-14	1.8078e-11
ENSECAG00000010598	N/A	3.95921	3.74657	55.4273	9.69822e-14	1.34572e-10
ENSECAG00000007450	N/A	4.69139	0.627018	54.8124	1.326e-13	1.67269e-10
ENSECAG00000024640	CCL3	4.01504	1.62684	53.6141	2.44005e-13	2.82151e-10
ENSECAG00000016421	RETN	3.7308	-0.570959	52.7656	3.7583e-13	4.01155e-10
ENSECAG00000017217	CA12	2.78465	1.73465	52.2691	4.83927e-13	4.79641e-10
ENSECAG00000017436	TREM1	2.08458	3.61279	51.5025	7.15068e-13	6.61486e-10
ENSECAG00000017229	N/A	5.29132	4.54259	47.1576	6.55021e-12	5.55648e-09
ENSECAG00000014899	N/A	4.8948	0.398787	47.0821	6.80745e-12	5.55648e-09
ENSECAG00000004312	IL1RN	2.99274	4.81431	45.9198	1.23192e-11	9.49672e-09
ENSECAG00000009974	PON3	-1.04342	8.03751	45.7152	1.3676e-11	9.85622e-09
ENSECAG00000011404	SAA1	1.86199	2.31519	45.6407	1.42061e-11	9.85622e-09
ENSECAG00000021262	MMP7	2.36868	4.80068	45.4449	1.56996e-11	1.03737e-08
ENSECAG00000004679	PTX3	4.8755	1.36043	45.1133	1.85961e-11	1.14176e-08
ENSECAG00000014330	CYCS	0.925174	4.81761	45.0789	1.89251e-11	1.14176e-08
ENSECAG00000014840	N/A	-2.12045	4.37199	44.3332	2.76986e-11	1.60144e-08
ENSECAG00000018024	TMEM150C	-1.02897	3.98317	41.9328	9.44645e-11	5.24316e-08
ENSECAG00000009466	N/A	-2.35899	6.54829	41.3593	1.26668e-10	6.76017e-08
ENSECAG00000020369	SLC2A4RG	-0.919509	6.31492	40.685	1.78856e-10	9.03523e-08
ENSECAG00000023791	SLC16A11	-1.2106	5.22107	40.6049	1.86339e-10	9.03523e-08
ENSECAG00000020573	KPNA2	1.37093	4.75825	40.5789	1.88831e-10	9.03523e-08
ENSECAG00000018943	HN1	0.973983	4.83603	40.464	2.00273e-10	9.26329e-08
ENSECAG00000010854	N/A	3.77593	1.22829	39.3096	3.61653e-10	1.61881e-07
ENSECAG00000002197	N/A	-1.36729	4.08959	38.7174	4.89835e-10	2.12405e-07
ENSECAG00000006474	LGALS3	1.174	6.27761	38.12	6.65259e-10	2.79731e-07
ENSECAG00000006686	NCAPG2	1.21024	4.19884	37.9636	7.20756e-10	2.94153e-07
ENSECAG00000023566	DHRS9	2.52647	0.884936	37.1324	1.10375e-09	4.37591e-07
ENSECAG00000014619	UBE2C	2.55283	3.29985	36.945	1.21508e-09	4.68348e-07
ENSECAG00000013081	MMP9	1.85751	1.65026	36.7955	1.31193e-09	4.82278e-07
ENSECAG00000014275	DBP	-1.27979	3.08087	36.7824	1.32074e-09	4.82278e-07
ENSECAG00000013429	SLITRK6	-1.55694	4.09932	36.5855	1.46116e-09	5.19873e-07
ENSECAG00000001471	N/A	1.52671	4.42115	36.3198	1.67454e-09	5.80899e-07
ENSECAG00000018137	TEF	-0.991125	5.30138	36.1301	1.84576e-09	6.24676e-07
ENSECAG00000012344	PTPRU	-0.981195	4.80525	35.8528	2.12797e-09	6.91967e-07
ENSECAG00000024016	IL13RA2	2.96985	2.17509	35.8379	2.14432e-09	6.91967e-07
ENSECAG00000016411	KRT17	3.82423	2.89569	35.7722	2.21792e-09	6.99451e-07
ENSECAG00000017181	PTGS2	1.93736	1.48868	35.4101	2.67097e-09	8.23608e-07
ENSECAG00000008827	NDC80	2.50903	2.33335	35.2697	2.87064e-09	8.65935e-07
ENSECAG00000021057	ADGRV1	-1.03245	4.51292	35.0683	3.18345e-09	9.31551e-07
ENSECAG00000000281	SHCBP1	2.48392	2.47689	35.0217	3.26055e-09	9.31551e-07
ENSECAG00000001069	CCRL2	1.71457	1.9128	35.0044	3.28957e-09	9.31551e-07
ENSECAG00000013053	TOP2A	2.4476	4.80601	34.9032	3.46511e-09	9.61638e-07
ENSECAG00000024127	CENPF	2.34026	4.06135	34.7195	3.80804e-09	1.03414e-06
ENSECAG00000018260	TFF1	3.551	7.43029	34.6853	3.87542e-09	1.03414e-06
ENSECAG00000023555	N/A	2.37864	0.821641	34.5596	4.13399e-09	1.08232e-06
ENSECAG00000022278	CASC5	2.16474	3.61996	34.4117	4.46031e-09	1.12767e-06
ENSECAG00000018072	LRRC59	0.90848	5.38937	34.4076	4.46972e-09	1.12767e-06
ENSECAG00000021476	MMP8	3.54945	1.1779	34.2351	4.88406e-09	1.2102e-06
ENSECAG00000018476	TPX2	2.36049	4.31492	33.9345	5.69995e-09	1.38012e-06
ENSECAG00000008785	N/A	2.57784	3.16633	33.9111	5.76873e-09	1.38012e-06
ENSECAG00000023727	IL1A	3.71436	1.50732	33.8502	5.9524e-09	1.39992e-06
ENSECAG00000008466	N/A	2.52081	1.58001	33.8062	6.08833e-09	1.40803e-06
ENSECAG00000006607	KIF11	2.66977	3.7345	33.4511	7.30783e-09	1.66235e-06
ENSECAG00000009163	NUF2	2.14966	2.77531	33.3956	7.51932e-09	1.67356e-06
ENSECAG00000008655	DLGAP5	2.52243	2.3774	33.3598	7.65896e-09	1.67356e-06
ENSECAG00000006694	S100A2	2.27118	6.71732	33.3447	7.71891e-09	1.67356e-06
ENSECAG00000009192	SRGN	1.23657	6.16592	33.2357	8.16395e-09	1.74281e-06
ENSECAG00000006234	N/A	2.94853	0.367243	33.173	8.43142e-09	1.76702e-06
ENSECAG00000017103	BUB1	2.32871	2.81315	33.1499	8.53204e-09	1.76702e-06
ENSECAG00000017906	PRC1	2.19253	3.87811	33.0252	9.09714e-09	1.83674e-06
ENSECAG00000022371	N/A	2.8329	0.060844	33.0175	9.13338e-09	1.83674e-06
ENSECAG00000013913	PCK2	1.08729	3.55377	32.952	9.44631e-09	1.86409e-06
ENSECAG00000021662	STMN1	1.71946	5.49551	32.9074	9.66555e-09	1.86409e-06
ENSECAG00000010259	TRIM45	-0.924477	4.43166	32.906	9.67244e-09	1.86409e-06
ENSECAG00000009716	CDK1	2.25815	3.44145	32.7832	1.03029e-08	1.93648e-06
ENSECAG00000010978	HIGD1A	0.797482	5.22161	32.7656	1.03968e-08	1.93648e-06
ENSECAG00000008461	DEPDC1	2.3503	1.56368	32.7526	1.04667e-08	1.93648e-06
ENSECAG00000015806	CCNB1	1.96906	3.50435	32.7036	1.0734e-08	1.95981e-06
ENSECAG00000000633	ZWINT	2.26194	1.5378	32.6197	1.12072e-08	2.01963e-06
ENSECAG00000023564	ACOT7	1.5407	2.83949	32.5584	1.15665e-08	2.05765e-06
ENSECAG00000014536	KIF23	2.18698	3.26603	32.5103	1.1856e-08	2.08245e-06
ENSECAG00000014384	AURKB	2.70131	2.29956	32.3665	1.27669e-08	2.21443e-06
ENSECAG00000013685	TNXB	-0.898775	5.38807	32.295	1.32456e-08	2.26908e-06
ENSECAG00000001041	CENPN	2.2094	2.16576	32.2238	1.374e-08	2.32507e-06
ENSECAG00000012742	CXCL6	3.78616	4.00264	32.1353	1.438e-08	2.40407e-06
ENSECAG00000018996	PLEK	2.35129	3.2358	32.0553	1.49847e-08	2.47068e-06
ENSECAG00000018603	SLC46A2	1.64005	1.99486	32.0162	1.52894e-08	2.47068e-06
ENSECAG00000019038	KIF2C	2.07143	3.02403	32.0132	1.53126e-08	2.47068e-06
ENSECAG00000017295	N/A	1.28723	4.07883	31.9688	1.56667e-08	2.48913e-06
ENSECAG00000015483	N/A	3.17064	-1.34403	31.9541	1.57858e-08	2.48913e-06
ENSECAG00000016382	ANLN	2.54231	3.27436	31.9092	1.61552e-08	2.51136e-06
ENSECAG00000007929	N/A	-2.25265	5.20189	31.8758	1.64349e-08	2.51136e-06
ENSECAG00000016495	NUSAP1	2.1807	4.06635	31.87	1.64845e-08	2.51136e-06
ENSECAG00000000168	IL1B	2.85102	2.39027	31.8505	1.66507e-08	2.51136e-06
ENSECAG00000015871	CDCA8	2.13851	1.84333	31.6916	1.80701e-08	2.68115e-06
ENSECAG00000006881	CKAP4	0.97409	4.89065	31.6813	1.81661e-08	2.68115e-06
ENSECAG00000008385	N/A	2.54254	2.10543	31.6611	1.83561e-08	2.68115e-06
ENSECAG00000023732	H2AFZ	1.27563	4.48097	31.6177	1.87713e-08	2.71323e-06
ENSECAG00000022127	PLAUR	1.72076	3.07332	31.3766	2.12532e-08	3.01034e-06
ENSECAG00000019677	EPHX1	-0.880068	7.60774	31.3759	2.12607e-08	3.01034e-06
ENSECAG00000012199	N/A	1.81487	0.577173	31.3492	2.15551e-08	3.0212e-06
ENSECAG00000016985	IL36G	4.34778	-0.434373	31.1726	2.36076e-08	3.27579e-06
ENSECAG00000010821	RACGAP1	2.37893	3.29928	31.1303	2.41276e-08	3.31479e-06
ENSECAG00000019780	ARHGAP11B	2.17395	3.35116	31.0152	2.56011e-08	3.48276e-06
ENSECAG00000008506	HMMR	2.31022	2.90901	30.9462	2.65287e-08	3.5739e-06
ENSECAG00000017481	SLCO1A2	-2.04535	1.66944	30.9021	2.71376e-08	3.62078e-06
ENSECAG00000014756	N/A	2.48008	-0.337404	30.7577	2.92346e-08	3.86343e-06
ENSECAG00000017662	NLRP12	2.64314	-0.852638	30.7391	2.95162e-08	3.86383e-06
ENSECAG00000021289	CCNE1	1.81848	1.53355	30.6187	3.14047e-08	4.07263e-06
ENSECAG00000018438	CEP55	2.48452	1.49981	30.5881	3.1905e-08	4.0992e-06
ENSECAG00000014813	CCNB2	2.28626	2.59761	30.5557	3.24418e-08	4.11724e-06
ENSECAG00000011380	TACC3	1.13994	4.34042	30.5439	3.26388e-08	4.11724e-06
ENSECAG00000003029	CDC25C	2.22653	0.81912	30.4203	3.47871e-08	4.3487e-06
ENSECAG00000001724	GJB2	1.40505	2.0092	30.3396	3.62652e-08	4.49301e-06
ENSECAG00000023776	TTK	2.58254	2.11581	30.2732	3.75273e-08	4.6069e-06
ENSECAG00000000051	N/A	2.35522	1.4351	30.2567	3.78486e-08	4.6069e-06
ENSECAG00000016322	CYP24A1	1.72532	4.19947	30.1428	4.01372e-08	4.84299e-06
ENSECAG00000018519	FANCD2	2.15687	3.05317	30.1189	4.06355e-08	4.86085e-06
ENSECAG00000005925	MYBL2	2.72036	3.57377	30.0901	4.1243e-08	4.87726e-06
ENSECAG00000018954	NCCRP1	2.07493	1.78781	30.0774	4.15148e-08	4.87726e-06
ENSECAG00000011162	AGR2	1.84072	8.8179	30.0534	4.2032e-08	4.87726e-06
ENSECAG00000007620	DEPDC1B	2.36624	1.23622	30.026	4.26293e-08	4.87726e-06
ENSECAG00000018012	SELENBP1	-0.849476	8.03658	30.0248	4.26566e-08	4.87726e-06
ENSECAG00000021092	KLF15	-1.20017	2.71164	30.0145	4.28817e-08	4.87726e-06
ENSECAG00000014953	KIF15	1.8664	2.88655	29.945	4.44473e-08	5.01424e-06
ENSECAG00000014638	TMTC2	-1.03212	4.62516	29.8686	4.62345e-08	5.17379e-06
ENSECAG00000003015	SERPINB2	2.65814	2.63209	29.84	4.69204e-08	5.20796e-06
ENSECAG00000013422	SLC12A2	0.757596	6.33795	29.8248	4.72905e-08	5.20796e-06
ENSECAG00000011351	PDZK1	-1.54152	4.83909	29.741	4.93787e-08	5.39511e-06
ENSECAG00000020645	ASPM	2.42386	3.44676	29.7104	5.01642e-08	5.41401e-06
ENSECAG00000011288	FAM178B	-1.47277	1.77417	29.704	5.0332e-08	5.41401e-06
ENSECAG00000009504	TUBA1C	1.11908	7.75777	29.6399	5.20238e-08	5.54722e-06
ENSECAG00000024771	N/A	-0.857788	5.19722	29.627	5.237e-08	5.54722e-06
ENSECAG00000008959	SAMHD1	1.44903	5.81748	29.5857	5.34985e-08	5.62383e-06
ENSECAG00000022164	SMC4	1.18633	5.26567	29.563	5.41291e-08	5.64733e-06
ENSECAG00000017796	NCAPD2	1.24181	4.54069	29.2777	6.27137e-08	6.49414e-06
ENSECAG00000012475	SGOL1	2.68892	0.993669	29.1542	6.6842e-08	6.87036e-06
ENSECAG00000005550	SFN	1.94911	5.1431	29.0688	6.98519e-08	7.12695e-06
ENSECAG00000008724	MPST	-0.693552	5.31386	29.0248	7.14574e-08	7.23754e-06
ENSECAG00000018918	TRIP13	2.01128	1.56629	28.8235	7.92849e-08	7.95338e-06
ENSECAG00000006711	N/A	2.00814	-0.0632501	28.814	7.96714e-08	7.95338e-06
ENSECAG00000000918	RORC	-1.10606	4.45826	28.6831	8.52462e-08	8.44911e-06
ENSECAG00000012939	CBX7	-0.974345	3.077	28.5636	9.0672e-08	8.87899e-06
ENSECAG00000007355	PIK3IP1	-1.08802	2.5884	28.5595	9.08631e-08	8.87899e-06
ENSECAG00000012728	N/A	2.4463	-0.104031	28.404	9.84617e-08	9.49744e-06
ENSECAG00000007942	LMNB1	1.31104	5.24682	28.402	9.85609e-08	9.49744e-06
ENSECAG00000012602	KANK4	-1.26357	1.00257	28.2623	1.0594e-07	1.0138e-05
ENSECAG00000013712	N/A	2.96341	-0.570545	28.2254	1.0798e-07	1.02625e-05
ENSECAG00000020626	SDK2	1.14389	2.02153	28.1941	1.09741e-07	1.0359e-05
ENSECAG00000020957	LCN2	1.17022	8.95602	28.0481	1.18336e-07	1.10948e-05
ENSECAG00000012502	GLIPR2	0.75509	4.54487	27.9755	1.22863e-07	1.14419e-05
ENSECAG00000021452	BUB1B	2.4287	3.73859	27.941	1.25073e-07	1.15701e-05
ENSECAG00000008836	PYCR1	1.53704	2.76065	27.8055	1.34142e-07	1.22858e-05
ENSECAG00000007464	RRM2	2.52643	4.1096	27.7992	1.34581e-07	1.22858e-05
ENSECAG00000021529	EZH2	1.15681	3.86594	27.7759	1.36216e-07	1.23319e-05
ENSECAG00000023331	KIF20B	1.19881	3.79097	27.7667	1.36863e-07	1.23319e-05
ENSECAG00000024940	RNF207	-1.31391	1.69106	27.702	1.41517e-07	1.26221e-05
ENSECAG00000019581	SEC14L3	-1.06343	9.48527	27.6967	1.41904e-07	1.26221e-05
ENSECAG00000019161	DIAPH3	2.4902	1.60746	27.6538	1.45089e-07	1.28233e-05
ENSECAG00000013390	ZMAT1	-1.04209	2.7172	27.5602	1.5228e-07	1.33736e-05
ENSECAG00000012629	MASTL	1.94473	1.55445	27.4742	1.59204e-07	1.38938e-05
ENSECAG00000026891	KIAA0101	2.79083	1.33368	27.4531	1.60951e-07	1.39585e-05
ENSECAG00000011788	CDC45	2.63062	2.00273	27.3841	1.66794e-07	1.43263e-05
ENSECAG00000008347	DEFB1	3.66162	-0.204665	27.3788	1.67258e-07	1.43263e-05
ENSECAG00000024357	CCNA2	2.37846	3.0204	27.2994	1.74267e-07	1.48351e-05
ENSECAG00000020362	MND1	2.59457	0.525579	27.2526	1.78537e-07	1.5106e-05
ENSECAG00000016457	E2F8	2.00554	2.14783	27.1246	1.90752e-07	1.60416e-05
ENSECAG00000018104	IGFBP3	1.98353	5.28268	27.0649	1.96743e-07	1.64458e-05
ENSECAG00000018928	PER3	-1.00488	3.18292	27.0221	2.01138e-07	1.67125e-05
ENSECAG00000024038	YPEL3	-0.769392	5.05076	26.9877	2.04759e-07	1.69121e-05
ENSECAG00000021538	CKAP2L	1.41735	3.14876	26.932	2.1074e-07	1.73031e-05
ENSECAG00000011483	MORN1	-1.09088	3.19328	26.8827	2.16183e-07	1.76456e-05
ENSECAG00000011965	OLR1	3.33473	1.56368	26.8386	2.21171e-07	1.79472e-05
ENSECAG00000023847	RRM1	0.931536	5.57293	26.7523	2.31271e-07	1.86576e-05
ENSECAG00000019633	IGFBP6	1.37056	6.50094	26.716	2.35659e-07	1.89018e-05
ENSECAG00000026827	N/A	1.34429	2.71429	26.5948	2.50919e-07	2.00101e-05
ENSECAG00000009441	MUC16	2.0114	2.41922	26.447	2.7087e-07	2.14533e-05
ENSECAG00000014314	POLQ	2.32061	1.49808	26.4382	2.72109e-07	2.14533e-05
ENSECAG00000019369	CCNF	2.51729	1.98463	26.3743	2.81256e-07	2.20492e-05
ENSECAG00000020669	LDHA	1.09045	7.41533	26.332	2.87483e-07	2.24107e-05
ENSECAG00000013223	PBK	1.92007	2.17739	26.2911	2.93643e-07	2.27631e-05
ENSECAG00000008787	CCNB3	1.76907	1.01034	26.1176	3.21238e-07	2.47639e-05
ENSECAG00000007244	LRP8	0.858628	4.50996	26.0969	3.24697e-07	2.48923e-05
ENSECAG00000007487	N/A	2.42813	2.1348	26.028	3.36502e-07	2.56365e-05
ENSECAG00000010326	MIS18A	2.11283	1.24368	26.0189	3.381e-07	2.56365e-05
ENSECAG00000023814	LRPPRC	0.679672	5.20516	25.9899	3.43206e-07	2.58822e-05
ENSECAG00000016452	PODNL1	-1.36914	1.13713	25.9759	3.45699e-07	2.59293e-05
ENSECAG00000006973	PHLDA2	1.15529	3.23296	25.8706	3.6508e-07	2.72357e-05
ENSECAG00000024558	CENPE	2.40677	1.51304	25.8438	3.70187e-07	2.7469e-05
ENSECAG00000019433	CDKN3	1.69074	2.3274	25.8158	3.75608e-07	2.77231e-05
ENSECAG00000019129	FOXM1	2.09298	2.03407	25.7801	3.82618e-07	2.80911e-05
ENSECAG00000019938	GFPT1	0.818126	6.0921	25.6894	4.01025e-07	2.92875e-05
ENSECAG00000016271	CENPA	2.10246	1.08595	25.6063	4.18666e-07	3.04158e-05
ENSECAG00000007470	NCAPG	1.73181	3.82989	25.5953	4.2107e-07	3.04311e-05
ENSECAG00000014259	TIMP1	1.98567	3.33976	25.5774	4.24994e-07	3.05555e-05
ENSECAG00000019382	S100A10	0.939434	7.13368	25.5441	4.32376e-07	3.09261e-05
ENSECAG00000020277	SLC4A11	1.52984	1.06149	25.5106	4.3996e-07	3.13071e-05
ENSECAG00000009363	IRG1	2.64945	2.81293	25.4988	4.42648e-07	3.1337e-05
ENSECAG00000015641	DSCC1	2.4187	0.670059	25.4891	4.44898e-07	3.1337e-05
ENSECAG00000015419	SIX5	-0.990662	2.74997	25.3684	4.73615e-07	3.31913e-05
ENSECAG00000021788	N/A	-0.997737	7.19899	25.3281	4.83605e-07	3.37211e-05
ENSECAG00000008634	NCAPH	1.80383	3.12015	25.3141	4.87128e-07	3.37969e-05
ENSECAG00000013457	CSF3R	2.18069	2.83831	25.2758	4.969e-07	3.43034e-05
ENSECAG00000014962	FAXDC2	-0.88676	5.0671	25.2353	5.07444e-07	3.48579e-05
ENSECAG00000009215	SLC7A5	1.40685	2.59336	25.1594	5.27811e-07	3.60784e-05
ENSECAG00000015699	VSTM1	2.53622	-1.06453	25.1091	5.41768e-07	3.68509e-05
ENSECAG00000011494	METRN	-1.12664	4.91181	25.0536	5.5758e-07	3.77355e-05
ENSECAG00000016860	KIF20A	2.28308	3.50708	25.0445	5.60213e-07	3.77355e-05
ENSECAG00000013630	SULF2	0.818748	6.11199	25.0124	5.69642e-07	3.81853e-05
ENSECAG00000015739	TOPBP1	1.06082	4.95348	24.9974	5.74086e-07	3.82831e-05
ENSECAG00000017419	MTHFD2	1.18902	3.50425	24.977	5.80196e-07	3.82831e-05
ENSECAG00000013188	CDCA2	1.89102	1.74705	24.9729	5.81409e-07	3.82831e-05
ENSECAG00000006595	N/A	2.17993	-0.560626	24.9705	5.82137e-07	3.82831e-05
ENSECAG00000009073	ARHGEF39	1.81205	2.28545	24.9389	5.91773e-07	3.87332e-05
ENSECAG00000024694	KIF14	2.09435	1.58615	24.895	6.05407e-07	3.94396e-05
ENSECAG00000008847	N/A	-1.18703	11.0094	24.8279	6.26829e-07	4.06443e-05
ENSECAG00000024520	KDELR3	0.814233	4.71332	24.8011	6.35609e-07	4.10219e-05
ENSECAG00000018575	YPEL2	-0.708622	3.83678	24.739	6.5644e-07	4.21702e-05
ENSECAG00000008700	MDGA1	1.44469	2.15044	24.6418	6.90369e-07	4.41455e-05
ENSECAG00000019873	VCAN	2.13917	0.20546	24.6322	6.93843e-07	4.41641e-05
ENSECAG00000005506	MMP13	3.17329	0.379731	24.5692	7.16887e-07	4.54225e-05
ENSECAG00000009568	CENPI	1.98921	1.93731	24.5426	7.26834e-07	4.58434e-05
ENSECAG00000007743	KMT2A	-0.644015	6.3901	24.5009	7.42747e-07	4.66351e-05
ENSECAG00000009027	WBSCR27	-1.30093	1.22822	24.4022	7.818e-07	4.88114e-05
ENSECAG00000000360	RGS18	1.69501	0.942409	24.3957	7.84444e-07	4.88114e-05
ENSECAG00000004437	SH3GLB2	-0.736961	4.67673	24.367	7.96199e-07	4.93217e-05
ENSECAG00000026951	ARVCF	-0.775542	4.82363	24.2682	8.38133e-07	5.16886e-05
ENSECAG00000017191	SPP1	2.27354	3.51968	24.2554	8.43691e-07	5.18011e-05
ENSECAG00000022865	ERBB4	-1.35553	0.572508	24.2319	8.54046e-07	5.22059e-05
ENSECAG00000000895	CHAF1B	1.41905	2.9218	24.2122	8.62839e-07	5.25121e-05
ENSECAG00000010078	CIT	1.38514	2.96136	24.1663	8.83638e-07	5.35431e-05
ENSECAG00000021209	CRELD2	0.8899	5.2246	24.0851	9.21706e-07	5.56069e-05
ENSECAG00000019705	CDC20	1.53785	4.33635	24.0133	9.56706e-07	5.73596e-05
ENSECAG00000002513	ERCC6L	2.41529	1.546	24.0087	9.59025e-07	5.73596e-05
ENSECAG00000024619	S100A14	0.912776	5.09188	23.9549	9.86164e-07	5.87297e-05
ENSECAG00000019596	N/A	1.62031	3.4062	23.9392	9.94265e-07	5.89591e-05
ENSECAG00000019698	N/A	-0.846665	3.49414	23.8279	1.05344e-06	6.22022e-05
ENSECAG00000019990	WNK2	-1.03178	3.50963	23.7691	1.08614e-06	6.38615e-05
ENSECAG00000013745	SNX10	1.06033	2.44078	23.7351	1.10549e-06	6.47251e-05
ENSECAG00000014059	ECT2	1.38149	3.6231	23.652	1.15429e-06	6.72977e-05
ENSECAG00000024196	KIFC1	1.77755	3.41582	23.6209	1.17306e-06	6.81062e-05
ENSECAG00000014368	MCM5	1.72447	4.96941	23.467	1.27076e-06	7.34713e-05
ENSECAG00000010015	YARS	0.624067	4.96208	23.4499	1.28212e-06	7.35657e-05
ENSECAG00000023092	FOSL1	2.85193	0.631849	23.4485	1.283e-06	7.35657e-05
ENSECAG00000010117	N/A	2.83426	-0.238054	23.4195	1.30253e-06	7.43781e-05
ENSECAG00000009586	C16orf89	-1.04272	6.23417	23.3952	1.31904e-06	7.47616e-05
ENSECAG00000009913	CDC6	2.31461	2.27496	23.3938	1.32002e-06	7.47616e-05
ENSECAG00000010496	N/A	2.08287	0.210019	23.2725	1.40595e-06	7.93046e-05
ENSECAG00000011970	BZRAP1	-1.08133	4.13357	23.2006	1.45955e-06	8.17098e-05
ENSECAG00000014452	KIF22	1.61543	2.69338	23.1995	1.46037e-06	8.17098e-05
ENSECAG00000014517	CDCA3	1.96205	3.33199	23.1665	1.48561e-06	8.27884e-05
ENSECAG00000017894	CKAP2	2.16883	2.7466	23.12	1.52198e-06	8.44762e-05
ENSECAG00000017485	TGM1	2.23032	0.721338	23.0391	1.58738e-06	8.7755e-05
ENSECAG00000023922	E2F2	2.3603	1.33727	22.9794	1.63747e-06	9.01648e-05
ENSECAG00000007872	TCF19	1.52467	3.70653	22.9684	1.64683e-06	9.0322e-05
ENSECAG00000020174	CENPW	1.81391	0.0424942	22.9082	1.69928e-06	9.28316e-05
ENSECAG00000021903	LAMC2	1.1586	5.60818	22.85	1.75152e-06	9.53104e-05
ENSECAG00000007610	TMEM98	-0.715	4.72647	22.8031	1.7948e-06	9.72837e-05
ENSECAG00000024503	ACTR1A	0.55328	5.37422	22.7731	1.823e-06	9.8428e-05
ENSECAG00000010316	YKT6	0.621246	4.90477	22.7018	1.89194e-06	0.000101491
ENSECAG00000005229	ARF4	0.593856	6.40738	22.6993	1.89437e-06	0.000101491
ENSECAG00000023961	AURKA	1.22707	2.53393	22.6594	1.93413e-06	0.000103223
ENSECAG00000012899	ESCO2	2.30261	1.94846	22.6255	1.96853e-06	0.000104656
ENSECAG00000009877	HSPA4L	0.645523	5.4134	22.6018	1.99294e-06	0.00010555
ENSECAG00000015581	TPI1	0.710518	6.81759	22.5735	2.0226e-06	0.000106713
ENSECAG00000016029	TRAIP	2.32489	0.500636	22.4981	2.10352e-06	0.000110556
ENSECAG00000021487	TRIM66	-1.02754	2.55526	22.4909	2.11136e-06	0.000110556
ENSECAG00000020596	HMGB3	0.945862	3.89822	22.4449	2.16254e-06	0.00011281
ENSECAG00000007517	TULP1	-1.46118	0.79015	22.4267	2.18319e-06	0.000113063
ENSECAG00000023888	ALDH1L2	1.24048	2.75745	22.4263	2.18369e-06	0.000113063
ENSECAG00000021805	LAMB2	-0.696676	6.08371	22.3881	2.22747e-06	0.000114772
ENSECAG00000026842	ACER3	0.947707	4.97735	22.3832	2.23324e-06	0.000114772
ENSECAG00000018686	PPA1	0.819321	5.0066	22.303	2.32845e-06	0.000119224
ENSECAG00000023113	SASS6	1.08806	2.27719	22.2863	2.34878e-06	0.000119822
ENSECAG00000009370	ORC1	2.2477	1.77873	22.1952	2.46289e-06	0.000125183
ENSECAG00000022690	ODC1	0.585168	6.3608	22.1771	2.48616e-06	0.000125851
ENSECAG00000000750	MMP3	4.06298	0.380491	22.1697	2.49585e-06	0.000125851
ENSECAG00000013350	HOMER1	0.560908	4.53637	22.164	2.50324e-06	0.000125851
ENSECAG00000023443	C2orf54	-0.921624	5.47489	22.1469	2.52566e-06	0.00012652
ENSECAG00000014936	GPSM2	0.774559	5.11639	22.121	2.55989e-06	0.000127773
ENSECAG00000003748	PYROXD2	-0.987968	2.81478	21.9971	2.73061e-06	0.000135806
ENSECAG00000008096	FAM111B	0.916181	4.15009	21.9668	2.77403e-06	0.000137473
ENSECAG00000023019	KIF18B	2.45632	1.71108	21.944	2.80723e-06	0.00013826
ENSECAG00000018650	SMC2	1.58548	3.95351	21.9422	2.80984e-06	0.00013826
ENSECAG00000019578	CDCA5	2.29195	0.957368	21.9184	2.84486e-06	0.000139489
ENSECAG00000022474	CALU	0.674007	5.43829	21.8672	2.92193e-06	0.000142763
ENSECAG00000006366	MAF1	-0.525009	5.69841	21.855	2.9405e-06	0.000143166
ENSECAG00000003138	ZNF581	-1.09658	2.86577	21.7941	3.03529e-06	0.00014701
ENSECAG00000010371	GAS2L3	1.88388	0.88421	21.7907	3.04063e-06	0.00014701
ENSECAG00000000940	CRY2	-0.618506	4.47624	21.6982	3.19092e-06	0.00015374
ENSECAG00000006038	SGOL2	1.64556	2.62383	21.6536	3.26591e-06	0.000156809
ENSECAG00000007445	ZNF331	-0.753505	3.22581	21.6309	3.30493e-06	0.000158135
ENSECAG00000012490	METTL7A	-0.897283	8.13809	21.5574	3.43397e-06	0.000163745
ENSECAG00000001854	TST	-0.708979	3.75162	21.5267	3.48933e-06	0.000165353
ENSECAG00000024027	CAPN13	1.9347	4.34137	21.5199	3.50182e-06	0.000165353
ENSECAG00000008742	CAPN2	0.733614	6.8235	21.519	3.50343e-06	0.000165353
ENSECAG00000021453	TICRR	2.14686	1.76491	21.475	3.58466e-06	0.000168181
ENSECAG00000010053	HJURP	2.18484	2.10048	21.4735	3.5876e-06	0.000168181
ENSECAG00000004590	TIPIN	0.988913	2.87643	21.4663	3.60096e-06	0.000168239
ENSECAG00000017252	RCC1	0.816131	3.93192	21.4592	3.61442e-06	0.000168301
ENSECAG00000000723	MMAB	-0.717151	3.76562	21.4522	3.62752e-06	0.000168346
ENSECAG00000007962	SOAT1	0.63618	4.20623	21.4261	3.67725e-06	0.000170085
ENSECAG00000020901	CLCA2	0.854768	6.08626	21.4068	3.71447e-06	0.000171236
ENSECAG00000024626	FAM193B	-0.766632	5.47378	21.3959	3.73575e-06	0.000171647
ENSECAG00000015413	SLC7A1	0.983516	3.3918	21.3838	3.75931e-06	0.000172159
ENSECAG00000024358	ZBTB16	-1.50474	3.59481	21.3504	3.82534e-06	0.0001742
ENSECAG00000018228	IGSF6	1.5009	2.01217	21.3486	3.82899e-06	0.0001742
ENSECAG00000023808	ATAD2	1.69028	3.80952	21.3126	3.90158e-06	0.000176595
ENSECAG00000016336	CDC25A	1.08507	1.77488	21.3099	3.90709e-06	0.000176595
ENSECAG00000016847	ALDH18A1	0.623412	4.83651	21.2982	3.93097e-06	0.000176707
ENSECAG00000021061	SLC6A14	1.45117	6.13017	21.2962	3.93503e-06	0.000176707
ENSECAG00000017353	SYNE1	-0.88053	7.43401	21.2854	3.95732e-06	0.000177135
ENSECAG00000011661	WHSC1	0.76945	5.13438	21.2751	3.97873e-06	0.00017752
ENSECAG00000013521	MAD2L1	1.33755	2.82965	21.2644	4.001e-06	0.000177942
ENSECAG00000011196	PADI4	2.68562	1.70242	21.2416	4.04883e-06	0.000179494
ENSECAG00000021478	EIF4A1	0.745275	8.14311	21.2298	4.0738e-06	0.000180026
ENSECAG00000013041	ETF1	0.518725	5.7872	21.1979	4.14225e-06	0.000182469
ENSECAG00000024945	ECH1	-0.573572	5.61902	21.1839	4.17265e-06	0.000183227
ENSECAG00000015055	N/A	-1.39367	1.17278	21.1627	4.21893e-06	0.000184675
ENSECAG00000011932	ACOX2	-0.889614	3.78338	21.1072	4.34299e-06	0.000189507
ENSECAG00000022564	DSC3	1.31183	3.16601	21.0816	4.40139e-06	0.000191453
ENSECAG00000026670	7SK	-1.26432	0.8415	21.0756	4.41517e-06	0.000191453
ENSECAG00000014850	GNL3	0.811561	5.24794	21.0433	4.49015e-06	0.000194097
ENSECAG00000020046	PSMD14	0.602267	5.35215	21.0299	4.52162e-06	0.000194851
ENSECAG00000007526	ZNF274	-0.715635	3.40006	20.9931	4.60952e-06	0.000198024
ENSECAG00000015499	XPC	-0.566935	6.15003	20.9665	4.6738e-06	0.000200166
ENSECAG00000022333	MFSD4	-0.677716	5.48842	20.9363	4.74802e-06	0.000202719
ENSECAG00000016912	ATP11B	0.513468	5.22669	20.9225	4.78254e-06	0.00020319
ENSECAG00000011895	N/A	2.49665	1.35648	20.9201	4.78835e-06	0.00020319
ENSECAG00000020698	N/A	1.46118	3.40891	20.9036	4.82987e-06	0.000204151
ENSECAG00000024215	GINS2	2.20363	0.562106	20.8978	4.84456e-06	0.000204151
ENSECAG00000008274	CLEC4E	2.20512	1.21675	20.8936	4.85514e-06	0.000204151
ENSECAG00000022254	TPM4	1.05406	7.20125	20.8861	4.87413e-06	0.000204331
ENSECAG00000012464	SYNCRIP	0.640073	6.07705	20.866	4.92551e-06	0.000205862
ENSECAG00000018934	PDZK1IP1	-0.747907	4.12307	20.8533	4.95826e-06	0.000206609
ENSECAG00000010011	MAP1LC3A	-0.975104	6.25098	20.7975	5.10485e-06	0.000212081
ENSECAG00000018147	N/A	-0.739695	6.40405	20.7656	5.19083e-06	0.000214781
ENSECAG00000022992	N/A	1.82457	2.30445	20.7619	5.20081e-06	0.000214781
ENSECAG00000002402	N/A	1.44211	0.496842	20.7111	5.34051e-06	0.000219896
ENSECAG00000014323	SKA3	1.07249	2.37955	20.6716	5.452e-06	0.000223822
ENSECAG00000019842	NAA15	0.496468	5.3415	20.6357	5.5552e-06	0.000227386
ENSECAG00000017147	C15orf52	-1.03223	1.82484	20.5747	5.73504e-06	0.000234057
ENSECAG00000018890	N/A	-0.679759	4.15543	20.569	5.75213e-06	0.000234066
ENSECAG00000020970	SLC25A23	-0.773129	3.35512	20.5568	5.78891e-06	0.000234874
ENSECAG00000017838	IGFLR1	-0.758814	2.99632	20.5332	5.86072e-06	0.000237094
ENSECAG00000024003	FADS6	-1.68903	0.770512	20.5209	5.89842e-06	0.000237926
ENSECAG00000013193	N/A	1.26557	4.81964	20.4824	6.01836e-06	0.000241743
ENSECAG00000007562	AUNIP	1.73755	-0.00765848	20.4793	6.02789e-06	0.000241743
ENSECAG00000019165	CENPK	1.8709	1.54322	20.4695	6.05892e-06	0.000242287
ENSECAG00000024519	SPC25	2.42848	1.37917	20.4482	6.12677e-06	0.000244296
ENSECAG00000011120	THRA	-0.705808	5.65931	20.4401	6.15258e-06	0.000244622
ENSECAG00000021775	N/A	0.710059	9.19678	20.3497	6.45019e-06	0.000255722
ENSECAG00000014501	TMEM54	0.923456	3.05462	20.343	6.47296e-06	0.000255894
ENSECAG00000012693	LONRF1	-0.718773	4.43399	20.2421	6.82362e-06	0.00026899
ENSECAG00000001810	N/A	-0.825144	8.81032	20.2189	6.90658e-06	0.000271489
ENSECAG00000023216	VNN2	-1.18296	6.88962	20.2096	6.94029e-06	0.000272044
ENSECAG00000000730	S100A16	0.694144	5.52874	20.1933	6.99974e-06	0.000273341
ENSECAG00000019434	PLEK2	1.4552	2.8335	20.1897	7.01277e-06	0.000273341
ENSECAG00000023860	TGM3	1.56508	2.0634	20.1073	7.32184e-06	0.000284588
ENSECAG00000022605	FAM179A	-0.862543	4.22899	20.0899	7.3885e-06	0.000286377
ENSECAG00000020713	CLDN8	-1.05251	5.14607	20.064	7.48932e-06	0.000289476
ENSECAG00000009621	INCENP	0.959753	3.39863	20.0503	7.54332e-06	0.000290753
ENSECAG00000023071	C11orf82	1.68405	1.53249	20.0275	7.63382e-06	0.000293426
ENSECAG00000020129	N/A	1.16661	5.85448	20.01	7.7039e-06	0.000295302
ENSECAG00000022964	CDC7	1.74869	1.77964	19.9047	8.14002e-06	0.000311159
ENSECAG00000012086	NECAB3	-1.09445	1.92187	19.8875	8.21364e-06	0.000313111
ENSECAG00000016586	NUCB2	0.720717	6.46563	19.8746	8.26898e-06	0.000314357
ENSECAG00000020060	TMEM205	-0.498399	5.67537	19.8664	8.30488e-06	0.000314859
ENSECAG00000021579	POGZ	-0.525039	5.22749	19.8276	8.47516e-06	0.00032044
ENSECAG00000022914	CENPM	2.03976	0.481616	19.8151	8.5308e-06	0.000321667
ENSECAG00000006619	ZNF688	-0.761919	2.71333	19.7921	8.63401e-06	0.000324676
ENSECAG00000020122	SELL	1.38292	2.49544	19.7789	8.69352e-06	0.00032603
ENSECAG00000015213	N/A	-1.3026	2.35909	19.7633	8.76482e-06	0.000327255
ENSECAG00000020703	SULT1C3	-1.5276	4.17678	19.7615	8.77333e-06	0.000327255
ENSECAG00000017541	GIGYF1	-0.576609	4.49497	19.7561	8.79816e-06	0.000327301
ENSECAG00000018806	INTS7	0.633884	3.73372	19.7334	8.90303e-06	0.000329945
ENSECAG00000021967	SLC9A4	-1.33818	4.63667	19.7298	8.92007e-06	0.000329945
ENSECAG00000003052	N/A	-1.5094	2.75221	19.7254	8.94058e-06	0.000329945
ENSECAG00000023681	AQP2	-1.7944	-0.634052	19.6855	9.12914e-06	0.000336011
ENSECAG00000016626	N/A	-0.816774	5.08659	19.6799	9.1561e-06	0.000336111
ENSECAG00000013141	SNRPA	0.809119	4.36994	19.6576	9.2635e-06	0.000339157
ENSECAG00000023355	GTSE1	1.62893	2.04871	19.6339	9.37918e-06	0.000342488
ENSECAG00000010480	EIF5A	0.561534	6.15612	19.616	9.46715e-06	0.000344793
ENSECAG00000008826	N/A	0.531104	5.90791	19.5625	9.73597e-06	0.000353655
ENSECAG00000009285	N/A	1.71975	-0.350987	19.543	9.836e-06	0.000356356
ENSECAG00000015060	PRR11	2.69729	0.684219	19.509	1.00126e-05	0.000361808
ENSECAG00000004845	CHEK2	1.31745	2.03512	19.4847	1.0141e-05	0.000365498
ENSECAG00000024847	DGAT2	1.10995	1.46763	19.4031	1.05835e-05	0.000380458
ENSECAG00000005800	ZGRF1	1.90899	0.294101	19.3768	1.07303e-05	0.000384739
ENSECAG00000000203	TRPA1	1.71047	-0.540293	19.3338	1.09746e-05	0.000392483
ENSECAG00000017357	DPP4	-0.817418	6.83369	19.3113	1.1105e-05	0.000396125
ENSECAG00000017241	SAMSN1	1.12811	2.22256	19.2927	1.12132e-05	0.00039896
ENSECAG00000018665	RECQL4	1.74192	2.57764	19.2715	1.13389e-05	0.000400815
ENSECAG00000024521	N/A	-0.74292	8.1365	19.2703	1.13456e-05	0.000400815
ENSECAG00000001042	PHF1	-0.552927	5.26421	19.2693	1.1352e-05	0.000400815
ENSECAG00000018569	LETM1	0.580103	5.15496	19.2558	1.14321e-05	0.000402617
ENSECAG00000016200	RNF187	-0.590392	4.86612	19.2405	1.1524e-05	0.000404828
ENSECAG00000025140	GALE	0.893684	4.72336	19.206	1.17344e-05	0.000411064
ENSECAG00000012910	ACE	-0.761806	4.80286	19.2017	1.17608e-05	0.000411064
ENSECAG00000024632	CGREF1	1.68	1.56482	19.1698	1.19588e-05	0.000416936
ENSECAG00000018883	N/A	-0.854677	3.5069	19.1614	1.20117e-05	0.000417729
ENSECAG00000019862	PAICS	0.646307	5.33216	19.1497	1.20858e-05	0.000419255
ENSECAG00000017547	WDR49	-1.16569	3.62715	19.092	1.24563e-05	0.000431032
ENSECAG00000014984	PGK1	0.728453	6.22278	19.0806	1.25313e-05	0.000432549
ENSECAG00000021742	MYO5A	0.963697	3.47886	19.0443	1.27716e-05	0.000439485
ENSECAG00000008519	WBP1	-0.611355	5.28855	19.0408	1.27956e-05	0.000439485
ENSECAG00000017432	PRSS22	1.3798	1.85157	19.0339	1.28416e-05	0.000439977
ENSECAG00000015652	ABCA2	-0.763911	6.6257	19.0243	1.29066e-05	0.000441113
ENSECAG00000016643	VMO1	-0.875013	10.8906	19.0167	1.2958e-05	0.000441781
ENSECAG00000018810	HELLS	1.97965	3.20717	19.0112	1.29953e-05	0.000441967
ENSECAG00000018341	CA11	-1.21407	1.09125	18.9963	1.30975e-05	0.000444354
ENSECAG00000002113	BARD1	1.50414	1.78224	18.9779	1.32241e-05	0.000447554
ENSECAG00000007588	EREG	2.19066	-1.02064	18.9676	1.32958e-05	0.000448888
ENSECAG00000021232	CYP2U1	-0.657961	3.86649	18.9419	1.34757e-05	0.000453857
ENSECAG00000020448	UBE2T	1.62255	1.3005	18.927	1.35819e-05	0.000456325
ENSECAG00000005547	CDT1	1.47382	2.74225	18.8836	1.38942e-05	0.000465691
ENSECAG00000011591	SZT2	-0.570025	5.53158	18.8681	1.40073e-05	0.000468349
ENSECAG00000021516	LRRC36	-0.832135	5.54707	18.855	1.41039e-05	0.000470448
ENSECAG00000001249	SOCS3	1.69562	2.31116	18.8214	1.43548e-05	0.000477667
ENSECAG00000020111	IQGAP3	2.21156	2.3047	18.8087	1.44506e-05	0.000479705
ENSECAG00000024194	POLA2	1.2102	3.03754	18.7984	1.45291e-05	0.000481159
ENSECAG00000018769	N/A	0.997953	3.19368	18.7709	1.47395e-05	0.000486966
ENSECAG00000012646	SYNJ2	0.607849	5.05687	18.737	1.50039e-05	0.000494523
ENSECAG00000023648	ABCE1	0.593229	4.9528	18.7302	1.50578e-05	0.000495122
ENSECAG00000010888	CD160	-1.06516	0.947818	18.7203	1.51359e-05	0.000496515
ENSECAG00000024023	CALCOCO1	-0.58685	5.49555	18.7135	1.51906e-05	0.000497135
ENSECAG00000015128	CAPG	0.67635	4.92578	18.706	1.52501e-05	0.000497908
ENSECAG00000021093	CDK3	-1.10844	2.12891	18.6946	1.53419e-05	0.000498739
ENSECAG00000001784	CD14	1.35312	3.71083	18.6939	1.53475e-05	0.000498739
ENSECAG00000017926	TROAP	1.68721	2.03974	18.6687	1.55515e-05	0.000504188
ENSECAG00000020419	RAB3D	0.754199	4.5699	18.6386	1.57993e-05	0.000511027
ENSECAG00000016646	PARPBP	1.77013	0.12062	18.6319	1.58545e-05	0.000511622
ENSECAG00000007214	CACNG4	1.44322	0.89466	18.6263	1.59008e-05	0.000511926
ENSECAG00000011017	LMNB2	0.789752	4.93312	18.5958	1.61578e-05	0.000518994
ENSECAG00000016535	TUBB6	1.55004	4.13942	18.5881	1.62228e-05	0.000519878
ENSECAG00000021920	MYO15B	-1.02429	4.18402	18.5718	1.63627e-05	0.000523155
ENSECAG00000019173	FAM13A	-0.507916	5.23649	18.5434	1.66077e-05	0.000529765
ENSECAG00000012550	SUSD4	-0.549454	4.99268	18.5282	1.67413e-05	0.000532802
ENSECAG00000021252	CCDC129	-0.971886	3.99748	18.495	1.70351e-05	0.000540913
ENSECAG00000010222	MAPRE1	0.499663	5.39899	18.4888	1.70909e-05	0.000541447
ENSECAG00000012469	COX7A2	0.553244	5.21825	18.4461	1.74774e-05	0.000551445
ENSECAG00000010289	N/A	-0.550599	4.36909	18.4452	1.7486e-05	0.000551445
ENSECAG00000000781	ANKLE1	1.09101	2.82104	18.4368	1.75633e-05	0.00055161
ENSECAG00000007918	TNS4	2.17911	4.4505	18.436	1.75707e-05	0.00055161
ENSECAG00000008840	MCM6	1.53007	5.30047	18.4171	1.77458e-05	0.000555848
ENSECAG00000013324	TXN	0.76247	7.54542	18.3858	1.80394e-05	0.000563771
ENSECAG00000019955	ADCK3	-0.608008	5.76029	18.367	1.82188e-05	0.000568002
ENSECAG00000017923	WDR16	-0.797642	5.84569	18.3608	1.82776e-05	0.000568002
ENSECAG00000014518	N/A	-0.814618	6.6984	18.3588	1.82975e-05	0.000568002
ENSECAG00000025135	MOGAT2	-0.784772	4.33595	18.3414	1.84651e-05	0.000571924
ENSECAG00000008432	N/A	1.60276	1.07855	18.3295	1.8581e-05	0.000574074
ENSECAG00000000367	RFC2	0.673668	4.28561	18.3258	1.86173e-05	0.000574074
ENSECAG00000015967	ASF1B	2.26616	1.7366	18.2997	1.88734e-05	0.000580681
ENSECAG00000017647	RAD51	1.53753	2.53441	18.2778	1.90915e-05	0.000586092
ENSECAG00000024082	ITGAX	1.19866	3.27144	18.2529	1.93435e-05	0.000592518
ENSECAG00000013653	TPMT	0.564146	4.98531	18.2432	1.94419e-05	0.000594219
ENSECAG00000017448	N/A	-1.26189	2.81967	18.2116	1.97674e-05	0.000602842
ENSECAG00000007210	CTSL	1.35481	0.99874	18.1977	1.99121e-05	0.000605691
ENSECAG00000020750	N/A	-0.954938	1.41323	18.1942	1.99482e-05	0.000605691
ENSECAG00000013892	PPEF1	-1.02732	1.6401	18.1793	2.01053e-05	0.00060913
ENSECAG00000014708	PTHLH	1.48386	0.572727	18.1426	2.04964e-05	0.000619625
ENSECAG00000009826	SCRN2	-0.588085	3.99911	18.1181	2.07618e-05	0.000625832
ENSECAG00000024232	A2ML1	1.44606	6.44982	18.1121	2.08269e-05	0.000625832
ENSECAG00000012427	BACE1	-0.571348	4.0146	18.1112	2.0837e-05	0.000625832
ENSECAG00000003460	N/A	0.981977	1.75999	18.0616	2.13877e-05	0.000640983
ENSECAG00000024473	MCM10	2.4893	1.24514	18.0367	2.16684e-05	0.000647997
ENSECAG00000009805	DCXR	-0.62546	5.83583	18.0271	2.17786e-05	0.000649894
ENSECAG00000019716	CCDC88C	-0.585814	6.60056	17.9723	2.24143e-05	0.000667427
ENSECAG00000017197	RANBP1	0.653441	5.45664	17.9355	2.28521e-05	0.000679005
ENSECAG00000024104	PXMP2	-0.867807	4.09507	17.8998	2.32846e-05	0.000690378
ENSECAG00000018369	RGMB	-0.583154	5.58398	17.8746	2.35944e-05	0.000698071
ENSECAG00000019880	ADAMTS9	1.32563	3.57177	17.8323	2.4125e-05	0.000712253
ENSECAG00000007761	DSC2	0.956342	3.50161	17.8132	2.43683e-05	0.000717908
ENSECAG00000022051	GAPDH	0.704495	9.41428	17.7946	2.46076e-05	0.000722732
ENSECAG00000018261	RGS4	1.7538	5.78836	17.7924	2.46362e-05	0.000722732
ENSECAG00000019276	MCM4	1.42275	5.29468	17.7687	2.49452e-05	0.000729641
ENSECAG00000018367	ZWILCH	1.09044	2.47438	17.7663	2.49769e-05	0.000729641
ENSECAG00000022510	N/A	-1.36917	0.519839	17.7598	2.5062e-05	0.000730589
ENSECAG00000017463	PCMTD2	-0.637577	4.12675	17.7169	2.56345e-05	0.000744584
ENSECAG00000020393	N/A	-0.692341	7.65861	17.7158	2.56494e-05	0.000744584
ENSECAG00000013162	PCNA	0.991634	5.17905	17.7078	2.57566e-05	0.000744939
ENSECAG00000008923	THBS1	1.34856	4.26102	17.7069	2.5769e-05	0.000744939
ENSECAG00000023841	POSTN	2.15871	2.50469	17.6964	2.59116e-05	0.000747505
ENSECAG00000024810	PLA2G4A	0.84886	4.02346	17.6875	2.60335e-05	0.000749462
ENSECAG00000007374	MAP4K2	-0.677816	3.05899	17.6212	2.69563e-05	0.000774421
ENSECAG00000015061	MCMBP	0.536086	5.22562	17.5663	2.77462e-05	0.000795467
ENSECAG00000000426	CENPL	1.89548	0.792309	17.5494	2.79935e-05	0.000800903
ENSECAG00000015412	WDHD1	0.98467	3.4736	17.5434	2.80819e-05	0.00080178
ENSECAG00000014415	N/A	-1.00024	3.99695	17.5035	2.86775e-05	0.000817104
ENSECAG00000010666	KNSTRN	1.17647	1.52665	17.4754	2.91053e-05	0.000826718
ENSECAG00000021488	DYRK1B	-0.576692	5.46539	17.4735	2.91341e-05	0.000826718
ENSECAG00000005235	PROB1	-1.00895	3.54796	17.4673	2.92297e-05	0.000827738
ENSECAG00000009829	N/A	-0.794906	4.52623	17.4318	2.97802e-05	0.00084161
ENSECAG00000019684	GNPNAT1	0.667071	4.23985	17.4173	3.00079e-05	0.00084632
ENSECAG00000018322	EXO1	2.31426	1.59609	17.3937	3.03834e-05	0.000855171
ENSECAG00000018828	STEAP4	1.07966	4.63188	17.3794	3.0613e-05	0.00085989
ENSECAG00000017677	HERC2	-0.560364	6.40249	17.3376	3.12936e-05	0.000877231
ENSECAG00000002632	MRFAP1L1	-1.06606	0.799187	17.3047	3.18399e-05	0.000890747
ENSECAG00000025179	TEKT3	-0.8089	4.5437	17.2644	3.25215e-05	0.00090737
ENSECAG00000011978	LRR1	1.04266	1.59587	17.2619	3.25649e-05	0.00090737
ENSECAG00000018353	ZBTB4	-0.497779	5.63699	17.2425	3.28993e-05	0.00091485
ENSECAG00000011630	FBXO5	1.57303	1.37524	17.2383	3.29717e-05	0.00091503
ENSECAG00000017969	N/A	1.40782	0.964885	17.2118	3.34362e-05	0.000926069
ENSECAG00000023676	ZNF32	-0.849904	2.48049	17.2076	3.35089e-05	0.000926234
ENSECAG00000020234	TUBB	1.04974	7.48772	17.2036	3.35802e-05	0.00092636
ENSECAG00000005489	PTAFR	1.33731	1.53242	17.1918	3.37884e-05	0.000930252
ENSECAG00000010786	PGAM4	0.613975	6.7092	17.1526	3.44943e-05	0.000947411
ENSECAG00000022912	N/A	0.830302	4.67043	17.1496	3.45482e-05	0.000947411
ENSECAG00000020506	MCM3	1.30798	5.34757	17.0841	3.57608e-05	0.000977172
ENSECAG00000007807	N/A	-0.866802	1.90402	17.0834	3.57742e-05	0.000977172
ENSECAG00000019367	N/A	-1.49735	5.80424	17.0772	3.58909e-05	0.000978433
ENSECAG00000011218	HAT1	0.444624	5.33788	17.0734	3.59624e-05	0.000978458
ENSECAG00000015355	CLK1	-0.628316	6.21496	17.0521	3.6368e-05	0.000987439
ENSECAG00000008120	CASP16	-1.52561	0.36679	17.0453	3.64982e-05	0.000987439
ENSECAG00000010555	ATP6V1C2	-0.787129	6.84125	17.0443	3.65179e-05	0.000987439
ENSECAG00000017469	SPC24	1.28863	1.88345	17.0412	3.65771e-05	0.000987439
ENSECAG00000021072	KNTC1	1.6698	3.03101	17.0186	3.70153e-05	0.000997328
ENSECAG00000015850	N/A	0.539112	4.50192	17.0133	3.71191e-05	0.000998187
ENSECAG00000019481	EIF2S2	0.453906	6.12144	16.9705	3.79652e-05	0.00101771
ENSECAG00000013532	N/A	-0.885284	4.53802	16.9692	3.79919e-05	0.00101771
ENSECAG00000026850	GLTSCR2	-0.601295	6.75309	16.9581	3.82148e-05	0.00102171
ENSECAG00000017970	N/A	1.09513	1.87298	16.922	3.8947e-05	0.00103864
ENSECAG00000011152	STIL	1.14798	3.14954	16.9196	3.89976e-05	0.00103864
ENSECAG00000020515	C1orf222	-0.805787	5.18721	16.9101	3.91916e-05	0.00104181
ENSECAG00000023550	LPO	0.981149	9.06121	16.8997	3.94071e-05	0.00104553
ENSECAG00000012224	PSMD12	0.466085	5.43659	16.8943	3.95204e-05	0.00104654
ENSECAG00000017450	CMTM8	-0.535005	4.28479	16.8897	3.96157e-05	0.00104675
ENSECAG00000018513	N/A	-1.08252	1.77889	16.8867	3.96795e-05	0.00104675
ENSECAG00000014306	PSMD11	0.450842	5.32991	16.8608	4.02242e-05	0.00105911
ENSECAG00000008446	NCF2	1.02215	1.78984	16.8219	4.10575e-05	0.001079
ENSECAG00000015424	LIG1	0.867085	4.14221	16.812	4.12706e-05	0.00108255
ENSECAG00000015199	N/A	-0.706257	7.30561	16.7611	4.23929e-05	0.00110815
ENSECAG00000021684	EMP2	0.558139	5.55816	16.7605	4.24061e-05	0.00110815
ENSECAG00000008401	S100A6	0.648969	7.87937	16.7451	4.27521e-05	0.00111509
ENSECAG00000010714	SVOPL	-1.31371	5.36786	16.7129	4.34854e-05	0.00113209
ENSECAG00000019833	NT5DC1	0.668071	3.61416	16.6752	4.43577e-05	0.00115263
ENSECAG00000002797	N/A	-1.14526	1.51275	16.6615	4.46778e-05	0.00115878
ENSECAG00000006669	ACSM3	-0.722697	6.56387	16.633	4.53539e-05	0.00117412
ENSECAG00000011938	MANF	0.666863	5.34348	16.6111	4.5882e-05	0.00118558
ENSECAG00000019373	GARS	0.559144	5.60939	16.5904	4.63854e-05	0.00119636
ENSECAG00000012988	UCHL5	0.522318	4.31649	16.5857	4.64993e-05	0.00119708
ENSECAG00000012252	SLC17A9	1.05488	1.89486	16.5429	4.75624e-05	0.00122218
ENSECAG00000016721	KIAA0226L	1.25214	1.15109	16.5283	4.79303e-05	0.00122935
ENSECAG00000011871	DNER	-0.86893	2.88276	16.4991	4.86725e-05	0.00124609
ENSECAG00000023994	DIS3	0.652435	4.12486	16.4947	4.87872e-05	0.00124672
ENSECAG00000015161	PHYHD1	-0.575099	5.26861	16.4446	5.00927e-05	0.00127773
ENSECAG00000022038	BZW2	0.619381	4.8908	16.4332	5.03942e-05	0.00128306
ENSECAG00000016965	SUV39H2	0.782443	2.15997	16.419	5.0775e-05	0.00129039
ENSECAG00000011057	MDC1	-0.517622	6.26116	16.3852	5.16872e-05	0.00131117
ENSECAG00000026960	UBE2S	0.594565	4.05514	16.3659	5.22166e-05	0.00132218
ENSECAG00000011805	DAZAP1	0.503811	5.42102	16.3576	5.2446e-05	0.00132407
ENSECAG00000019538	FUZ	-0.651538	3.70756	16.3563	5.2482e-05	0.00132407
ENSECAG00000011303	TEAD4	0.876181	3.62123	16.3457	5.27762e-05	0.00132908
ENSECAG00000008193	UPP1	0.813151	5.10338	16.3216	5.34504e-05	0.00134254
ENSECAG00000015396	KIF17	-1.02575	3.15756	16.3197	5.35042e-05	0.00134254
ENSECAG00000001088	N/A	0.775709	2.47372	16.3026	5.39889e-05	0.00135226
ENSECAG00000011946	CHEK1	1.62429	1.32424	16.2984	5.41107e-05	0.00135287
ENSECAG00000018978	SAFB2	-0.501925	5.64586	16.2865	5.44518e-05	0.00135719
ENSECAG00000016264	N/A	-1.44548	-0.594614	16.2836	5.45332e-05	0.00135719
ENSECAG00000014560	KPNB1	0.555776	6.3269	16.2821	5.45769e-05	0.00135719
ENSECAG00000010493	ENTPD4	0.579319	4.4374	16.2548	5.53694e-05	0.00137443
ENSECAG00000016509	PROS1	-0.69906	4.36146	16.2004	5.69807e-05	0.0014081
ENSECAG00000024831	DCTPP1	0.821647	3.68433	16.1999	5.69982e-05	0.0014081
ENSECAG00000023440	MYO19	1.02396	3.72991	16.1988	5.70302e-05	0.0014081
ENSECAG00000015469	N/A	1.23182	1.74338	16.1815	5.75544e-05	0.00141852
ENSECAG00000018500	GLA	-0.461635	5.42028	16.162	5.81487e-05	0.00142917
ENSECAG00000005285	FAM69B	-1.03193	1.37436	16.1606	5.81928e-05	0.00142917
ENSECAG00000022928	TCTE1	-0.856013	4.48436	16.1465	5.86263e-05	0.0014354
ENSECAG00000011198	N/A	0.603413	4.85346	16.1457	5.86531e-05	0.0014354
ENSECAG00000014443	HSD11B1L	-1.16342	1.9738	16.1346	5.89955e-05	0.00144082
ENSECAG00000014796	MIB2	-0.542239	4.08081	16.1318	5.90822e-05	0.00144082
ENSECAG00000021882	YWHAZ	0.556127	7.32431	16.0995	6.01013e-05	0.0014631
ENSECAG00000008763	LYPD3	1.8778	1.88248	16.0872	6.04922e-05	0.00146833
ENSECAG00000026941	HN1L	0.513324	4.57735	16.0854	6.05497e-05	0.00146833
ENSECAG00000000102	EIF5B	0.48969	5.66796	16.0818	6.06645e-05	0.00146833
ENSECAG00000008304	SLC13A2	-1.63926	2.20994	16.0795	6.07395e-05	0.00146833
ENSECAG00000006239	NUP155	0.581016	3.86419	16.073	6.09462e-05	0.00147076
ENSECAG00000023208	NAA50	0.512557	4.37859	16.0479	6.17614e-05	0.00148785
ENSECAG00000018419	ANXA3	0.493206	6.14253	15.9934	6.35626e-05	0.00152859
ENSECAG00000002734	SLC35B1	0.481067	5.41897	15.9528	6.49426e-05	0.00155737
ENSECAG00000022468	PRDX6	-0.669189	7.74314	15.9516	6.49841e-05	0.00155737
ENSECAG00000016473	ANKZF1	-0.547993	5.70774	15.9349	6.55587e-05	0.00156843
ENSECAG00000002256	N/A	0.58567	5.19366	15.9061	6.65643e-05	0.00158914
ENSECAG00000016449	N/A	1.43031	1.41194	15.9036	6.66531e-05	0.00158914
ENSECAG00000015630	LBX2	-1.36257	0.316803	15.8992	6.68053e-05	0.00159003
ENSECAG00000008605	EZH1	-0.52546	4.01956	15.8893	6.71574e-05	0.00159568
ENSECAG00000014254	LCTL	1.13826	0.286996	15.8457	6.87208e-05	0.00162677
ENSECAG00000010246	AHDC1	-0.509795	5.08492	15.8437	6.87961e-05	0.00162677
ENSECAG00000015496	N/A	1.92613	-0.161452	15.8431	6.88178e-05	0.00162677
ENSECAG00000023223	SIRT2	-0.498396	4.73532	15.8368	6.90452e-05	0.00162937
ENSECAG00000000734	HMGA1	0.868083	3.3363	15.8222	6.95811e-05	0.00163761
ENSECAG00000020408	PSMD7	0.443744	5.81749	15.8209	6.96303e-05	0.00163761
ENSECAG00000011583	KRT14	1.53331	7.82482	15.7593	7.1935e-05	0.00168895
ENSECAG00000010162	MAMDC4	-0.977098	1.75551	15.7523	7.22005e-05	0.00169232
ENSECAG00000002613	N/A	-0.950924	3.86421	15.7399	7.26762e-05	0.0017006
ENSECAG00000014250	N/A	1.3534	0.0836209	15.7184	7.35061e-05	0.00171712
ENSECAG00000008454	PFDN5	-0.525326	6.56074	15.7124	7.37382e-05	0.00171965
ENSECAG00000003474	N/A	-0.703575	4.12813	15.6888	7.46631e-05	0.0017383
ENSECAG00000024869	C12orf57	-0.422209	5.30622	15.6856	7.47902e-05	0.00173834
ENSECAG00000012794	LYAR	0.760753	3.15164	15.6796	7.50283e-05	0.00174096
ENSECAG00000010085	PRDX4	0.503518	4.78825	15.6731	7.52884e-05	0.00174236
ENSECAG00000020517	GINS4	1.27857	2.01089	15.6718	7.53398e-05	0.00174236
ENSECAG00000020923	LEAP2	-0.934752	3.65089	15.6442	7.64459e-05	0.001765
ENSECAG00000005865	HAUS8	1.13201	1.8872	15.6283	7.70927e-05	0.00177697
ENSECAG00000009453	ALDH6A1	-0.616742	5.27977	15.601	7.82143e-05	0.00179984
ENSECAG00000013847	NCBP1	0.451573	5.2873	15.5896	7.86858e-05	0.00180769
ENSECAG00000022197	CASP3	0.633918	3.77404	15.5857	7.88472e-05	0.0018084
ENSECAG00000014377	CHAF1A	1.07107	3.0351	15.5745	7.93154e-05	0.00181614
ENSECAG00000008471	GPR155	-0.85901	6.31663	15.5576	8.00276e-05	0.00182943
ENSECAG00000011322	RPS6KA3	0.462781	5.64638	15.5523	8.0254e-05	0.00183159
ENSECAG00000019709	OSTC	0.48618	4.83276	15.5488	8.04037e-05	0.00183199
ENSECAG00000021595	FAM98A	0.47681	4.29303	15.5411	8.07294e-05	0.0018364
ENSECAG00000011263	PNO1	0.5248	4.23574	15.4784	8.34516e-05	0.00189521
ENSECAG00000013298	POLE2	1.39708	1.82982	15.4633	8.4125e-05	0.00190504
ENSECAG00000012425	N/A	-0.790916	5.00472	15.4625	8.41588e-05	0.00190504
ENSECAG00000005880	RIMKLA	0.839369	2.85184	15.4518	8.4637e-05	0.00191124
ENSECAG00000021746	SHROOM1	-0.651265	3.8106	15.4502	8.47081e-05	0.00191124
ENSECAG00000014373	SNRPD1	0.520619	4.64397	15.4223	8.59691e-05	0.00193654
ENSECAG00000020351	TMEM106C	-0.637016	6.01448	15.3758	8.81118e-05	0.00198159
ENSECAG00000009062	PCP4L1	-0.843586	5.2493	15.3532	8.91697e-05	0.00200213
ENSECAG00000012759	N/A	-0.731273	3.13279	15.3377	8.99043e-05	0.00201537
ENSECAG00000020078	OSBPL6	-0.782416	6.98725	15.3161	9.09395e-05	0.00203529
ENSECAG00000014961	DCDC2B	-0.837912	6.06884	15.3025	9.15969e-05	0.00204491
ENSECAG00000011878	DTL	1.96311	2.17161	15.2999	9.17218e-05	0.00204491
ENSECAG00000016155	KIF18A	0.84943	3.78731	15.298	9.18116e-05	0.00204491
ENSECAG00000018760	CDR2L	0.801334	2.59451	15.2803	9.26782e-05	0.0020609
ENSECAG00000008342	USP20	-0.5849	3.67272	15.2771	9.28327e-05	0.00206103
ENSECAG00000020732	MMEL1	-0.727345	3.85757	15.2611	9.36256e-05	0.00207532
ENSECAG00000005033	WDR5B	-0.734752	2.37776	15.2361	9.48734e-05	0.00209962
ENSECAG00000024172	ADAMTS4	2.29855	0.700682	15.2305	9.51549e-05	0.0021025
ENSECAG00000017773	N/A	0.742993	3.5217	15.2271	9.53247e-05	0.0021029
ENSECAG00000011180	CD6	-0.827702	2.70253	15.1582	9.8868e-05	0.00217476
ENSECAG00000022453	N/A	1.31315	0.642896	15.1577	9.88957e-05	0.00217476
ENSECAG00000023041	RXRB	-0.503418	4.16702	15.1447	9.95753e-05	0.00218164
ENSECAG00000021636	N/A	-0.472859	5.56052	15.1435	9.96411e-05	0.00218164
ENSECAG00000022901	PKMYT1	0.950877	2.57177	15.1428	9.968e-05	0.00218164
ENSECAG00000026825	PRODH	-0.671708	4.61813	15.1057	0.000101658	0.00222142
ENSECAG00000000797	SUN2	-0.47072	5.98578	15.1017	0.000101871	0.00222258
ENSECAG00000013049	BPHL	-0.474493	5.34894	15.0236	0.000106177	0.0023129
ENSECAG00000018699	CHTF18	1.35199	1.18073	15.0147	0.000106679	0.00232018
ENSECAG00000014343	HOOK2	-0.542761	5.12939	14.9972	0.000107668	0.00233696
ENSECAG00000020233	TTC34	-0.790298	3.8756	14.9951	0.000107791	0.00233696
ENSECAG00000009150	MCUR1	0.472439	4.31409	14.9922	0.000107955	0.00233696
ENSECAG00000018424	EIF2S1	0.442819	5.26473	14.9837	0.000108445	0.0023439
ENSECAG00000001774	MYD88	0.586757	4.33744	14.9751	0.000108939	0.00235091
ENSECAG00000010997	N/A	-1.04864	2.68744	14.9572	0.00010998	0.00236969
ENSECAG00000010024	KIAA1683	-1.07785	1.72035	14.946	0.000110635	0.0023801
ENSECAG00000006482	CRISP3	1.1876	8.15483	14.938	0.000111105	0.00238652
ENSECAG00000009250	RAMP1	-0.587586	4.21806	14.9261	0.000111804	0.00239728
ENSECAG00000009415	SEC61G	0.511528	4.68439	14.9215	0.000112077	0.00239728
ENSECAG00000011792	SPTB	-0.710131	4.5802	14.9207	0.000112124	0.00239728
ENSECAG00000012458	N/A	-1.75001	0.614559	14.9146	0.000112486	0.00240133
ENSECAG00000008536	DEF8	-0.556593	4.37476	14.9099	0.000112772	0.00240373
ENSECAG00000022432	PLEKHH1	-0.676119	5.51289	14.8978	0.000113498	0.00241549
ENSECAG00000018113	LYZ	1.13198	8.11283	14.8846	0.000114295	0.00242873
ENSECAG00000015278	IDH3A	0.519036	5.62175	14.8645	0.000115516	0.00244897
ENSECAG00000006429	ANXA5	0.8178	7.0425	14.8631	0.000115601	0.00244897
ENSECAG00000014417	TTLL6	-1.2742	2.37013	14.8524	0.000116261	0.00245921
ENSECAG00000021398	HDAC5	-0.497177	5.30011	14.8478	0.000116543	0.00246143
ENSECAG00000020411	N/A	1.68692	0.523517	14.8151	0.000118582	0.00249695
ENSECAG00000010322	LDHD	-0.773352	3.61071	14.815	0.000118586	0.00249695
ENSECAG00000015321	VDAC2	0.459444	6.48159	14.8087	0.000118984	0.00250154
ENSECAG00000004461	TIGD7	-0.810561	1.56363	14.8049	0.000119227	0.00250287
ENSECAG00000001719	N/A	-1.7648	0.453223	14.7968	0.000119739	0.00250981
ENSECAG00000008514	ATP5G3	0.450892	5.97953	14.7805	0.000120779	0.002521
ENSECAG00000000795	ADHFE1	-0.759677	3.7256	14.7778	0.000120949	0.002521
ENSECAG00000020924	PLA2G6	-0.996109	2.89811	14.7771	0.000120998	0.002521
ENSECAG00000015147	ZNF683	-1.37677	0.4986	14.777	0.000120999	0.002521
ENSECAG00000002430	PRKAG3	-1.09022	2.77747	14.7578	0.000122242	0.00254307
ENSECAG00000022288	ADCY6	-0.494373	6.743	14.7497	0.000122769	0.00255021
ENSECAG00000018656	ASB2	-0.873281	2.12853	14.7297	0.000124074	0.00257347
ENSECAG00000006664	INPP5J	-1.27819	0.315494	14.7234	0.000124492	0.00257698
ENSECAG00000010702	CD300LB	1.36014	-1.09768	14.719	0.000124784	0.00257698
ENSECAG00000024665	GHDC	-0.562735	3.68708	14.7187	0.0001248	0.00257698
ENSECAG00000014514	TUBA4A	0.88736	5.34964	14.7044	0.00012575	0.00259273
ENSECAG00000024946	N/A	-0.599264	6.93425	14.6989	0.000126119	0.00259647
ENSECAG00000014310	SEC23A	0.592021	4.21897	14.6877	0.000126871	0.0026081
ENSECAG00000000594	AKR7A2	-0.470053	4.76265	14.6815	0.000127291	0.00261286
ENSECAG00000023532	AKAP8L	-0.51749	5.71369	14.655	0.000129094	0.00264193
ENSECAG00000014601	GADD45A	0.956297	3.15054	14.6532	0.000129215	0.00264193
ENSECAG00000010942	TPM3	0.459361	6.36047	14.6523	0.000129279	0.00264193
ENSECAG00000008168	EXOC5	0.440004	4.97887	14.6409	0.000130058	0.0026512
ENSECAG00000024948	SLCO2A1	1.63221	2.66151	14.6401	0.000130115	0.0026512
ENSECAG00000020570	LMAN1	0.462688	5.84249	14.6243	0.00013121	0.00266959
ENSECAG00000020842	SDPR	-0.710974	4.06715	14.6089	0.000132289	0.00268762
ENSECAG00000010705	TMPRSS11D	2.27088	0.582291	14.5919	0.000133488	0.00270801
ENSECAG00000022358	FBP2	-0.750125	4.8603	14.5882	0.000133748	0.00270932
ENSECAG00000016695	SLC27A5	-0.481551	4.03926	14.5699	0.000135057	0.00273186
ENSECAG00000000927	N/A	-0.669705	5.97755	14.5544	0.000136173	0.00274681
ENSECAG00000013475	SEC61A1	0.549304	6.67054	14.5541	0.000136193	0.00274681
ENSECAG00000020556	SH3D21	0.883334	1.28649	14.5351	0.000137575	0.00276915
ENSECAG00000018495	SSB	0.486929	5.99024	14.5334	0.000137699	0.00276915
ENSECAG00000007829	TPP1	-0.590594	6.22575	14.5281	0.000138088	0.00277295
ENSECAG00000013399	ROM1	-0.87364	1.62487	14.5206	0.000138637	0.00277995
ENSECAG00000014475	STK39	0.494308	4.96598	14.4736	0.000142134	0.00284597
ENSECAG00000008080	UNG	1.90687	2.36821	14.4693	0.000142459	0.00284837
ENSECAG00000018242	N/A	0.515136	6.92314	14.4654	0.000142759	0.00285008
ENSECAG00000017127	CENPO	1.26306	0.738898	14.4628	0.000142956	0.00285008
ENSECAG00000022716	N/A	1.37048	0.982549	14.4545	0.000143589	0.00285859
ENSECAG00000010626	SLC47A2	-1.23469	0.259499	14.4296	0.000145498	0.00289245
ENSECAG00000013761	ZNF576	-0.623384	3.72932	14.4199	0.00014625	0.00290324
ENSECAG00000009791	ARPC5L	0.466645	4.79195	14.3833	0.000149115	0.0029501
ENSECAG00000012231	DEK	0.530983	5.66475	14.3819	0.000149232	0.0029501
ENSECAG00000021177	CDK2	1.14453	2.75855	14.3817	0.000149248	0.0029501
ENSECAG00000017053	CUL7	-0.524731	4.99861	14.3688	0.000150271	0.00296609
ENSECAG00000017513	DTHD1	-0.829004	7.19738	14.3647	0.000150603	0.00296842
ENSECAG00000009170	PINK1	-0.524371	5.42428	14.3447	0.000152208	0.00299579
ENSECAG00000017916	N/A	-0.427696	5.5221	14.3298	0.000153414	0.00301314
ENSECAG00000009725	NRM	1.15251	2.68883	14.3285	0.000153523	0.00301314
ENSECAG00000018237	CUEDC2	-0.70662	7.27809	14.3244	0.000153856	0.00301541
ENSECAG00000023484	SKA1	1.56558	1.68333	14.3146	0.000154664	0.00302696
ENSECAG00000012350	N/A	-1.53817	-0.0953214	14.3028	0.000155633	0.0030384
ENSECAG00000008187	PLK4	1.14137	4.25202	14.3022	0.000155686	0.0030384
ENSECAG00000011312	RTDR1	-0.808269	5.07913	14.296	0.000156199	0.00304162
ENSECAG00000008821	FCAR	1.8628	0.000811802	14.2949	0.00015629	0.00304162
ENSECAG00000019631	MCM2	1.16001	4.36523	14.2907	0.000156641	0.00304192
ENSECAG00000011339	SGCA	-1.07293	1.99635	14.2894	0.000156743	0.00304192
ENSECAG00000008336	COL23A1	-0.749136	3.48315	14.2762	0.000157848	0.00305908
ENSECAG00000016507	PSRC1	1.48526	1.20334	14.2669	0.000158628	0.00306991
ENSECAG00000007371	N/A	0.614827	6.08354	14.2583	0.000159357	0.00307688
ENSECAG00000000513	SLMO2	0.467405	4.06563	14.2574	0.000159432	0.00307688
ENSECAG00000008698	N/A	-0.655764	3.24339	14.2367	0.000161196	0.0031066
ENSECAG00000000583	C7orf57	-0.74418	6.32383	14.2059	0.000163859	0.00315355
ENSECAG00000023893	SERPINB5	1.03757	4.55286	14.1986	0.00016449	0.0031613
ENSECAG00000012360	N/A	-0.818436	7.54289	14.1633	0.000167611	0.00321684
ENSECAG00000000456	N/A	-0.927393	2.25939	14.15	0.000168799	0.00323358
ENSECAG00000024392	BRIP1	1.26316	0.994439	14.146	0.000169157	0.00323358
ENSECAG00000014118	ZNF512	-0.486108	4.12029	14.1457	0.000169183	0.00323358
ENSECAG00000021758	ATP10B	0.663017	5.70738	14.1345	0.00017019	0.00324835
ENSECAG00000014559	THTPA	-0.588565	3.35512	14.1145	0.000172013	0.00327865
ENSECAG00000018705	TMEM210	-0.982232	1.28122	14.091	0.000174171	0.00331522
ENSECAG00000006457	N/A	-1.10686	0.596751	14.0869	0.000174557	0.00331602
ENSECAG00000008567	ILF2	0.510584	6.0523	14.0854	0.000174691	0.00331602
ENSECAG00000011053	CEACAM19	1.89847	-0.498398	14.0781	0.000175374	0.00332443
ENSECAG00000004386	CD276	0.672753	4.30841	14.0746	0.000175704	0.00332615
ENSECAG00000010996	HSD17B8	-0.437376	4.55128	14.065	0.0001766	0.00333856
ENSECAG00000009335	DNAJC3	0.525641	5.89703	14.0466	0.000178336	0.00336679
ENSECAG00000017237	EMR1	2.09982	2.4792	14.0204	0.000180843	0.00340947
ENSECAG00000016408	CABP4	-1.16669	1.19559	14.0094	0.0001819	0.00342323
ENSECAG00000010746	RAD18	1.17927	1.33404	14.0077	0.000182066	0.00342323
ENSECAG00000017193	KIAA0020	0.477086	4.826	14.0029	0.000182529	0.00342729
ENSECAG00000008456	SLC39A6	0.467292	4.82429	13.9994	0.000182873	0.00342912
ENSECAG00000011729	ST6GAL2	0.904486	4.0418	13.991	0.000183689	0.00343976
ENSECAG00000000014	GAS6	-0.820933	5.34805	13.9805	0.000184721	0.00345443
ENSECAG00000012568	CCDC33	-0.836732	4.54022	13.9577	0.000186967	0.00349173
ENSECAG00000020720	CD38	1.3887	1.24909	13.9546	0.000187275	0.00349278
ENSECAG00000022987	RBM4B	-0.516919	4.16628	13.9393	0.000188807	0.00351275
ENSECAG00000010296	ODF3B	-0.812227	7.74957	13.9389	0.000188852	0.00351275
ENSECAG00000015326	RFC5	0.598524	3.36364	13.9146	0.000191309	0.00355369
ENSECAG00000007399	N/A	-1.4777	-0.87428	13.9101	0.000191764	0.00355738
ENSECAG00000024700	NOLC1	0.527412	5.90393	13.9038	0.000192411	0.00356034
ENSECAG00000013212	ENTPD5	-0.802879	6.97057	13.9035	0.000192437	0.00356034
ENSECAG00000024696	NOP58	0.554506	5.15537	13.8985	0.000192956	0.00356416
ENSECAG00000017433	TNC	1.69256	4.27069	13.8965	0.000193157	0.00356416
ENSECAG00000011689	SLBP	0.596239	4.58397	13.8891	0.000193916	0.00357142
ENSECAG00000005999	N/A	0.717126	6.77571	13.8855	0.000194291	0.00357142
ENSECAG00000006306	SLC38A5	1.16324	1.46392	13.8847	0.000194369	0.00357142
ENSECAG00000014594	EPAS1	-0.81701	8.74545	13.8827	0.00019458	0.00357142
ENSECAG00000020867	ARP3	0.4594	6.57583	13.877	0.000195168	0.00357747
ENSECAG00000001436	ZNF474	-0.741239	4.97443	13.8628	0.000196648	0.00359986
ENSECAG00000001141	NAIP	1.14614	0.659288	13.8375	0.000199321	0.00364217
ENSECAG00000023683	N/A	1.79802	-0.506869	13.8353	0.000199547	0.00364217
ENSECAG00000000637	CACNB1	-0.778654	2.39474	13.8318	0.000199927	0.00364217
ENSECAG00000020128	ACAT1	-0.595831	6.30839	13.8291	0.000200213	0.00364217
ENSECAG00000000350	COQ4	-0.533497	4.6942	13.8285	0.000200272	0.00364217
ENSECAG00000000475	DNAH1	-0.835046	7.01485	13.8245	0.000200701	0.00364519
ENSECAG00000021184	LAT	-0.652651	3.50826	13.8202	0.000201159	0.00364874
ENSECAG00000012449	EFCAB4A	-0.647011	6.28029	13.8152	0.000201695	0.00365368
ENSECAG00000019510	N/A	-1.07582	2.68187	13.8087	0.0002024	0.00365706
ENSECAG00000011726	EIF2AK2	0.632665	3.48337	13.8078	0.000202499	0.00365706
ENSECAG00000006082	AKR7A3	-0.733007	3.53693	13.8061	0.000202672	0.00365706
ENSECAG00000012872	SSX2IP	0.569662	5.14171	13.7837	0.000205106	0.00369617
ENSECAG00000019520	SSR1	0.436204	5.68301	13.78	0.000205511	0.00369847
ENSECAG00000004860	N/A	-0.641398	5.79226	13.7754	0.000206011	0.00369847
ENSECAG00000021411	TM7SF2	-0.641887	4.72799	13.774	0.000206171	0.00369847
ENSECAG00000012620	N/A	0.442225	4.60414	13.7728	0.0002063	0.00369847
ENSECAG00000022169	PDSS1	0.95546	1.92588	13.7666	0.000206988	0.00370602
ENSECAG00000008209	MAPK6	0.463296	6.34887	13.7602	0.000207694	0.00371387
ENSECAG00000014934	ARHGEF9	-0.554305	3.96211	13.7514	0.00020867	0.00372325
ENSECAG00000014987	DTNB	-0.518028	4.62976	13.7506	0.000208755	0.00372325
ENSECAG00000007536	HELB	0.677006	3.82915	13.7371	0.000210261	0.00374389
ENSECAG00000002675	N/A	1.9327	0.215932	13.7351	0.000210487	0.00374389
ENSECAG00000023129	N/A	-1.20884	1.01602	13.7311	0.000210933	0.00374389
ENSECAG00000024548	POLR3G	1.53011	-0.475292	13.7284	0.000211234	0.00374389
ENSECAG00000009619	PGRMC1	-0.47463	6.34399	13.7282	0.000211262	0.00374389
ENSECAG00000023441	E2F3	0.747398	1.9924	13.714	0.00021286	0.00376741
ENSECAG00000016385	GPR152	-1.07243	1.63723	13.7115	0.000213145	0.00376765
ENSECAG00000008777	MAP1B	0.767801	4.17611	13.7066	0.000213697	0.0037726
ENSECAG00000022424	TNFRSF12A	1.41815	4.78786	13.7024	0.000214182	0.00377635
ENSECAG00000005241	THBD	1.01872	5.96716	13.687	0.000215939	0.00380249
ENSECAG00000014721	N/A	-0.763361	2.48349	13.6782	0.000216959	0.00381561
ENSECAG00000023802	PEBP4	-0.575532	4.55147	13.667	0.000218252	0.0038335
ENSECAG00000009516	IZUMO4	-1.05355	1.14657	13.6585	0.00021925	0.00384616
ENSECAG00000008638	RERE	-0.404006	5.67939	13.6532	0.000219871	0.00385219
ENSECAG00000000217	MTSS1L	-0.605054	4.77065	13.6485	0.000220412	0.00385679
ENSECAG00000023253	IARS	0.518895	5.96092	13.6262	0.00022305	0.00389804
ENSECAG00000006561	TRBC2	-0.724105	4.10232	13.6205	0.00022373	0.00390293
ENSECAG00000017232	TNNI3	-1.05061	3.11407	13.6176	0.000224075	0.00390293
ENSECAG00000017484	C20orf194	-0.555936	5.45016	13.616	0.000224266	0.00390293
ENSECAG00000005090	BASP1	-0.674217	6.56826	13.6144	0.000224455	0.00390293
ENSECAG00000018309	SEC24D	0.470402	6.00072	13.6076	0.000225271	0.00391078
ENSECAG00000011401	CATSPERD	-1.26824	-0.349881	13.6059	0.00022547	0.00391078
ENSECAG00000017830	TBC1D9B	-0.406854	5.52441	13.5926	0.000227083	0.00392913
ENSECAG00000005660	GCG	-1.03688	3.23948	13.5925	0.000227094	0.00392913
ENSECAG00000020364	N/A	0.908066	4.75452	13.5768	0.000228998	0.00395562
ENSECAG00000023917	ADCK2	-0.44751	4.30788	13.5752	0.000229196	0.00395562
ENSECAG00000004339	N/A	1.10416	2.37145	13.5573	0.000231386	0.00398846
ENSECAG00000019236	LDLRAD3	-0.737461	3.02096	13.5521	0.000232026	0.00399174
ENSECAG00000026816	EFHD2	0.598752	3.9596	13.5511	0.000232152	0.00399174
ENSECAG00000016075	SERPINE2	1.14615	4.20557	13.5481	0.000232528	0.00399326
ENSECAG00000017953	TCP1	0.488207	6.57222	13.541	0.000233414	0.00400353
ENSECAG00000020854	TARS	0.464804	6.06791	13.5377	0.000233818	0.0040055
ENSECAG00000020939	RNF215	-0.632246	3.47229	13.5215	0.00023584	0.00403224
ENSECAG00000019364	GALNT18	-0.622881	6.28584	13.5206	0.00023596	0.00403224
ENSECAG00000012013	ASCC3	0.456295	4.75202	13.5146	0.00023672	0.00403388
ENSECAG00000013191	FIS1	-0.407871	5.83236	13.5137	0.000236833	0.00403388
ENSECAG00000018168	ATF5	0.94933	1.10318	13.5129	0.000236928	0.00403388
ENSECAG00000023430	TRPM2	1.04525	1.88125	13.4969	0.000238958	0.00406346
ENSECAG00000009388	IQCD	-0.678046	6.51779	13.4793	0.000241212	0.00409677
ENSECAG00000023427	HES2	0.835875	3.29384	13.4746	0.000241812	0.00410193
ENSECAG00000006020	RRAGB	-0.537314	3.80794	13.4642	0.000243164	0.00411531
ENSECAG00000016379	MAPK8IP3	-0.47779	4.16401	13.4639	0.000243193	0.00411531
ENSECAG00000008214	MCCC1	-0.553115	3.56612	13.4612	0.000243546	0.00411625
ENSECAG00000016038	N/A	-0.972155	1.35495	13.4275	0.000247962	0.00418578
ENSECAG00000016578	CSF2RA	0.99995	1.11929	13.4112	0.000250123	0.00421714
ENSECAG00000011257	MXD1	0.930331	2.4826	13.406	0.000250821	0.00422378
ENSECAG00000023321	ELF5	-0.995971	2.30294	13.4008	0.000251515	0.00423033
ENSECAG00000020270	CCNE2	1.14534	1.88865	13.3816	0.000254099	0.00426862
ENSECAG00000004107	DDIT4	-0.487404	5.73486	13.3776	0.000254642	0.00427257
ENSECAG00000009730	SAR1A	0.424113	4.61219	13.3642	0.000256467	0.00429799
ENSECAG00000008101	CBX5	0.501308	4.89291	13.325	0.000261896	0.00438354
ENSECAG00000017269	TNFRSF21	1.0104	5.10502	13.3228	0.000262204	0.00438354
ENSECAG00000023663	LRP4	-0.643139	3.88179	13.3146	0.000263348	0.00439738
ENSECAG00000019869	USP2	-0.574184	4.57691	13.3084	0.000264225	0.00440671
ENSECAG00000014410	CASZ1	-0.460112	5.72109	13.3057	0.000264597	0.00440762
ENSECAG00000014533	ALAS1	-0.52431	7.28287	13.3011	0.000265256	0.00441331
ENSECAG00000022696	SLC7A11	1.00385	2.86816	13.2849	0.00026755	0.00444614
ENSECAG00000005344	FEN1	1.18763	2.46756	13.2806	0.000268169	0.00444806
ENSECAG00000020839	INTS2	0.543574	3.81464	13.2796	0.000268307	0.00444806
ENSECAG00000014874	SLC23A2	-0.791583	5.95064	13.2737	0.00026915	0.00445671
ENSECAG00000008479	SDR16C5	0.651937	3.01417	13.2674	0.000270055	0.00446637
ENSECAG00000012108	PPP2R1B	0.416306	4.82516	13.2548	0.000271889	0.00449135
ENSECAG00000003921	ADRA2A	1.11501	3.62102	13.2431	0.000273581	0.00451392
ENSECAG00000012246	N/A	-0.392352	5.36975	13.2403	0.000273999	0.00451546
ENSECAG00000000419	TRAC	-0.68233	4.60691	13.2366	0.000274531	0.00451886
ENSECAG00000009025	CDHR3	-0.645139	7.20537	13.2278	0.000275827	0.00453071
ENSECAG00000017146	PIK3R6	-0.645222	2.6232	13.2273	0.000275905	0.00453071
ENSECAG00000018839	PCIF1	-0.428324	5.91592	13.2247	0.000276279	0.00453071
ENSECAG00000000207	ACTA1	2.8514	1.05194	13.2228	0.000276557	0.00453071
ENSECAG00000021592	N/A	-0.464788	5.00298	13.2193	0.000277082	0.00453396
ENSECAG00000012421	SYCE1	-0.83239	2.4439	13.2133	0.000277968	0.00454309
ENSECAG00000001652	ITGA6	1.25725	4.79503	13.2097	0.000278505	0.00454651
ENSECAG00000025159	DNAH9	-0.775079	8.26171	13.1921	0.000281132	0.004584
ENSECAG00000015517	FBXO24	-0.87828	1.89929	13.1854	0.000282138	0.004595
ENSECAG00000014205	N/A	-0.876676	5.59021	13.181	0.000282797	0.00459867
ENSECAG00000007476	RELT	0.938397	0.842422	13.1795	0.000283026	0.00459867
ENSECAG00000019989	SNRPG	0.502452	5.20617	13.1526	0.00028712	0.00465035
ENSECAG00000023274	LAMA5	-0.591133	6.90276	13.1523	0.000287168	0.00465035
ENSECAG00000000721	MYCBPAP	-0.766858	4.78929	13.152	0.000287212	0.00465035
ENSECAG00000014391	DNAJB11	0.513549	5.37623	13.1152	0.000292914	0.00473715
ENSECAG00000013925	KAT2B	-0.57484	4.81092	13.1031	0.0002948	0.00476074
ENSECAG00000000757	MIS18BP1	1.06996	1.74612	13.1015	0.000295059	0.00476074
ENSECAG00000009526	CCDC42B	-0.696159	5.60681	13.0977	0.000295653	0.00476375
ENSECAG00000019245	ACSF2	-0.549555	6.97791	13.0946	0.000296143	0.00476375
ENSECAG00000000666	KIAA1377	-0.790597	5.61628	13.0938	0.000296275	0.00476375
ENSECAG00000010094	SLC25A36	-0.494993	4.19551	13.0911	0.000296704	0.00476512
ENSECAG00000010387	FAN1	-0.453864	4.4222	13.0866	0.000297411	0.00477095
ENSECAG00000007453	PCGF2	-0.456371	4.71136	13.081	0.00029831	0.00477985
ENSECAG00000006796	N/A	-0.893318	0.666429	13.0762	0.000299064	0.00478338
ENSECAG00000017660	MUC5B	1.0386	4.14409	13.0737	0.000299465	0.00478338
ENSECAG00000019128	ARPC5	0.482279	4.78646	13.0731	0.000299572	0.00478338
ENSECAG00000018420	MYO15A	-0.985352	1.32563	13.071	0.000299909	0.00478338
ENSECAG00000021710	CTSW	-0.78858	2.71318	13.0635	0.000301103	0.00479691
ENSECAG00000016309	ZFYVE21	-0.391668	4.95785	13.0463	0.000303882	0.00483346
ENSECAG00000001443	SCNN1A	-0.639736	6.55425	13.045	0.000304094	0.00483346
ENSECAG00000009472	CLSPN	1.39526	2.52571	13.0333	0.000306005	0.0048541
ENSECAG00000007796	BTAF1	0.397675	5.29218	13.0308	0.000306405	0.0048541
ENSECAG00000019093	GPANK1	-0.446636	4.50284	13.0306	0.000306442	0.0048541
ENSECAG00000024343	N/A	-0.445975	5.80735	13.0267	0.000307083	0.00485871
ENSECAG00000000966	N/A	-0.696699	4.82034	13.0224	0.000307793	0.00486439
ENSECAG00000018503	PARP3	0.553982	4.88826	13.0197	0.000308236	0.00486585
ENSECAG00000017978	CCNYL1	0.583456	3.5518	13.0169	0.000308696	0.00486757
ENSECAG00000010502	XAB2	-0.416486	5.21843	13.0132	0.000309302	0.0048698
ENSECAG00000011492	CDCA7	1.3663	3.60063	13.0115	0.000309589	0.0048698
ENSECAG00000008346	FAM117A	-0.500146	5.07943	13.0096	0.00030989	0.0048698
ENSECAG00000024462	OTX1	-0.634259	3.95103	13.0062	0.000310465	0.00487332
ENSECAG00000026820	SEPP1	-0.677516	7.30723	12.9967	0.00031204	0.0048925
ENSECAG00000003137	P4HTM	-0.541054	5.59405	12.9922	0.000312793	0.00489877
ENSECAG00000011487	UNC119	-0.571198	2.83518	12.9794	0.000314928	0.00492666
ENSECAG00000020532	RAN	0.453995	6.30412	12.976	0.000315511	0.00493022
ENSECAG00000015262	FOXO4	-0.558702	4.10662	12.9734	0.000315955	0.0049316
ENSECAG00000011219	CDKN2D	0.743762	2.2075	12.9356	0.000322394	0.00502126
ENSECAG00000017839	N/A	0.71917	3.94888	12.9354	0.000322423	0.00502126
ENSECAG00000016589	RFX1	-0.496564	3.88884	12.914	0.000326135	0.00506805
ENSECAG00000012507	CRYAB	0.867445	4.49802	12.9119	0.000326494	0.00506805
ENSECAG00000006542	ZBED5	-0.42387	5.61109	12.9118	0.000326523	0.00506805
ENSECAG00000021658	NME2	0.505253	6.75078	12.9057	0.000327587	0.00507887
ENSECAG00000002607	WBP5	0.709223	2.48661	12.8923	0.000329933	0.00510954
ENSECAG00000024205	HSPA5	0.728171	8.29921	12.8798	0.000332156	0.00513824
ENSECAG00000016460	HBZ1	-1.07937	2.62952	12.8628	0.000335171	0.0051791
ENSECAG00000016471	MZF1	-0.641531	5.83701	12.8589	0.000335879	0.00518427
ENSECAG00000014948	KIAA1524	0.824555	2.76048	12.8565	0.000336312	0.00518518
ENSECAG00000019217	HM13	0.521444	6.43516	12.85	0.000337484	0.00519747
ENSECAG00000011388	DSG3	1.50232	3.30116	12.8402	0.000339254	0.00521894
ENSECAG00000008405	DNAH2	-0.716448	6.84822	12.8257	0.000341892	0.0052537
ENSECAG00000015611	ETV4	1.02481	2.36815	12.8226	0.000342463	0.00525665
ENSECAG00000020295	GEN1	1.18813	1.13667	12.8168	0.000343526	0.00526323
ENSECAG00000023737	N/A	-0.980071	2.14418	12.8161	0.00034365	0.00526323
ENSECAG00000016528	EFR3B	-0.717273	5.08552	12.8057	0.000345567	0.00528351
ENSECAG00000021087	SLC23A1	-0.92431	1.70841	12.8048	0.000345736	0.00528351
ENSECAG00000023388	N/A	-0.417308	4.83701	12.7916	0.000348172	0.00531489
ENSECAG00000014462	PKD1L2	-0.559373	4.61289	12.7874	0.000348955	0.00531805
ENSECAG00000007644	PKM	0.755668	7.84017	12.7864	0.000349146	0.00531805
ENSECAG00000010810	DDX21	0.577793	5.62687	12.7821	0.000349945	0.00532439
ENSECAG00000024309	LRRC24	-0.640656	3.05131	12.7799	0.00035037	0.00532501
ENSECAG00000013952	CADM4	-0.540346	4.94128	12.7738	0.000351513	0.00533654
ENSECAG00000008848	PDIA4	0.662468	7.8991	12.7636	0.000353433	0.00535916
ENSECAG00000011898	SPEF2	-0.697243	6.37806	12.7618	0.000353776	0.00535916
ENSECAG00000021206	HAS2	1.57647	0.253462	12.7537	0.000355308	0.0053749
ENSECAG00000013217	ECHDC2	-0.68259	4.1022	12.7522	0.00035559	0.0053749
ENSECAG00000019338	LRRC48	-0.726537	7.10854	12.7401	0.000357889	0.00540378
ENSECAG00000011941	C2orf73	-0.822571	4.12684	12.7363	0.00035863	0.00540907
ENSECAG00000015363	KLHL22	-0.438582	4.30913	12.7188	0.000361992	0.00545386
ENSECAG00000018940	TMEM219	-0.452326	3.9735	12.6953	0.000366566	0.00551678
ENSECAG00000010483	NFATC2IP	0.563258	2.89602	12.693	0.000367019	0.00551762
ENSECAG00000024458	N/A	-1.02363	0.487831	12.6859	0.000368416	0.00553262
ENSECAG00000020240	ARPP19	0.425793	5.16372	12.6767	0.000370232	0.00555106
ENSECAG00000013308	RCOR3	-0.482754	3.92229	12.6757	0.000370444	0.00555106
ENSECAG00000012822	EIF3K	-0.501001	7.52522	12.6726	0.000371053	0.00555419
ENSECAG00000014698	SCD5	-0.660518	4.37498	12.6672	0.000372131	0.00556432
ENSECAG00000001999	GMDS	0.53661	6.72609	12.6578	0.000374009	0.00558507
ENSECAG00000023192	GYG1	0.540929	4.07107	12.6562	0.000374324	0.00558507
ENSECAG00000000210	N/A	-0.887135	3.35167	12.6503	0.000375506	0.00559669
ENSECAG00000023967	PGM3	0.56943	3.90388	12.6464	0.000376284	0.00560228
ENSECAG00000021638	FRMPD2	-0.658753	4.26177	12.6438	0.000376804	0.00560399
ENSECAG00000017447	SMS	0.405556	6.09172	12.6417	0.000377243	0.00560452
ENSECAG00000023721	OGT	-0.503944	6.81334	12.6388	0.000377822	0.00560628
ENSECAG00000017546	EXD3	-0.523605	5.01202	12.6371	0.000378169	0.00560628
ENSECAG00000003235	FANCI	0.976217	3.11709	12.6322	0.00037915	0.00561482
ENSECAG00000006021	CHRAC1	-0.4789	3.99023	12.6254	0.000380538	0.00562937
ENSECAG00000003345	ENO1	0.64598	8.49082	12.6207	0.00038149	0.00563744
ENSECAG00000016772	NANS	0.521354	5.78519	12.6158	0.00038249	0.0056462
ENSECAG00000004651	RAP1B	0.437668	6.09289	12.6106	0.000383573	0.00565618
ENSECAG00000007838	FAM53B	-0.483857	6.36285	12.608	0.000384108	0.00565804
ENSECAG00000021926	STRN	0.43493	4.59577	12.5932	0.000387153	0.00569685
ENSECAG00000017210	SEC31B	-0.828322	1.37988	12.5732	0.000391313	0.00575197
ENSECAG00000010859	N/A	1.13818	3.30649	12.5671	0.000392607	0.00576488
ENSECAG00000012133	VEGFC	-0.587669	4.14956	12.564	0.000393249	0.00576821
ENSECAG00000000077	CPEB3	-0.771021	3.04689	12.5598	0.000394127	0.00577284
ENSECAG00000021745	POLE4	0.608145	3.10297	12.5586	0.000394397	0.00577284
ENSECAG00000015009	UGDH	0.571251	5.39185	12.553	0.00039558	0.00578406
ENSECAG00000016638	CUBN	-0.7513	3.61266	12.5447	0.000397329	0.0058005
ENSECAG00000006462	KDELR2	0.413459	6.40765	12.5437	0.000397541	0.0058005
ENSECAG00000011572	N/A	-1.12288	0.0942495	12.5366	0.000399055	0.00581647
ENSECAG00000022641	SDF2L1	0.719695	4.07979	12.5334	0.000399739	0.00582033
ENSECAG00000003436	APBB3	-0.630592	2.87184	12.5276	0.000400995	0.0058325
ENSECAG00000000771	TP73	-0.534286	4.75125	12.5186	0.000402916	0.00585431
ENSECAG00000020605	TRIM2	0.501618	4.81517	12.5059	0.00040566	0.00588801
ENSECAG00000006658	FKBP11	0.656133	4.29317	12.5006	0.000406819	0.00589397
ENSECAG00000007889	N/A	0.85425	1.03305	12.5001	0.00040692	0.00589397
ENSECAG00000012991	N/A	-0.83584	3.0502	12.4891	0.000409328	0.00592266
ENSECAG00000024552	TTC39B	0.555578	3.21051	12.4816	0.00041099	0.0059391
ENSECAG00000017033	FBXW5	-0.407608	5.78826	12.4801	0.00041132	0.0059391
ENSECAG00000025087	SEC23B	0.461769	6.18988	12.4654	0.000414554	0.00597958
ENSECAG00000011830	CIRH1A	0.431623	4.50454	12.4632	0.000415054	0.00598057
ENSECAG00000016497	PCED1A	-0.433499	5.3478	12.4545	0.000416995	0.00600231
ENSECAG00000013735	C4orf27	0.45852	4.08751	12.4417	0.000419848	0.00603126
ENSECAG00000014951	N/A	-1.39338	3.08181	12.4416	0.000419876	0.00603126
ENSECAG00000024612	SNED1	-1.07593	1.33132	12.4373	0.000420834	0.00603877
ENSECAG00000006583	DGAT2L6	-0.93428	1.49463	12.4338	0.000421628	0.00604391
ENSECAG00000008755	POR	-0.610859	7.94286	12.43	0.000422494	0.00604716
ENSECAG00000009576	MMS22L	1.44716	1.63664	12.429	0.000422726	0.00604716
ENSECAG00000003697	N/A	-0.701346	2.49168	12.405	0.000428191	0.00611361
ENSECAG00000017998	DHCR24	-0.576234	6.99933	12.4047	0.000428252	0.00611361
ENSECAG00000008360	EFNB3	-1.18907	1.02745	12.3922	0.000431127	0.00614832
ENSECAG00000020563	PIM1	1.01347	2.23808	12.3865	0.000432451	0.00616088
ENSECAG00000000538	ZNF385B	-0.704363	3.47622	12.3826	0.000433355	0.00616741
ENSECAG00000020346	N/A	-0.749349	3.37971	12.3631	0.000437913	0.00622043
ENSECAG00000007690	GAS2L2	-0.687267	5.98041	12.3628	0.000437976	0.00622043
ENSECAG00000024980	HIST1H1C	0.811464	2.88294	12.3549	0.000439823	0.00624026
ENSECAG00000008535	DNAH10	-0.695369	8.35952	12.3431	0.000442622	0.00627356
ENSECAG00000007605	.	-0.392288	5.08861	12.3326	0.000445113	0.00630244
ENSECAG00000006290	TGM2	-0.691459	7.39464	12.3251	0.000446903	0.00631869
ENSECAG00000013635	SLC25A5	0.487305	6.55115	12.324	0.000447172	0.00631869
ENSECAG00000018466	MTFR1	0.562543	3.46911	12.2992	0.000453163	0.00639684
ENSECAG00000020647	PLCB2	-0.603479	3.3571	12.2879	0.0004559	0.00642893
ENSECAG00000011142	AK9	-0.640859	4.93923	12.2722	0.000459755	0.00647671
ENSECAG00000019268	PHF7	-0.754611	4.22031	12.2558	0.000463827	0.00652744
ENSECAG00000018356	.	1.9058	-0.838155	12.2458	0.000466299	0.00655558
ENSECAG00000025317	MIR29c	-1.13306	-0.0977892	12.2259	0.000471305	0.00661926
ENSECAG00000022985	USP14	0.362572	4.87496	12.221	0.000472554	0.0066255
ENSECAG00000016039	SLC27A1	-0.512966	3.24836	12.2204	0.000472704	0.0066255
ENSECAG00000013414	.	0.764916	2.57708	12.217	0.000473566	0.00662673
ENSECAG00000021195	GSPT1	0.411212	6.10903	12.2163	0.000473747	0.00662673
ENSECAG00000012114	HSD17B2	-0.554654	5.53215	12.2102	0.000475282	0.0066415
ENSECAG00000001964	PDHA1	0.502088	4.79126	12.2032	0.000477078	0.0066599
ENSECAG00000016228	CA2	1.52587	1.30024	12.1996	0.000477999	0.006663
ENSECAG00000017157	IER3	0.940989	3.90218	12.1986	0.000478261	0.006663
ENSECAG00000005000	PPM1K	-0.692746	3.08031	12.1955	0.00047904	0.00666715
ENSECAG00000015742	FGD3	-0.514677	4.95454	12.1875	0.00048111	0.00668787
ENSECAG00000013197	PSME4	0.385269	6.05775	12.186	0.000481492	0.00668787
ENSECAG00000022400	CDCA7L	0.667274	3.49382	12.1832	0.000482224	0.00669133
ENSECAG00000022521	EML6	-0.753969	2.36185	12.1796	0.000483152	0.00669752
ENSECAG00000004409	.	-0.795072	2.92318	12.1484	0.000491304	0.00680229
ENSECAG00000023992	S100P	0.89495	6.92192	12.1469	0.00049169	0.00680229
ENSECAG00000019577	PEX6	-0.485841	5.4636	12.1405	0.000493399	0.00681912
ENSECAG00000015144	CADM1	-0.500837	4.93946	12.1279	0.000496731	0.00685835
ENSECAG00000010640	MAP2K1	0.439457	4.51656	12.1163	0.00049983	0.00689428
ENSECAG00000007686	RP1	-0.610629	5.46617	12.1137	0.000500538	0.00689718
ENSECAG00000021278	.	-0.670021	6.99844	12.1112	0.000501202	0.00689949
ENSECAG00000021994	UBXN6	-0.463455	4.61238	12.106	0.0005026	0.006907
ENSECAG00000020157	KRT5	1.24331	9.2407	12.1055	0.000502744	0.006907
ENSECAG00000008228	C1orf101	-1.02276	0.407134	12.1008	0.000504015	0.00691761
ENSECAG00000011019	KCNAB3	-0.842183	2.57309	12.0906	0.000506771	0.00693785
ENSECAG00000018544	SPDL1	0.856309	2.37902	12.0898	0.000506975	0.00693785
ENSECAG00000017231	ILVBL	-0.392423	6.10151	12.0898	0.000506989	0.00693785
ENSECAG00000024719	.	1.21989	3.54758	12.0878	0.000507515	0.00693821
ENSECAG00000007899	OVOL2	-0.644872	3.17724	12.0853	0.000508201	0.00694075
ENSECAG00000009763	CYB5R1	-0.546458	5.8524	12.066	0.000513484	0.007006
ENSECAG00000004645	PARK2	-0.973932	0.858987	12.0571	0.000515957	0.00703282
ENSECAG00000011405	BLM	0.953863	3.01626	12.0441	0.000519578	0.00707524
ENSECAG00000001554	P2RY14	1.25716	0.679626	12.041	0.000520428	0.00707986
ENSECAG00000009527	RQCD1	0.478508	3.63342	12.0388	0.000521031	0.00708112
ENSECAG00000009090	PGM2	0.450701	5.48512	12.0272	0.000524284	0.00711836
ENSECAG00000008525	ZNF512B	-0.448229	4.03234	11.9994	0.000532166	0.00721831
ENSECAG00000024325	.	-0.711338	5.41213	11.9719	0.000540075	0.00731387
ENSECAG00000014743	ELOVL1	0.469865	5.24685	11.9713	0.000540265	0.00731387
ENSECAG00000015297	.	0.87679	2.89128	11.9678	0.000541292	0.00732064
ENSECAG00000013443	AKNA	-0.494467	5.52932	11.9624	0.000542862	0.00733471
ENSECAG00000008718	ANP32E	0.499185	4.04012	11.9502	0.000546429	0.00737468
ENSECAG00000000129	SUGP2	-0.486968	6.00612	11.9486	0.000546883	0.00737468
ENSECAG00000007978	.	-0.433781	6.27206	11.944	0.000548239	0.00738579
ENSECAG00000008287	SLC39A14	0.829646	2.31293	11.942	0.000548815	0.00738638
ENSECAG00000023256	LCK	-0.653661	3.40575	11.9277	0.000553063	0.00743634
ENSECAG00000009635	CDC27	0.407687	4.48338	11.9254	0.000553737	0.00743819
ENSECAG00000022239	ANKRD22	0.849939	3.06893	11.9199	0.000555379	0.00744518
ENSECAG00000008173	HSD17B11	-0.586803	7.07516	11.9187	0.000555736	0.00744518
ENSECAG00000022293	OGFOD2	-0.52662	4.10213	11.9182	0.000555867	0.00744518
ENSECAG00000019458	UTRN	-0.572286	7.05605	11.9079	0.000558949	0.00747925
ENSECAG00000010628	PPP1R14B	0.623104	4.90316	11.9003	0.000561253	0.00750023
ENSECAG00000014906	CC2D1A	-0.464893	4.4958	11.8991	0.000561599	0.00750023
ENSECAG00000005316	PIF1	1.6668	-0.955718	11.8925	0.000563616	0.00751994
ENSECAG00000015556	CPT1C	-0.842722	1.7967	11.8879	0.000564988	0.00752945
ENSECAG00000019554	LRRC40	0.486218	3.53211	11.8865	0.000565414	0.00752945
ENSECAG00000017449	PNPLA7	-0.558797	5.69803	11.8827	0.00056657	0.00753761
ENSECAG00000026909	DNMT1	0.593878	5.67096	11.8781	0.000567979	0.0075426
ENSECAG00000021258	C19orf12	-0.612902	2.88857	11.8779	0.000568032	0.0075426
ENSECAG00000019428	UTP15	0.521557	3.08398	11.869	0.000570761	0.00756497
ENSECAG00000007811	HYI	-0.589602	2.54293	11.8688	0.000570807	0.00756497
ENSECAG00000014086	KRT19	0.672852	8.33546	11.8611	0.000573191	0.00758308
ENSECAG00000020221	KNDC1	-0.538294	5.21538	11.8608	0.000573267	0.00758308
ENSECAG00000013265	VAPB	0.382846	4.85126	11.8394	0.000579914	0.00765702
ENSECAG00000014812	KRT23	1.09936	4.77472	11.8392	0.00057996	0.00765702
ENSECAG00000009869	ZNF205	-0.457282	4.53614	11.8363	0.000580868	0.00766172
ENSECAG00000010339	TLR4	0.97048	4.23945	11.8127	0.000588274	0.00775204
ENSECAG00000022301	PDXK	0.412674	4.97309	11.7987	0.00059273	0.00780292
ENSECAG00000024257	RBM3	0.522665	7.29614	11.797	0.00059326	0.00780292
ENSECAG00000020919	C17orf53	1.84365	-0.0526696	11.7708	0.000601684	0.00790622
ENSECAG00000019108	CNKSR1	-0.56324	3.85166	11.7605	0.00060502	0.00794254
ENSECAG00000012495	GCDH	-0.418926	5.03252	11.7559	0.00060652	0.00795469
ENSECAG00000010877	IFT172	-0.572366	6.20755	11.7529	0.000607483	0.00795981
ENSECAG00000020091	CCT6A	0.418739	6.41599	11.7493	0.000608676	0.00796792
ENSECAG00000010982	SLC4A3	-0.669734	2.71182	11.7399	0.000611749	0.00799522
ENSECAG00000012498	CD5	-0.733757	2.98627	11.7394	0.000611914	0.00799522
ENSECAG00000018194	ARGLU1	-0.490058	4.51684	11.734	0.000613699	0.00800473
ENSECAG00000020975	DSE	0.57247	5.29048	11.7334	0.00061388	0.00800473
ENSECAG00000010948	TGIF2-C20orf24	0.395474	5.46774	11.7319	0.000614373	0.00800473
ENSECAG00000011768	BZW1	0.457264	7.73662	11.7269	0.000616043	0.00801764
ENSECAG00000014071	SLC30A7	0.443575	3.87928	11.7254	0.000616519	0.00801764
ENSECAG00000012542	COQ2	0.50455	3.94834	11.7016	0.000624469	0.00811342
ENSECAG00000021139	NPFF	-0.92669	0.218645	11.6917	0.000627785	0.00813532
ENSECAG00000023712	PAX9	0.522332	5.25177	11.6917	0.000627808	0.00813532
ENSECAG00000014404	WDR62	0.771025	2.79197	11.6913	0.000627914	0.00813532
ENSECAG00000024774	RFX5	-0.45235	4.91647	11.6873	0.000629295	0.00813908
ENSECAG00000017435	.	-0.51825	4.15277	11.687	0.000629377	0.00813908
ENSECAG00000021066	KLHL24	-0.529417	5.37881	11.6828	0.000630807	0.00814999
ENSECAG00000019354	GMPPB	0.501319	4.37952	11.6725	0.000634302	0.00818751
ENSECAG00000013775	STX10	-0.528774	3.22837	11.666	0.000636516	0.00820151
ENSECAG00000006526	CENPJ	0.666319	3.607	11.6659	0.000636568	0.00820151
ENSECAG00000008288	PAK1IP1	0.502964	3.96824	11.6582	0.000639204	0.00822747
ENSECAG00000018615	IFI27L2	-0.557193	3.71749	11.6565	0.00063977	0.00822747
ENSECAG00000007548	N/A	-0.77118	5.72601	11.625	0.000650726	0.00836063
ENSECAG00000012029	TBC1D10C	-0.768214	1.84962	11.6161	0.000653823	0.00839264
ENSECAG00000022630	.	-2.56833	-0.345393	11.6083	0.000656597	0.00841932
ENSECAG00000013777	YBX3	0.603729	6.82104	11.6068	0.000657115	0.00841932
ENSECAG00000024536	NFE2	1.3152	-0.492359	11.6004	0.000659381	0.00844056
ENSECAG00000025076	CTTNBP2	-0.527148	4.99393	11.5964	0.000660804	0.00845098
ENSECAG00000018843	TMEM165	0.487916	6.87141	11.5934	0.000661866	0.00845677
ENSECAG00000023502	PREP	0.509426	4.31726	11.5808	0.000666377	0.00850658
ENSECAG00000024315	TARSL2	-0.940862	1.07584	11.568	0.000670959	0.00854321
ENSECAG00000016919	UNC13D	-0.596434	2.85721	11.5678	0.000671033	0.00854321
ENSECAG00000012731	CCDC130	-0.57217	3.24215	11.5676	0.000671094	0.00854321
ENSECAG00000009755	EPHB3	-0.473305	5.25245	11.557	0.000674965	0.00857759
ENSECAG00000013080	HYOU1	0.580173	5.85292	11.5561	0.000675271	0.00857759
ENSECAG00000011607	C22orf31	-0.797834	4.3785	11.5551	0.000675649	0.00857759
ENSECAG00000008507	SNX7	0.489272	3.86118	11.5526	0.000676536	0.008581
ENSECAG00000004556	BCL6	-0.486502	6.31295	11.5442	0.000679605	0.00861206
ENSECAG00000015719	EIF4EBP1	0.499542	4.54632	11.5271	0.000685906	0.0086742
ENSECAG00000021826	NUP160	0.478173	4.49124	11.5268	0.000685999	0.0086742
ENSECAG00000006587	RWDD1	0.375216	5.12149	11.5258	0.000686385	0.0086742
ENSECAG00000020691	PRPF40B	-0.542394	4.7924	11.512	0.000691483	0.00872722
ENSECAG00000019695	PALD1	-0.835921	1.7505	11.511	0.000691837	0.00872722
ENSECAG00000010747	SH3BGR	-1.39289	0.978392	11.5072	0.00069329	0.00873759
ENSECAG00000023534	CIITA	-0.65907	5.47256	11.4946	0.000697986	0.00878879
ENSECAG00000007646	NR1D2	-0.49089	4.97594	11.4908	0.000699406	0.0087987
ENSECAG00000024264	C1orf228	-0.691591	4.08797	11.4821	0.000702689	0.00883198
ENSECAG00000020208	LIFR	-0.667666	3.50766	11.4764	0.000704857	0.00885122
ENSECAG00000017494	CYP11A1	-1.29139	0.483446	11.4671	0.000708399	0.00888765
ENSECAG00000010495	CIDEB	-0.911341	1.92063	11.4617	0.000710436	0.00890516
ENSECAG00000008984	CROCC	-0.632047	4.5152	11.4424	0.000717867	0.00899018
ENSECAG00000014054	CDKL4	-0.579253	4.86883	11.4373	0.000719849	0.00900687
ENSECAG00000013078	STXBP1	-0.474936	4.11285	11.4322	0.000721806	0.00902322
ENSECAG00000022249	B4GALT5	0.659928	4.75362	11.4243	0.000724902	0.00905378
ENSECAG00000021178	UBA5	0.397568	4.69405	11.3984	0.000735074	0.00917257
ENSECAG00000017294	SNTB1	-0.563557	5.33565	11.3945	0.000736601	0.00918336
ENSECAG00000010584	DYNC1LI1	0.401968	4.25028	11.3905	0.000738224	0.00919533
ENSECAG00000014740	YWHAH	0.470144	5.90751	11.3842	0.000740721	0.00921243
ENSECAG00000020447	RBM5	-0.450913	6.6125	11.3826	0.000741337	0.00921243
ENSECAG00000020522	PRIMPOL	0.720001	2.99407	11.3801	0.000742346	0.00921243
ENSECAG00000004025	YPEL5	-0.441265	5.78204	11.379	0.00074281	0.00921243
ENSECAG00000003634	RHNO1	0.659525	3.6087	11.3787	0.000742916	0.00921243
ENSECAG00000018548	TRIM35	0.927892	2.50977	11.3704	0.000746247	0.00924459
ENSECAG00000022717	PDIA6	0.551408	7.38414	11.3689	0.000746843	0.00924459
ENSECAG00000016367	PLSCR4	-0.928136	2.36264	11.3648	0.000748473	0.0092511
ENSECAG00000013425	IGFBP5	-0.568266	5.00253	11.3629	0.000749274	0.0092511
ENSECAG00000016099	BMP2K	0.44121	4.49416	11.3626	0.000749368	0.0092511
ENSECAG00000018048	TRPC1	-0.772513	1.84932	11.3478	0.000755367	0.00931686
ENSECAG00000020956	SERINC2	0.735342	5.7972	11.3331	0.000761383	0.00938273
ENSECAG00000020120	PLAA	0.398346	4.63056	11.3262	0.000764208	0.00940919
ENSECAG00000018995	CD47	0.47971	5.55372	11.322	0.000765921	0.00942092
ENSECAG00000011068	CHI3L1	1.09545	2.82887	11.3206	0.000766519	0.00942092
ENSECAG00000015476	DTX3	-0.518793	5.69538	11.2984	0.000775755	0.009526
ENSECAG00000013079	USP54	-0.539732	5.67413	11.2966	0.000776512	0.00952686
ENSECAG00000013153	KLF10	0.772037	4.85637	11.2852	0.000781264	0.00957669
ENSECAG00000006115	PNMAL1	-0.647588	3.77927	11.2737	0.000786149	0.00962807
ENSECAG00000018127	CBLC	0.964136	1.95456	11.2585	0.000792604	0.00968933
ENSECAG00000016551	RAB13	0.456959	4.58971	11.2571	0.000793192	0.00968933
ENSECAG00000022046	LDLRAD1	-0.618976	4.56724	11.2556	0.000793815	0.00968933
ENSECAG00000023998	C22ORF28	0.410321	5.40041	11.2553	0.000793944	0.00968933
ENSECAG00000017531	KANSL1	-0.344387	5.14871	11.2411	0.000800036	0.00974725
ENSECAG00000019900	CFL1	0.49078	8.08578	11.241	0.000800095	0.00974725
ENSECAG00000013090	POLA1	0.647589	3.51672	11.2363	0.000802135	0.00975803
ENSECAG00000014295	PI3	0.862081	5.28333	11.2357	0.000802386	0.00975803
ENSECAG00000000965	ATG2B	-0.407765	5.15324	11.2266	0.000806353	0.00979253
ENSECAG00000015392	NLRC3	-0.702058	2.16407	11.2259	0.000806635	0.00979253
ENSECAG00000013616	DSG2	0.466044	6.68598	11.22	0.000809194	0.00981501
ENSECAG00000019408	CAT	-0.476331	6.54145	11.2083	0.000814337	0.00986877
ENSECAG00000013739	DLGAP1	-0.676412	4.32289	11.2043	0.000816069	0.00988113
ENSECAG00000005240	GJB4	1.41044	0.939701	11.1937	0.000820747	0.00992535
ENSECAG00000015543	CSE1L	0.454471	5.6222	11.1928	0.000821152	0.00992535
ENSECAG00000000518	ARID1B	-0.439779	6.04926	11.1761	0.000828583	0.0100043
ENSECAG00000004592	DUSP4	1.1986	3.05495	11.1749	0.000829128	0.0100043
ENSECAG00000015275	.	0.868507	5.0808	11.1715	0.000830639	0.0100139
ENSECAG00000007023	ANTXR1	-0.487495	6.15681	11.1529	0.000839013	0.010106
ENSECAG00000013404	CAND1	0.37293	6.40222	11.1485	0.000840976	0.0101148
ENSECAG00000013757	ERO1L	0.356159	5.41423	11.1481	0.000841197	0.0101148
ENSECAG00000014954	DNAH5	-0.746424	8.67972	11.145	0.000842598	0.0101228
ENSECAG00000000446	DZIP3	-0.468844	4.59392	11.1384	0.000845569	0.0101488
ENSECAG00000017937	.	-0.873036	2.27963	11.137	0.000846219	0.0101488
ENSECAG00000009465	ZNF213	-0.464394	3.86833	11.1313	0.000848851	0.0101716
ENSECAG00000009142	N/A	-0.729267	4.07964	11.1171	0.000855358	0.0102407
ENSECAG00000025008	MKNK2	-0.467466	4.59469	11.1019	0.000862392	0.010316
ENSECAG00000017340	ZSCAN30	-1.00466	1.34123	11.093	0.000866551	0.0103483
ENSECAG00000019817	SNRPF	0.446795	4.59494	11.0929	0.000866583	0.0103483
ENSECAG00000010334	CES3	-0.603965	5.86875	11.087	0.000869347	0.0103724
ENSECAG00000007845	PSMD1	0.410041	6.40927	11.0815	0.000871923	0.0103907
ENSECAG00000017624	CARF	-0.710592	2.04325	11.0805	0.000872384	0.0103907
ENSECAG00000000536	SEC23IP	0.443666	5.79146	11.0694	0.000877653	0.0104445
ENSECAG00000023592	YBX1	0.469952	7.71605	11.0665	0.000879026	0.0104519
ENSECAG00000011321	F2	-1.05816	-0.178838	11.0626	0.000880858	0.0104647
ENSECAG00000024791	RGS11	-1.30551	0.019216	11.0599	0.000882135	0.0104709
ENSECAG00000017522	TNFSF14	-0.895336	1.04707	11.0576	0.000883259	0.0104753
ENSECAG00000011590	FHL3	0.867272	1.95126	11.0516	0.000886117	0.0105002
ENSECAG00000007674	IQCH	-1.02733	2.23115	11.0431	0.00089016	0.0105391
ENSECAG00000001418	B3GNT4	-1.02431	0.291445	11.0337	0.000894721	0.0105841
ENSECAG00000006918	CCDC87	-0.638413	3.1939	11.0277	0.000897622	0.0106069
ENSECAG00000002645	CRYGS	-0.825103	1.00953	11.0246	0.00089913	0.0106069
ENSECAG00000014178	GSR	0.489738	6.76449	11.0236	0.000899614	0.0106069
ENSECAG00000022642	MEF2B	-0.733124	1.55121	11.0234	0.000899707	0.0106069
ENSECAG00000021685	DCLRE1B	0.853046	0.890382	11.0151	0.000903741	0.0106454
ENSECAG00000019499	ISG20	1.39473	-0.280628	11.0116	0.000905413	0.0106561
ENSECAG00000020314	ANO1	-0.612365	4.28387	11.0068	0.00090777	0.0106748
ENSECAG00000023578	ELOVL3	-0.692344	3.02716	11.0042	0.000909048	0.0106807
ENSECAG00000025071	AGBL4	-0.75962	2.33112	10.9838	0.00091913	0.0107901
ENSECAG00000023515	SIX4	-0.414369	5.43851	10.9725	0.00092473	0.0108466
ENSECAG00000015070	PRPSAP2	-0.468333	4.62061	10.9545	0.000933765	0.0109433
ENSECAG00000013330	.	-0.791883	2.81798	10.9519	0.000935081	0.0109495
ENSECAG00000000366	HEXDC	-0.605663	4.1139	10.9496	0.000936263	0.0109541
ENSECAG00000007826	DONSON	0.687386	2.62526	10.943	0.000939601	0.0109839
ENSECAG00000024364	RCC2	0.547752	5.25345	10.9354	0.000943466	0.0110198
ENSECAG00000022228	KLC4	-0.437811	5.08561	10.931	0.000945671	0.0110363
ENSECAG00000007422	DENND4B	-0.411354	4.28114	10.9266	0.000947921	0.0110375
ENSECAG00000021188	CEP250	-0.423319	4.77641	10.9259	0.000948273	0.0110375
ENSECAG00000006135	CCDC106	-0.736842	1.64867	10.9259	0.000948309	0.0110375
ENSECAG00000015966	SERPINB6	0.545444	6.84362	10.9246	0.000948955	0.0110375
ENSECAG00000018630	CALR3	-1.1366	1.36257	10.9117	0.000955565	0.0110927
ENSECAG00000000306	GLRX3	0.356043	5.4376	10.9113	0.00095577	0.0110927
ENSECAG00000000835	CCDC152	-0.865614	1.06875	10.91	0.000956445	0.0110927
ENSECAG00000024216	SLC25A27	-1.09057	0.232704	10.9092	0.000956898	0.0110927
ENSECAG00000015191	MORN3	-0.62578	4.91102	10.9012	0.000961036	0.0111313
ENSECAG00000010170	RPE65	-0.918553	2.37045	10.8995	0.000961923	0.0111323
ENSECAG00000018830	DYNLRB2	-0.635789	6.00784	10.8918	0.000965934	0.0111694
ENSECAG00000008014	ZNF768	-0.387213	4.73353	10.8863	0.000968758	0.0111927
ENSECAG00000019023	ACOT9	0.532122	4.20376	10.8717	0.00097647	0.0112721
ENSECAG00000016569	C5orf30	0.750136	1.95192	10.8702	0.000977249	0.0112721
ENSECAG00000019890	VRK1	0.688391	2.67102	10.8656	0.000979665	0.0112906
ENSECAG00000014832	GABARAPL3	-0.450064	6.02762	10.8552	0.000985165	0.0113445
ENSECAG00000016341	TREML2	1.15502	-0.64051	10.852	0.000986866	0.0113547
ENSECAG00000012525	PRR12	-0.454308	4.25366	10.8417	0.000992408	0.011409
ENSECAG00000021923	GTF2F2	0.384456	4.36542	10.8357	0.000995611	0.0114282
ENSECAG00000012104	TSG-6	1.34886	-0.00628915	10.8347	0.000996161	0.0114282
ENSECAG00000013477	CCDC17	-0.844067	6.54161	10.834	0.000996548	0.0114282
ENSECAG00000011811	.	-0.657955	3.80457	10.8239	0.00100197	0.0114809
ENSECAG00000015265	CCDC81	-0.59567	5.08799	10.822	0.00100302	0.0114834
ENSECAG00000012082	MLLT6	-0.371432	5.48885	10.7974	0.00101641	0.0116271
ENSECAG00000021155	MXD3	1.14808	1.40289	10.7882	0.00102151	0.0116759
ENSECAG00000005099	NYAP2	1.17076	-0.496642	10.7853	0.00102307	0.0116841
ENSECAG00000022320	MGST3	0.423194	6.00258	10.7812	0.00102536	0.0117006
ENSECAG00000000190	SYNE4	-0.71064	3.58208	10.7791	0.00102654	0.0117044
ENSECAG00000014890	BRCA2	1.01282	2.8124	10.7763	0.00102808	0.0117123
ENSECAG00000020058	PNPT1	0.440013	4.50042	10.7714	0.00103082	0.0117234
ENSECAG00000015080	SLC2A11	-0.620334	2.52437	10.7711	0.00103096	0.0117234
ENSECAG00000019911	CPSF3	0.376304	4.45767	10.77	0.00103159	0.0117234
ENSECAG00000023963	NMNAT2	1.50726	-0.591563	10.7634	0.0010353	0.011756
ENSECAG00000011632	SNX30	0.745957	1.86252	10.7568	0.00103895	0.0117864
ENSECAG00000016133	ZNF467	-1.34958	-0.60372	10.7555	0.00103967	0.0117864
ENSECAG00000022189	PFDN4	0.512321	3.0683	10.7445	0.0010459	0.0118472
ENSECAG00000007309	.	0.877435	0.965335	10.7413	0.00104773	0.0118584
ENSECAG00000019070	PSMG1	0.634678	2.87854	10.7346	0.00105151	0.0118914
ENSECAG00000009746	UBXN11	-0.627067	5.99702	10.716	0.00106214	0.0119934
ENSECAG00000004158	DMP1	2.04516	0.113338	10.7158	0.00106225	0.0119934
ENSECAG00000005949	MSH6	0.522039	5.16097	10.7139	0.00106334	0.0119958
ENSECAG00000008481	ZNF717	-0.567188	2.66483	10.7089	0.00106624	0.0120188
ENSECAG00000007663	.	-0.534319	3.39387	10.7063	0.00106773	0.0120258
ENSECAG00000012680	N4BP2L1	-0.576231	2.73956	10.704	0.00106904	0.0120308
ENSECAG00000021628	TTLL10	-0.752169	5.05058	10.6955	0.00107399	0.0120727
ENSECAG00000010818	EGR2	1.02534	1.94257	10.6946	0.0010745	0.0120727
ENSECAG00000016625	PCLO	-0.556383	4.75878	10.6915	0.00107631	0.0120833
ENSECAG00000021291	TMOD3	0.427664	4.63731	10.6889	0.00107781	0.0120903
ENSECAG00000004180	HSPA6	1.46507	1.49645	10.6833	0.00108104	0.0121168
ENSECAG00000011603	.	0.616623	7.32057	10.6809	0.00108249	0.0121191
ENSECAG00000024592	ALG5	0.424788	4.8688	10.68	0.001083	0.0121191
ENSECAG00000005326	PDE12	0.525975	2.88028	10.6768	0.00108488	0.0121304
ENSECAG00000006452	YWHAG	0.404457	4.6791	10.6752	0.00108579	0.0121307
ENSECAG00000011862	C11orf1	-0.645273	5.00404	10.6718	0.00108781	0.0121436
ENSECAG00000009051	ABHD8	-0.584409	2.33879	10.6674	0.0010904	0.0121627
ENSECAG00000021105	CCDC37	-0.693458	6.49703	10.6475	0.0011022	0.0122845
ENSECAG00000020138	ANKRD16	-0.538074	2.99107	10.6368	0.00110862	0.012342
ENSECAG00000003770	CASP2	0.55806	2.93384	10.6359	0.00110914	0.012342
ENSECAG00000013693	COL1A1	1.17838	5.20202	10.6297	0.00111284	0.0123644
ENSECAG00000018443	ATAD5	0.796199	2.8569	10.6296	0.00111294	0.0123644
ENSECAG00000006850	VPS37A	0.435708	4.24362	10.6223	0.0011173	0.0124029
ENSECAG00000009269	TTC16	-0.695866	5.79318	10.6197	0.00111887	0.0124104
ENSECAG00000021116	.	0.494324	7.93765	10.6154	0.00112153	0.0124242
ENSECAG00000016577	UCK2	0.902101	2.31019	10.6147	0.0011219	0.0124242
ENSECAG00000016866	HSPA13	0.427165	3.95536	10.6069	0.00112667	0.0124671
ENSECAG00000008991	NDE1	0.745423	3.91387	10.5947	0.00113415	0.0125398
ENSECAG00000009498	.	-0.587566	5.5527	10.5931	0.00113508	0.0125401
ENSECAG00000009337	TSPAN9	-0.4275	4.5127	10.5892	0.0011375	0.0125568
ENSECAG00000003332	H1FX	-0.512121	3.69325	10.5816	0.00114219	0.0125905
ENSECAG00000019562	RGN	-0.899692	0.676079	10.5813	0.00114237	0.0125905
ENSECAG00000009535	FCER1G	0.630599	4.7625	10.5659	0.00115191	0.0126856
ENSECAG00000023213	SAP25	-0.784433	2.26885	10.5644	0.00115289	0.0126863
ENSECAG00000013408	ACBD5	-0.45371	4.37707	10.5571	0.00115743	0.0127262
ENSECAG00000024944	C19orf10	0.47223	4.83082	10.5422	0.00116682	0.012818
ENSECAG00000006153	C5AR1	1.03457	1.34168	10.5409	0.00116763	0.012818
ENSECAG00000012865	LPAR3	-0.579432	3.51283	10.5272	0.00117632	0.0129033
ENSECAG00000003382	TMEM229B	-0.578182	4.47119	10.5226	0.00117926	0.0129253
ENSECAG00000019885	ATP1B3	0.680891	6.3674	10.5168	0.00118297	0.0129557
ENSECAG00000022456	C2orf50	-0.663419	3.56248	10.5144	0.00118449	0.0129622
ENSECAG00000020501	ARHGDIA	0.429227	6.77686	10.512	0.00118602	0.0129687
ENSECAG00000024692	ATP13A5	-0.760898	6.76041	10.5046	0.00119078	0.0130041
ENSECAG00000016472	TTC31	-0.470247	3.37633	10.504	0.00119114	0.0130041
ENSECAG00000015450	.	-1.07675	-0.0402539	10.4998	0.00119387	0.0130237
ENSECAG00000007668	.	-0.677546	2.38764	10.4902	0.00120013	0.0130817
ENSECAG00000024522	POLH	0.624179	2.83228	10.488	0.00120156	0.013087
ENSECAG00000000235	MTBP	0.880124	1.83699	10.4711	0.00121258	0.0131967
ENSECAG00000020370	C9orf171	-0.606201	5.38367	10.4673	0.00121509	0.0132136
ENSECAG00000016927	SULF1	1.02186	3.31596	10.4554	0.00122291	0.0132883
ENSECAG00000002173	ZMYM2	-0.397244	6.09837	10.4538	0.00122395	0.0132892
ENSECAG00000010772	CTPS1	0.867538	3.49869	10.4488	0.00122731	0.0133105
ENSECAG00000012382	.	-0.839089	1.56135	10.448	0.00122784	0.0133105
ENSECAG00000021465	POLR2G	0.465952	4.83889	10.437	0.00123519	0.0133798
ENSECAG00000021671	.	-1.01526	-0.000337155	10.4325	0.00123817	0.0133993
ENSECAG00000002321	SEC24A	0.373083	5.12687	10.4314	0.00123892	0.0133993
ENSECAG00000021702	PANX2	-0.676022	2.55576	10.4264	0.00124226	0.0134233
ENSECAG00000012046	RPL37A	-0.454595	8.10316	10.4252	0.00124307	0.0134233
ENSECAG00000007242	DUSP2	1.30361	-0.281589	10.4123	0.00125179	0.0135064
ENSECAG00000017001	WDR36	0.46992	4.20461	10.4109	0.00125272	0.0135064
ENSECAG00000021614	RFC3	0.919994	2.28462	10.4066	0.00125565	0.0135274
ENSECAG00000014654	.	-0.746331	5.78343	10.3867	0.00126929	0.0136638
ENSECAG00000009173	ZNF367	1.38325	1.49753	10.3832	0.00127166	0.013666
ENSECAG00000008844	SLC25A24	0.418233	5.12295	10.383	0.00127184	0.013666
ENSECAG00000010542	WDR13	-0.408699	5.99499	10.3812	0.00127307	0.013666
ENSECAG00000024710	FKBP14	-0.538543	3.33444	10.3804	0.00127362	0.013666
ENSECAG00000003481	C16orf54	-0.501789	4.65421	10.3792	0.00127442	0.013666
ENSECAG00000014312	PRKCZ	-0.410087	5.89869	10.3681	0.00128208	0.0137376
ENSECAG00000020913	RAP1GDS1	0.461161	3.81778	10.3666	0.00128317	0.0137387
ENSECAG00000005856	LY9	-0.683454	2.45669	10.3642	0.00128485	0.013746
ENSECAG00000008284	KCNRG	-0.766661	4.35389	10.3579	0.00128925	0.0137732
ENSECAG00000013520	ATP13A4	1.14992	2.93	10.3568	0.00128995	0.0137732
ENSECAG00000022758	.	-0.888447	0.527901	10.3549	0.00129128	0.0137732
ENSECAG00000011751	CUL9	-0.37761	6.11106	10.3545	0.00129157	0.0137732
ENSECAG00000013730	ID1	0.884452	4.36736	10.3534	0.00129236	0.0137732
ENSECAG00000008199	PDZD2	-0.593701	5.24376	10.35	0.00129477	0.0137883
ENSECAG00000004034	C1GALT1C1	0.375269	4.267	10.3469	0.00129692	0.0138007
ENSECAG00000015604	A1BG	-1.05732	-0.0872089	10.3422	0.00130024	0.0138254
ENSECAG00000001272	.	0.742132	0.868076	10.3397	0.00130198	0.0138333
ENSECAG00000014867	PLBD1	0.733034	3.28225	10.337	0.00130389	0.013843
ENSECAG00000010737	C20orf201	-0.925805	1.76975	10.3239	0.00131318	0.0139309
ENSECAG00000001166	MTHFD1L	1.29848	1.99084	10.3161	0.00131877	0.0139795
ENSECAG00000023599	HPSE	0.662031	1.9049	10.3097	0.00132334	0.0140173
ENSECAG00000004131	LRRC18	-0.567138	4.92868	10.3065	0.00132563	0.0140309
ENSECAG00000007762	TRIM59	0.446576	3.9582	10.3025	0.00132848	0.0140503
ENSECAG00000024116	BTBD6	-0.377768	4.7591	10.2996	0.00133062	0.0140622
ENSECAG00000002186	CD68	0.753201	4.69347	10.2936	0.00133496	0.0140973
ENSECAG00000020137	LAPTM4B	-0.380302	5.7992	10.2914	0.00133649	0.0141028
ENSECAG00000015103	SFTA2	-0.957582	1.41427	10.2899	0.00133762	0.014104
ENSECAG00000024371	IKBIP	0.604	2.63187	10.2814	0.00134379	0.0141583
ENSECAG00000023094	MDH2	0.474445	7.39527	10.279	0.00134552	0.0141658
ENSECAG00000020543	.	0.813271	0.868779	10.2751	0.00134834	0.0141847
ENSECAG00000021910	SMIM5	-0.573521	3.50044	10.2714	0.00135106	0.0141921
ENSECAG00000022579	XPNPEP1	0.417065	6.30634	10.2714	0.0013511	0.0141921
ENSECAG00000002107	GJB1	0.985489	1.98039	10.2693	0.00135262	0.0141974
ENSECAG00000004776	KIAA1161	-0.671614	2.04464	10.2661	0.00135498	0.0142115
ENSECAG00000013484	ACCS	-0.551239	3.33423	10.2548	0.00136326	0.0142875
ENSECAG00000022295	AKAP17A	-0.470173	5.15514	10.2517	0.00136562	0.0143014
ENSECAG00000016534	ARG2	0.596031	4.31968	10.2497	0.00136703	0.0143054
ENSECAG00000024559	CREBRF	-0.529811	3.27102	10.246	0.00136978	0.0143181
ENSECAG00000012701	TRA2B	0.393925	5.86188	10.2453	0.00137031	0.0143181
ENSECAG00000014119	ACAP1	-0.538096	4.53738	10.2438	0.00137142	0.0143189
ENSECAG00000012474	TTF2	0.60119	3.38552	10.2408	0.00137366	0.0143241
ENSECAG00000012282	MPP7	0.547593	3.84564	10.2404	0.00137399	0.0143241
ENSECAG00000021316	FAM221A	-0.619821	4.23524	10.239	0.00137502	0.0143241
ENSECAG00000019912	KIF19	-0.590462	6.66753	10.2251	0.00138542	0.0144217
ENSECAG00000000678	NFYC	-0.342463	5.29783	10.2203	0.001389	0.0144439
ENSECAG00000018160	TBX21	-0.921275	0.321083	10.2181	0.00139071	0.0144439
ENSECAG00000022673	NSUN7	-0.562405	6.39241	10.2173	0.0013913	0.0144439
ENSECAG00000004666	BDH1	0.847186	2.02163	10.2147	0.00139324	0.0144439
ENSECAG00000007555	TRIM41	-0.453041	4.86794	10.2146	0.00139335	0.0144439
ENSECAG00000011370	SMARCD2	-0.447173	6.76028	10.2138	0.00139397	0.0144439
ENSECAG00000013923	.	-0.36878	6.10377	10.2126	0.00139484	0.0144439
ENSECAG00000024132	FAM169A	0.75393	1.13349	10.2064	0.00139955	0.0144818
ENSECAG00000014656	.	2.16225	2.49646	10.2027	0.00140236	0.0145001
ENSECAG00000016180	RAI14	0.599958	6.12324	10.1997	0.00140464	0.014504
ENSECAG00000000396	ICAM2	-0.600174	7.62359	10.1994	0.00140483	0.014504
ENSECAG00000018805	.	-0.379642	5.37338	10.1981	0.00140588	0.014504
ENSECAG00000023777	WDR43	0.392869	5.34172	10.1943	0.00140872	0.0145226
ENSECAG00000016605	NR3C2	-0.554677	5.02348	10.19	0.00141205	0.0145461
ENSECAG00000018171	.	-1.22164	-0.43197	10.1758	0.00142292	0.014633
ENSECAG00000009236	RASAL3	-0.646839	2.78495	10.1757	0.00142307	0.014633
ENSECAG00000024051	AADAC	-0.669758	2.85788	10.1749	0.00142365	0.014633
ENSECAG00000014709	SDC1	0.692689	6.81664	10.1712	0.00142655	0.0146519
ENSECAG00000008102	MAST3	-0.516135	5.52911	10.1658	0.00143071	0.0146838
ENSECAG00000021275	NDUFA10	0.353185	5.2234	10.163	0.00143284	0.0146948
ENSECAG00000021085	ACADM	-0.451155	5.73214	10.1554	0.00143879	0.0147363
ENSECAG00000012582	PLCD4	-0.605094	2.75844	10.1551	0.00143901	0.0147363
ENSECAG00000008291	MDN1	-0.420547	5.8796	10.1529	0.00144071	0.0147429
ENSECAG00000001775	RAB38	0.937859	2.98367	10.148	0.0014446	0.0147718
ENSECAG00000020707	.	-1.26309	2.03974	10.1464	0.00144581	0.0147732
ENSECAG00000003569	ST6GAL1	-0.587381	3.83599	10.1422	0.00144915	0.0147965
ENSECAG00000016553	HAUS1	0.63001	2.23716	10.1309	0.00145808	0.0148767
ENSECAG00000002362	PWWP2B	-0.484802	4.46627	10.1251	0.00146266	0.0149068
ENSECAG00000017140	C17orf58	-0.677338	3.17521	10.1244	0.00146318	0.0149068
ENSECAG00000019267	.	-1.17079	5.24222	10.1224	0.0014648	0.0149124
ENSECAG00000024882	.	0.875853	2.32035	10.1208	0.00146606	0.0149142
ENSECAG00000002086	PRPS2	0.63826	3.05565	10.1157	0.00147008	0.0149328
ENSECAG00000016623	PLCH1	-0.530309	5.903	10.1147	0.00147088	0.0149328
ENSECAG00000006472	EIF4E	0.338326	5.13581	10.1145	0.00147111	0.0149328
ENSECAG00000007576	SLC38A1	0.761449	2.36278	10.1128	0.0014724	0.0149349
ENSECAG00000025038	LOXL2	0.865134	3.78526	10.1075	0.00147669	0.0149675
ENSECAG00000012634	CEP78	0.846809	2.94909	10.0974	0.0014848	0.0150387
ENSECAG00000012493	SLC47A1	-0.501232	4.62902	10.0937	0.00148777	0.015053
ENSECAG00000010349	C1orf51	-0.832595	0.810071	10.0929	0.00148838	0.015053
ENSECAG00000010910	CCDC78	-0.575585	5.79928	10.0849	0.00149485	0.0151075
ENSECAG00000018793	SPR	-0.439569	5.00771	10.0814	0.00149774	0.0151257
ENSECAG00000014590	MDFI	1.28814	1.361	10.0752	0.00150277	0.0151654
ENSECAG00000016202	SEMA4C	-0.476534	4.34335	10.0676	0.00150898	0.0152171
ENSECAG00000008512	ANKRD33	0.925017	0.461853	10.0564	0.00151816	0.0152984
ENSECAG00000005876	PPP1R15B	0.454463	3.20154	10.0459	0.00152685	0.0153748
ENSECAG00000021949	RAD54B	1.19714	0.621539	10.0417	0.00153039	0.0153908
ENSECAG00000018613	PDE6D	-0.417506	4.62302	10.0409	0.00153105	0.0153908
ENSECAG00000010730	ZDHHC1	-0.555289	6.36155	10.04	0.00153176	0.0153908
ENSECAG00000009407	ALDH3A1	1.40389	0.318661	10.0336	0.0015371	0.0154333
ENSECAG00000015088	CDIP1	-0.494622	3.07814	10.0286	0.00154128	0.015464
ENSECAG00000020575	TFG	0.341424	5.95101	10.0272	0.00154248	0.0154649
ENSECAG00000011469	TMEM80	-0.577949	2.58707	10.0248	0.00154447	0.0154737
ENSECAG00000011095	.	0.523538	3.18473	10.0192	0.00154914	0.0155093
ENSECAG00000005717	DCUN1D5	0.498021	3.17137	10.013	0.00155436	0.0155367
ENSECAG00000013002	C1GALT1	0.477559	4.18475	10.0123	0.00155501	0.0155367
ENSECAG00000011403	ALDH3A2	-0.477172	7.76491	10.012	0.00155524	0.0155367
ENSECAG00000016667	CD55	1.16724	5.16499	10.0043	0.00156175	0.0155906
ENSECAG00000020055	PFKP	0.490492	6.16876	10.0012	0.00156436	0.0156054
ENSECAG00000001058	SLC7A7	-0.357014	5.00251	9.99868	0.00156652	0.0156157
ENSECAG00000014231	TONSL	0.633675	3.95439	9.99296	0.0015714	0.0156531
ENSECAG00000007415	OSBPL5	-0.414895	5.19581	9.98595	0.00157739	0.0157015
ENSECAG00000019043	SSC5D	-0.891505	1.05124	9.98316	0.00157978	0.015714
ENSECAG00000011281	NPR2	-0.376269	5.46064	9.97438	0.00158733	0.0157778
ENSECAG00000017914	L3HYPDH	-0.841079	2.13072	9.97041	0.00159076	0.0158006
ENSECAG00000000160	COX5A	0.410475	5.92541	9.96625	0.00159436	0.0158233
ENSECAG00000009817	HPN	-0.75717	2.98283	9.96513	0.00159533	0.0158233
ENSECAG00000010127	INSR	-0.396755	5.36858	9.96375	0.00159653	0.0158239
ENSECAG00000008688	.	-0.433183	6.94607	9.95775	0.00160174	0.0158642
ENSECAG00000005097	.	0.430949	5.46148	9.95381	0.00160517	0.0158868
ENSECAG00000007758	XRRA1	-0.647771	4.58826	9.94888	0.00160947	0.0159113
ENSECAG00000023086	FARSB	0.398608	5.20499	9.948	0.00161024	0.0159113
ENSECAG00000019602	DLEC1	-0.551591	6.66326	9.94704	0.00161109	0.0159113
ENSECAG00000006554	PRRG4	0.792124	1.56962	9.9425	0.00161506	0.0159301
ENSECAG00000021364	ST3GAL1	0.775254	4.49205	9.94108	0.00161631	0.0159301
ENSECAG00000010646	IDE	0.38769	5.07893	9.94095	0.00161642	0.0159301
ENSECAG00000021782	DCK	0.678592	1.86909	9.93751	0.00161944	0.0159435
ENSECAG00000014681	IL17RE	-0.805843	1.87505	9.93577	0.00162098	0.0159435
ENSECAG00000017214	CATSPER4	-0.960757	0.228596	9.93502	0.00162164	0.0159435
ENSECAG00000003591	TPGS1	-0.587877	2.1194	9.93417	0.00162239	0.0159435
ENSECAG00000011392	CD40LG	-0.760795	1.5327	9.92248	0.00163272	0.0160337
ENSECAG00000018234	KRT4	1.20495	7.54005	9.91514	0.00163925	0.0160864
ENSECAG00000017769	PHB	0.389454	5.67413	9.91133	0.00164264	0.0161084
ENSECAG00000000199	RGS3	-0.408569	5.81252	9.90836	0.0016453	0.016123
ENSECAG00000021122	THBS2	1.51147	1.36388	9.90515	0.00164817	0.0161398
ENSECAG00000018195	TCEB3	0.392392	5.28041	9.90284	0.00165024	0.0161486
ENSECAG00000016679	GALNT15	-1.18605	1.22258	9.90062	0.00165223	0.0161567
ENSECAG00000017673	.	-0.493886	7.86397	9.89437	0.00165785	0.0162003
ENSECAG00000024233	.	-0.558148	5.17026	9.8849	0.00166641	0.0162724
ENSECAG00000026980	.	-0.388231	4.81438	9.88185	0.00166917	0.0162879
ENSECAG00000015064	WFIKKN2	-0.746484	2.02564	9.87628	0.00167423	0.0163258
ENSECAG00000013593	OSR1	1.13654	1.33564	9.87218	0.00167797	0.0163507
ENSECAG00000023237	HNRNPA3	0.441958	7.42259	9.86349	0.00168591	0.0164166
ENSECAG00000016966	VWA3B	-0.654285	6.87319	9.86082	0.00168835	0.0164231
ENSECAG00000013804	.	-0.390432	4.57311	9.86018	0.00168895	0.0164231
ENSECAG00000021568	IDO2	1.45705	-0.570291	9.85625	0.00169256	0.0164467
ENSECAG00000016974	BRCA1	1.10958	2.26708	9.84747	0.00170065	0.0165087
ENSECAG00000011070	RBM48	-0.526634	2.56292	9.84676	0.00170131	0.0165087
ENSECAG00000022722	ESPL1	0.671165	3.12718	9.84199	0.00170573	0.01654
ENSECAG00000023651	SLC18B1	-0.575756	3.43282	9.83953	0.00170801	0.0165506
ENSECAG00000024955	ZFYVE28	-0.764975	1.78056	9.8322	0.00171483	0.016605
ENSECAG00000012020	MYO1C	0.718397	5.62352	9.82797	0.00171878	0.0166317
ENSECAG00000024588	.	2.31032	0.508701	9.82442	0.0017221	0.0166522
ENSECAG00000016393	.	0.510555	4.21185	9.81908	0.00172711	0.016689
ENSECAG00000016545	SDK1	-0.427814	4.87416	9.80451	0.00174084	0.0168022
ENSECAG00000000799	DNAAF3	-0.565626	6.09968	9.80408	0.00174125	0.0168022
ENSECAG00000008111	AK1	-0.594013	7.01473	9.79999	0.00174512	0.0168279
ENSECAG00000000770	SLC35C1	-0.491039	7.16835	9.79652	0.00174842	0.016848
ENSECAG00000020694	CEP290	-0.425753	5.07499	9.79506	0.00174981	0.0168497
ENSECAG00000008095	ZNF517	-0.564185	2.48546	9.79129	0.0017534	0.0168726
ENSECAG00000020002	.	-0.563088	5.04512	9.77953	0.00176465	0.016969
ENSECAG00000019496	EFHB	-0.775168	2.28624	9.77206	0.00177183	0.0170165
ENSECAG00000009879	HBQ1	-0.892599	3.63971	9.77185	0.00177204	0.0170165
ENSECAG00000020746	DMTF1	-0.4204	4.64663	9.76729	0.00177644	0.0170308
ENSECAG00000023710	.	-0.673795	5.95607	9.76627	0.00177743	0.0170308
ENSECAG00000000558	KIF5B	0.378348	7.24733	9.76527	0.00177839	0.0170308
ENSECAG00000017017	LNX1	-0.469026	3.6499	9.76523	0.00177844	0.0170308
ENSECAG00000010087	GNAI3	0.341606	5.23837	9.75861	0.00178485	0.0170804
ENSECAG00000019843	ATL3	0.41018	5.28322	9.75633	0.00178707	0.0170898
ENSECAG00000022185	C16orf93	-0.615009	4.86815	9.74752	0.00179565	0.0171601
ENSECAG00000000809	QARS	-0.410981	7.32122	9.73124	0.00181163	0.0173008
ENSECAG00000019057	.	-1.07516	1.73138	9.72796	0.00181486	0.0173122
ENSECAG00000008300	ALS2CR12	-0.638239	5.13402	9.7275	0.00181531	0.0173122
ENSECAG00000016217	RNF213	-0.538701	5.70055	9.72394	0.00181883	0.0173244
ENSECAG00000017317	EPX	-0.851858	1.30242	9.72368	0.00181909	0.0173244
ENSECAG00000023703	PLCD1	0.869723	4.59621	9.72018	0.00182256	0.0173455
ENSECAG00000015175	MARS	0.40326	5.32437	9.70855	0.00183412	0.0174436
ENSECAG00000016942	NUDT14	-0.676066	3.08428	9.70587	0.0018368	0.0174572
ENSECAG00000020920	NEK2	0.896251	3.07163	9.70433	0.00183834	0.0174599
ENSECAG00000015390	METAP2	0.336302	5.77775	9.70081	0.00184187	0.0174814
ENSECAG00000021822	TXNL1	0.355242	5.59656	9.69743	0.00184526	0.0175016
ENSECAG00000016002	FBXO32	-0.610115	3.60879	9.68645	0.00185632	0.0175944
ENSECAG00000013862	EPHB1	-0.877396	3.01823	9.6781	0.00186478	0.0176625
ENSECAG00000005942	.	-0.895713	0.734613	9.6706	0.0018724	0.0177166
ENSECAG00000000859	HEXIM1	-0.333714	5.15201	9.66997	0.00187304	0.0177166
ENSECAG00000012628	EPB41L4A	-0.451116	4.48018	9.6584	0.00188487	0.0178118
ENSECAG00000017588	MMD	0.698674	2.68635	9.65763	0.00188566	0.0178118
ENSECAG00000013025	.	-0.526556	2.57751	9.63386	0.00191023	0.0180315
ENSECAG00000014278	CCDC40	-0.592945	7.57512	9.62906	0.00191522	0.0180633
ENSECAG00000022525	.	0.832123	1.70451	9.62813	0.0019162	0.0180633
ENSECAG00000003831	DUSP14	-0.482251	4.33578	9.6221	0.0019225	0.0181104
ENSECAG00000011186	VKORC1L1	0.588795	2.20333	9.61098	0.00193418	0.018208
ENSECAG00000021390	CCDC39	-0.600497	7.50405	9.6073	0.00193805	0.0182321
ENSECAG00000006892	SLC37A4	-0.428839	5.38233	9.60188	0.00194379	0.0182737
ENSECAG00000019438	OSMR	0.853009	3.64411	9.58851	0.00195799	0.0183947
ENSECAG00000018343	LENG8	-0.534508	6.33197	9.58625	0.0019604	0.0184049
ENSECAG00000008009	C11orf16	-0.604046	6.34819	9.57164	0.00197606	0.0185394
ENSECAG00000013170	JADE2	-0.440802	4.88405	9.57036	0.00197744	0.0185398
ENSECAG00000016673	.	0.519217	8.70629	9.56799	0.00198	0.0185423
ENSECAG00000001347	TERT	-1.07473	0.543094	9.56763	0.00198038	0.0185423
ENSECAG00000017863	PFKL	-0.406821	5.93902	9.56219	0.00198626	0.0185849
ENSECAG00000022139	CTSF	-0.434557	5.08504	9.55391	0.00199524	0.0186563
ENSECAG00000000293	MYO3B	-1.69966	-0.53658	9.54837	0.00200127	0.0186958
ENSECAG00000023867	FOXP2	-0.633316	3.70432	9.54755	0.00200216	0.0186958
ENSECAG00000009727	RAC1	0.387048	6.60537	9.54625	0.00200358	0.0186965
ENSECAG00000023602	HECTD4	-0.391088	5.67986	9.53772	0.00201292	0.018771
ENSECAG00000023936	RNF32	-0.580244	4.88571	9.53442	0.00201654	0.0187922
ENSECAG00000009464	ANKMY1	-0.579637	5.15353	9.53118	0.0020201	0.0188127
ENSECAG00000011951	POMP	0.390064	5.99632	9.5249	0.00202703	0.0188646
ENSECAG00000023334	STRIP2	0.957307	0.60178	9.52138	0.00203091	0.0188881
ENSECAG00000006582	HAGHL	-0.47398	3.41572	9.51711	0.00203565	0.0189194
ENSECAG00000024560	PTPN11	0.339358	5.20796	9.50876	0.00204493	0.0189929
ENSECAG00000024106	.	-0.711669	5.7369	9.49485	0.00206049	0.0191189
ENSECAG00000005150	GJB3	0.831089	3.51944	9.49339	0.00206214	0.0191189
ENSECAG00000006378	.	-0.861903	0.00188434	9.49177	0.00206396	0.0191189
ENSECAG00000016166	.	-0.506696	5.70296	9.49173	0.002064	0.0191189
ENSECAG00000012722	SPATA17	-0.617043	5.74005	9.48811	0.00206808	0.0191439
ENSECAG00000017302	OVOL1	0.936938	0.159383	9.48679	0.00206957	0.0191449
ENSECAG00000020379	RFX2	-0.474935	5.6202	9.46969	0.00208895	0.0193113
ENSECAG00000015597	HIF1A	0.439579	6.62983	9.45874	0.00210146	0.019414
ENSECAG00000017941	.	-0.403366	4.30942	9.45412	0.00210675	0.0194499
ENSECAG00000005815	LLPH	0.431541	3.96352	9.4452	0.00211702	0.0195318
ENSECAG00000018711	NAT14	-0.477461	4.58438	9.44032	0.00212267	0.019554
ENSECAG00000016150	VPS13D	-0.405539	6.64795	9.43955	0.00212356	0.019554
ENSECAG00000014225	BAIAP3	-0.99385	0.436408	9.43946	0.00212366	0.019554
ENSECAG00000007818	VASP	0.473853	6.03158	9.41548	0.00215161	0.0197982
ENSECAG00000014916	TNFRSF11B	1.23937	0.000274324	9.40833	0.00216002	0.0198624
ENSECAG00000017079	EME1	0.814413	1.28223	9.39069	0.0021809	0.0200412
ENSECAG00000023461	TMPO	0.437112	5.61645	9.38275	0.00219037	0.0200884
ENSECAG00000020313	SLC16A10	-0.584247	3.62512	9.3823	0.00219091	0.0200884
ENSECAG00000001409	ZNF784	-0.583857	1.94452	9.38157	0.00219177	0.0200884
ENSECAG00000023857	PPP1R14C	1.4876	0.873798	9.38087	0.00219261	0.0200884
ENSECAG00000023517	FAM49B	0.420858	4.4369	9.38032	0.00219328	0.0200884
ENSECAG00000000665	TBC1D17	-0.367265	4.71202	9.37749	0.00219667	0.0201062
ENSECAG00000012439	HOXB5	-1.5916	-0.163528	9.37588	0.00219859	0.0201105
ENSECAG00000008103	AP3M1	0.325928	5.33661	9.37168	0.00220364	0.0201434
ENSECAG00000012552	CCDC135	-0.532835	6.92877	9.36769	0.00220844	0.0201697
ENSECAG00000021223	EIF4A2	-0.444834	8.70618	9.36687	0.00220942	0.0201697
ENSECAG00000019109	MALL	0.81097	4.64295	9.36392	0.00221298	0.0201806
ENSECAG00000007563	RECQL5	-0.446657	4.01566	9.36347	0.00221353	0.0201806
ENSECAG00000023460	PRELID1	0.368043	5.91326	9.35967	0.00221812	0.0202092
ENSECAG00000016788	COQ3	-0.499085	3.82064	9.34859	0.00223158	0.0203185
ENSECAG00000012929	STOM	0.710459	4.5351	9.34405	0.0022371	0.0203482
ENSECAG00000021250	EXD1	-0.900515	0.84837	9.34338	0.00223792	0.0203482
ENSECAG00000004306	.	-0.810315	1.42615	9.3423	0.00223924	0.0203482
ENSECAG00000024655	EMILIN2	0.839412	2.66037	9.34012	0.00224191	0.0203592
ENSECAG00000024179	EBNA1BP2	0.373648	5.35622	9.33855	0.00224383	0.0203632
ENSECAG00000022070	PITPNC1	0.403123	3.87555	9.33424	0.00224911	0.0203905
ENSECAG00000000474	GABARAPL2	-0.383546	4.98864	9.3337	0.00224977	0.0203905
ENSECAG00000019927	.	-2.04839	4.5686	9.32991	0.00225444	0.0204194
ENSECAG00000012758	ZNF212	-0.493805	2.95341	9.32512	0.00226034	0.0204595
ENSECAG00000017404	UBXN1	-0.406409	5.88691	9.32234	0.00226376	0.0204706
ENSECAG00000013295	NUFIP1	0.409041	3.85166	9.32174	0.00226451	0.0204706
ENSECAG00000021659	CCDC157	-0.476402	4.85387	9.31539	0.00227237	0.0205282
ENSECAG00000011434	KIAA0141	0.420735	4.82068	9.31149	0.00227722	0.0205587
ENSECAG00000011308	TMPRSS13	0.528229	3.96599	9.30863	0.00228077	0.0205773
ENSECAG00000019064	GHITM	0.397078	6.50646	9.3003	0.00229117	0.0206489
ENSECAG00000016291	CCAR1	0.365265	6.00759	9.29989	0.00229168	0.0206489
ENSECAG00000006013	CENPV	-0.466005	3.54066	9.29838	0.00229357	0.0206525
ENSECAG00000012168	RCOR1	0.490585	3.01222	9.29048	0.00230348	0.0207283
ENSECAG00000014246	MYH7B	-0.6849	1.22786	9.28296	0.00231295	0.0208001
ENSECAG00000009669	GRPEL1	0.367971	4.04537	9.28131	0.00231504	0.0208053
ENSECAG00000011573	DNAH6	-0.615036	7.46661	9.27713	0.00232032	0.0208394
ENSECAG00000023527	PHF19	0.708766	2.84429	9.26423	0.00233673	0.0209674
ENSECAG00000016879	ZSCAN23	-1.00922	0.908783	9.26354	0.00233761	0.0209674
ENSECAG00000017325	LASP1	0.385191	5.72853	9.2611	0.00234073	0.0209819
ENSECAG00000000035	GNL3L	0.405134	4.44848	9.25497	0.00234858	0.0210313
ENSECAG00000023800	AK2	0.396701	4.37489	9.25409	0.0023497	0.0210313
ENSECAG00000002238	MIS12	0.774939	1.75859	9.25092	0.00235377	0.0210313
ENSECAG00000013323	PROM1	0.845426	9.80065	9.25006	0.00235488	0.0210313
ENSECAG00000015560	HSPE1-MOB4	0.352345	4.22513	9.24964	0.00235542	0.0210313
ENSECAG00000006848	SLC27A6	-0.675928	5.98552	9.24838	0.00235704	0.0210313
ENSECAG00000000369	CERS4	-0.415711	3.79301	9.24595	0.00236016	0.0210313
ENSECAG00000005128	ZNF30	-0.524765	2.96368	9.24516	0.00236119	0.0210313
ENSECAG00000002601	RASSF9	-0.483663	4.11029	9.24437	0.0023622	0.0210313
ENSECAG00000005829	ARHGAP42	-0.511593	3.288	9.24359	0.00236321	0.0210313
ENSECAG00000026998	LRRC10B	-0.478803	4.28323	9.24311	0.00236383	0.0210313
ENSECAG00000009160	SH3GLB1	0.317693	5.21991	9.24265	0.00236443	0.0210313
ENSECAG00000008738	ID2	-0.413239	4.55377	9.24139	0.00236605	0.0210322
ENSECAG00000006147	.	1.04947	-0.140265	9.23984	0.00236805	0.0210326
ENSECAG00000013922	PRRC2B	-0.381659	6.75391	9.23801	0.00237043	0.0210326
ENSECAG00000009343	GALC	-0.460045	5.09146	9.23784	0.00237064	0.0210326
ENSECAG00000014807	KRBA1	-0.507852	2.93389	9.23405	0.00237555	0.0210575
ENSECAG00000015359	SCN1A	-1.27726	-0.980343	9.23334	0.00237648	0.0210575
ENSECAG00000019946	MEMO1	0.402315	4.12478	9.22682	0.00238495	0.0211191
ENSECAG00000014636	WDR27	-0.52953	3.1629	9.22269	0.00239034	0.0211312
ENSECAG00000024113	ABLIM1	0.429315	5.46658	9.2223	0.00239085	0.0211312
ENSECAG00000005306	.	0.898052	3.05247	9.22227	0.00239089	0.0211312
ENSECAG00000011433	.	-0.379702	5.3361	9.21892	0.00239526	0.0211564
ENSECAG00000015837	SLC26A9	1.55247	-0.210424	9.21487	0.00240057	0.0211897
ENSECAG00000005169	ABCC10	-0.38945	3.8137	9.20599	0.00241224	0.0212793
ENSECAG00000013468	MYOM1	-0.607742	4.32263	9.19897	0.00242152	0.0213475
ENSECAG00000020218	DYNC1LI2	0.310585	5.16187	9.19697	0.00242416	0.0213572
ENSECAG00000014976	SLC4A5	-1.08804	1.59812	9.18994	0.00243349	0.0214259
ENSECAG00000013755	ZBTB44	-0.370842	4.93114	9.18826	0.00243572	0.0214319
ENSECAG00000017870	RBM12B	-0.382731	4.26075	9.18552	0.00243937	0.0214504
ENSECAG00000019156	.	-0.575079	6.17528	9.18077	0.00244571	0.0214925
ENSECAG00000012099	CCDC13	-0.57501	4.76258	9.17756	0.00245001	0.0215109
ENSECAG00000022428	SPINK7	2.8709	-1.59161	9.17688	0.00245091	0.0215109
ENSECAG00000010964	DENND1C	-0.695947	1.9784	9.17193	0.00245755	0.021534
ENSECAG00000010918	SELP	1.07697	3.54312	9.17175	0.00245779	0.021534
ENSECAG00000004794	SLC39A7	0.409416	6.27832	9.17145	0.00245819	0.021534
ENSECAG00000013462	PATL2	-0.957406	1.2073	9.16518	0.00246664	0.0215927
ENSECAG00000024863	FBF1	-0.456858	5.27294	9.1639	0.00246836	0.0215927
ENSECAG00000004436	POLI	-0.547134	3.17789	9.16301	0.00246956	0.0215927
ENSECAG00000014575	RB1	0.359126	4.4138	9.15921	0.00247469	0.0216188
ENSECAG00000012492	UBE2J1	0.428347	4.0386	9.1585	0.00247566	0.0216188
ENSECAG00000009297	PLOD2	0.505159	4.799	9.15578	0.00247934	0.0216358
ENSECAG00000023865	RAB11A	0.361332	6.28393	9.15476	0.00248072	0.0216358
ENSECAG00000022473	MAST1	-0.849196	0.319993	9.15291	0.00248323	0.0216441
ENSECAG00000018134	STMN2	-1.79069	2.84957	9.14976	0.0024875	0.0216677
ENSECAG00000015651	ARSF	0.851715	2.95721	9.14772	0.00249028	0.0216782
ENSECAG00000020010	MYLIP	-0.485314	3.45008	9.13805	0.00250348	0.0217795
ENSECAG00000008782	RPH3AL	-0.389588	4.27563	9.13548	0.00250699	0.0217964
ENSECAG00000001640	P2RY13	1.0735	1.06765	9.12948	0.00251523	0.0218543
ENSECAG00000022232	SASH1	-0.401035	5.44791	9.11839	0.00253052	0.0219615
ENSECAG00000009751	NUP205	0.411486	5.00565	9.11824	0.00253073	0.0219615
ENSECAG00000015527	SNX33	-0.331354	4.72758	9.11397	0.00253665	0.0219991
ENSECAG00000011885	TJP3	-0.385916	5.30498	9.1078	0.00254522	0.0220596
ENSECAG00000003546	.	-1.12422	-0.570371	9.10093	0.00255479	0.0221288
ENSECAG00000018135	BIK	-0.731238	1.26541	9.09595	0.00256176	0.0221635
ENSECAG00000005914	C17orf72	-0.577886	6.8923	9.09578	0.002562	0.0221635
ENSECAG00000010823	NUS1	0.390271	4.16845	9.08874	0.00257188	0.0222351
ENSECAG00000016603	USP11	-0.367812	6.40268	9.08634	0.00257526	0.0222505
ENSECAG00000008555	LTB	-0.774549	2.54886	9.08354	0.0025792	0.0222532
ENSECAG00000019243	HSD11B1	0.89645	2.9741	9.08231	0.00258094	0.0222532
ENSECAG00000006341	ALKBH6	-0.463037	3.39032	9.08224	0.00258104	0.0222532
ENSECAG00000012266	BCCIP	0.335167	4.94096	9.08157	0.00258198	0.0222532
ENSECAG00000017091	.	-0.461923	5.42798	9.07372	0.0025931	0.0223351
ENSECAG00000017143	N/A	-0.523953	6.67276	9.07161	0.00259608	0.0223469
ENSECAG00000025013	R3HCC1	-0.346257	4.92511	9.06769	0.00260166	0.0223811
ENSECAG00000021969	ITGB6	0.775114	5.84493	9.06085	0.0026114	0.0224422
ENSECAG00000024065	SLA	0.862437	2.57742	9.05937	0.00261353	0.0224422
ENSECAG00000014352	GPT	-0.688306	2.65975	9.0593	0.00261362	0.0224422
ENSECAG00000019177	CCDC146	-0.606543	6.59888	9.05746	0.00261626	0.0224509
ENSECAG00000020268	.	-0.556228	5.64577	9.05444	0.00262058	0.0224741
ENSECAG00000023782	SLC16A13	-0.617355	2.61232	9.04805	0.00262975	0.0225388
ENSECAG00000020977	TCEA2	-0.490227	3.45941	9.04608	0.00263259	0.0225493
ENSECAG00000023118	MCC	0.45961	3.90728	9.04415	0.00263537	0.0225591
ENSECAG00000011916	ANKEF1	0.597922	2.80848	9.03975	0.00264172	0.0225995
ENSECAG00000017635	.	0.471371	2.9808	9.03728	0.00264529	0.0226042
ENSECAG00000019232	.	-0.769009	1.16263	9.03712	0.00264552	0.0226042
ENSECAG00000017875	.	-0.419922	4.37156	9.02433	0.0026641	0.022749
ENSECAG00000024190	UCHL3	0.507196	3.11061	9.02005	0.00267033	0.0227812
ENSECAG00000024024	PPP1R26	-0.4873	2.91601	9.01949	0.00267116	0.0227812
ENSECAG00000018888	RENBP	-0.486263	4.50074	9.01162	0.00268269	0.0228655
ENSECAG00000009834	SERINC4	-0.473695	4.11319	9.00998	0.00268509	0.0228719
ENSECAG00000022437	PSMA6	0.372486	5.92088	8.9944	0.00270809	0.0230536
ENSECAG00000003554	AKR1E2	-0.938764	2.52232	8.99292	0.00271028	0.0230581
ENSECAG00000010042	EMP3	0.669198	3.93524	8.99083	0.00271338	0.0230704
ENSECAG00000012053	FBXL16	-0.997728	0.761587	8.98757	0.00271822	0.0230974
ENSECAG00000006646	MUC1	0.621448	5.46289	8.98521	0.00272173	0.0231131
ENSECAG00000019301	CCDC147	-0.583063	4.4107	8.98327	0.00272463	0.0231236
ENSECAG00000020161	CCNI	-0.423269	7.04748	8.97688	0.00273416	0.0231903
ENSECAG00000017787	FLVCR1	0.522251	2.60401	8.96923	0.00274565	0.0232642
ENSECAG00000012748	CRTC1	-0.480918	3.33081	8.96809	0.00274736	0.0232642
ENSECAG00000010712	AP3S1	0.394261	3.88931	8.96772	0.00274791	0.0232642
ENSECAG00000001075	TMEM179B	-0.339877	5.56851	8.96589	0.00275066	0.0232733
ENSECAG00000022852	BPIFB2	1.82742	2.90324	8.96428	0.0027531	0.0232797
ENSECAG00000005632	ANKRD23	-0.830919	0.893208	8.96126	0.00275765	0.023304
ENSECAG00000025136	FAM194A	-0.941442	1.82498	8.95363	0.00276918	0.0233872
ENSECAG00000012365	VDAC1	0.382603	6.44037	8.95218	0.00277138	0.0233916
ENSECAG00000011443	GNAZ	0.738033	2.33979	8.94682	0.00277953	0.023446
ENSECAG00000007907	.	-0.58175	9.17888	8.93925	0.00279107	0.023515
ENSECAG00000009002	QPRT	-1.22141	-0.429082	8.93923	0.0027911	0.023515
ENSECAG00000001072	TYMP	-0.477123	5.31156	8.93776	0.00279336	0.0235198
ENSECAG00000010107	TAGLN2	0.410298	8.65106	8.93611	0.00279587	0.0235255
ENSECAG00000010315	MSH2	0.570557	4.06046	8.9351	0.00279743	0.0235255
ENSECAG00000005731	PA2G4	0.405344	6.50547	8.93175	0.00280255	0.0235543
ENSECAG00000007423	ZKSCAN2	-0.525071	2.73822	8.93059	0.00280433	0.023555
ENSECAG00000022594	SCEL	1.44408	3.02449	8.92728	0.00280942	0.0235824
ENSECAG00000006492	N/A	-0.550918	7.07385	8.92626	0.00281099	0.0235824
ENSECAG00000016468	ZBTB25	-0.674614	1.59273	8.90801	0.00283922	0.0238048
ENSECAG00000021499	LTF	1.1125	5.34738	8.9037	0.00284594	0.0238467
ENSECAG00000014941	INPP5F	0.462093	4.15618	8.89447	0.00286035	0.0239531
ENSECAG00000009697	.	-0.543322	5.56291	8.89125	0.00286541	0.023981
ENSECAG00000024183	SERPINB11	0.590199	5.12859	8.88293	0.00287849	0.0240759
ENSECAG00000010283	MBTPS1	-0.353814	6.32122	8.86981	0.00289926	0.024235
ENSECAG00000022397	C6orf25	-1.0031	1.75963	8.85402	0.00292444	0.0244307
ENSECAG00000010445	ST3GAL6	-0.433596	6.15289	8.84948	0.00293172	0.0244768
ENSECAG00000017267	KLRK1	-0.691441	2.19082	8.82865	0.00296538	0.0247285
ENSECAG00000020865	VPS13A	-0.404634	5.51875	8.82775	0.00296684	0.0247285
ENSECAG00000003146	BBS4	-0.459892	4.79189	8.82753	0.0029672	0.0247285
ENSECAG00000018379	.	-0.352061	4.9814	8.82202	0.00297617	0.0247883
ENSECAG00000021542	DIRC2	-0.345558	4.85703	8.81564	0.00298659	0.0248562
ENSECAG00000006078	AGO2	0.466276	3.70919	8.81484	0.0029879	0.0248562
ENSECAG00000008961	.	0.541306	2.87672	8.80745	0.00300003	0.0249421
ENSECAG00000021368	FGGY	-0.706013	4.71813	8.79869	0.00301446	0.0250433
ENSECAG00000022514	C20orf85	-0.598518	6.00244	8.79788	0.00301581	0.0250433
ENSECAG00000011686	ACVR1B	-0.360716	5.46391	8.79101	0.00302719	0.0251227
ENSECAG00000018120	.	-0.976188	-0.315507	8.78074	0.00304427	0.0252224
ENSECAG00000023863	.	-0.542357	5.75298	8.78052	0.00304465	0.0252224
ENSECAG00000010392	CDC123	0.345146	4.76007	8.78052	0.00304465	0.0252224
ENSECAG00000017761	NEK4	-0.444611	4.29201	8.77903	0.00304713	0.0252279
ENSECAG00000014702	MEDAG	1.24931	0.884408	8.7774	0.00304986	0.0252354
ENSECAG00000023455	NUMA1	-0.404823	7.17393	8.77566	0.00305277	0.0252445
ENSECAG00000020745	DVL1	-0.357566	5.05982	8.76908	0.00306379	0.0253205
ENSECAG00000018894	RPL22L1	0.500558	3.91625	8.76438	0.0030717	0.0253702
ENSECAG00000009638	MPP6	0.723484	1.05707	8.76334	0.00307345	0.0253702
ENSECAG00000020260	TYK2	-0.410583	7.13902	8.76118	0.0030771	0.0253851
ENSECAG00000020710	DRC1	-0.590835	7.11668	8.75733	0.0030836	0.0254134
ENSECAG00000007669	.	-0.360473	4.88516	8.75698	0.00308419	0.0254134
ENSECAG00000008142	DESI2	0.456626	3.22406	8.7444	0.00310554	0.0255707
ENSECAG00000012727	TNFAIP1	0.550583	3.97951	8.74357	0.00310696	0.0255707
ENSECAG00000021902	SPATA6L	-0.578322	4.15134	8.73759	0.00311716	0.0256394
ENSECAG00000010856	TSHZ2	-0.45485	3.83192	8.73546	0.0031208	0.0256541
ENSECAG00000021773	ATP6V1A	0.318419	5.19326	8.73357	0.00312405	0.0256657
ENSECAG00000015402	ZNF692	-0.618906	1.7899	8.73036	0.00312955	0.0256956
ENSECAG00000019802	SREBF1	-0.397653	6.25251	8.7261	0.00313687	0.0257405
ENSECAG00000020855	MYO18A	0.444317	6.18487	8.7235	0.00314135	0.0257439
ENSECAG00000016632	PPIP5K2	0.403105	4.1887	8.72332	0.00314166	0.0257439
ENSECAG00000022307	ATF6	0.340932	5.58869	8.72263	0.00314285	0.0257439
ENSECAG00000015236	.	0.788193	1.86397	8.71769	0.00315137	0.0257985
ENSECAG00000021698	IQSEC2	-0.41739	3.71873	8.71338	0.00315884	0.0258434
ENSECAG00000013502	ITGB7	-0.477029	3.41004	8.71147	0.00316215	0.0258434
ENSECAG00000023032	ADC	-0.878874	0.0208686	8.71129	0.00316245	0.0258434
ENSECAG00000015229	CD36	-0.726255	5.18936	8.70563	0.00317229	0.0259017
ENSECAG00000009410	CLDN18	-0.822578	3.7593	8.70504	0.00317331	0.0259017
ENSECAG00000016976	RARB	-0.528508	4.98595	8.69966	0.00318269	0.025963
ENSECAG00000013778	PINX1	0.604164	2.86783	8.69631	0.00318856	0.0259823
ENSECAG00000011642	RNF180	-0.571032	2.68047	8.69616	0.00318881	0.0259823
ENSECAG00000016854	ACSL4	0.638883	4.44759	8.6857	0.00320717	0.0261156
ENSECAG00000014852	DUS4L	0.532948	3.08251	8.6847	0.00320892	0.0261156
ENSECAG00000006349	ZNF337	-0.604349	2.31589	8.68216	0.00321341	0.0261311
ENSECAG00000009650	TSNAXIP1	-0.539457	4.56761	8.68148	0.0032146	0.0261311
ENSECAG00000020212	IFT27	-0.474575	4.9274	8.66413	0.00324535	0.0263566
ENSECAG00000008583	USF2	-0.326655	5.22845	8.66369	0.00324614	0.0263566
ENSECAG00000007010	CLU	0.47845	8.33391	8.66054	0.00325175	0.0263799
ENSECAG00000014153	CLK4	-0.44937	4.0788	8.65995	0.00325281	0.0263799
ENSECAG00000003535	G0S2	0.808736	2.61946	8.6551	0.00326147	0.026425
ENSECAG00000018754	ALYREF	0.363833	4.8751	8.6547	0.00326218	0.026425
ENSECAG00000008457	ANGPTL3	-1.35087	-0.154417	8.65221	0.00326664	0.0264457
ENSECAG00000015187	CCDC57	-0.586816	4.97716	8.64746	0.00327517	0.026483
ENSECAG00000010092	POLR1A	-0.357791	6.07981	8.64672	0.0032765	0.026483
ENSECAG00000015040	NASP	0.598377	5.33712	8.64646	0.00327698	0.026483
ENSECAG00000023644	PPAT	0.407246	4.12063	8.64325	0.00328275	0.0265142
ENSECAG00000023259	NUDT17	-0.578524	1.93533	8.64136	0.00328617	0.0265264
ENSECAG00000021274	COL4A6	-0.758142	3.13454	8.63976	0.00328905	0.0265342
ENSECAG00000010521	SERPINB8	0.477594	4.59252	8.63753	0.00329307	0.0265451
ENSECAG00000015360	IFT122	-0.500577	7.03519	8.6369	0.00329422	0.0265451
ENSECAG00000002833	DVL2	-0.428052	3.62204	8.63564	0.0032965	0.026548
ENSECAG00000007885	ORC5	0.532353	2.81209	8.63276	0.0033017	0.0265745
ENSECAG00000016838	CDC14A	-0.487398	4.91714	8.62669	0.00331273	0.0266478
ENSECAG00000009302	CCDC114	-0.589922	6.25891	8.62534	0.00331518	0.0266521
ENSECAG00000020636	GALNT11	-0.335402	4.50867	8.6199	0.0033251	0.0267131
ENSECAG00000019130	.	0.901181	1.20649	8.61906	0.00332663	0.0267131
ENSECAG00000017287	ACYP1	-0.53099	3.45306	8.61092	0.00334153	0.0268026
ENSECAG00000013662	DNAI2	-0.52995	6.68979	8.6105	0.00334231	0.0268026
ENSECAG00000018235	AVEN	0.421438	3.50433	8.60981	0.00334357	0.0268026
ENSECAG00000013093	ASRGL1	-0.626223	1.40572	8.60291	0.00335626	0.0268888
ENSECAG00000022970	RAB32	0.485971	2.85139	8.59794	0.00336544	0.026935
ENSECAG00000010693	ITFG2	-0.379072	3.9467	8.59769	0.0033659	0.026935
ENSECAG00000018818	TMPRSS4	0.415645	5.98238	8.59644	0.00336821	0.0269379
ENSECAG00000025030	PATZ1	-0.366995	5.16579	8.59352	0.00337361	0.0269498
ENSECAG00000024510	WDR19	-0.403693	5.76117	8.59332	0.00337398	0.0269498
ENSECAG00000011012	ZAP70	-0.564481	2.95787	8.5916	0.00337717	0.0269498
ENSECAG00000009413	PPDPF	-0.384655	6.49368	8.59115	0.00337801	0.0269498
ENSECAG00000024506	ARMC2	-0.55373	5.10628	8.59039	0.00337941	0.0269498
ENSECAG00000016339	ADAMTS1	0.950678	5.21208	8.58257	0.00339395	0.0270502
ENSECAG00000011944	SNRPB	0.368169	6.17058	8.57998	0.00339878	0.0270732
ENSECAG00000013106	ESM1	1.51846	-0.88325	8.57846	0.00340163	0.0270804
ENSECAG00000010079	ACP1	0.39146	4.46566	8.57536	0.00340742	0.0271052
ENSECAG00000017979	SPEF1	-0.545119	5.45205	8.5747	0.00340866	0.0271052
ENSECAG00000011367	SLC25A42	-0.600954	2.15263	8.57116	0.0034153	0.0271424
ENSECAG00000024562	ENOS	-0.419169	4.34169	8.5668	0.00342349	0.0271645
ENSECAG00000017477	PCYT1A	0.419632	3.911	8.56669	0.0034237	0.0271645
ENSECAG00000012789	AQP9	1.22755	-0.879709	8.56655	0.00342395	0.0271645
ENSECAG00000018148	SNRPN	-0.371052	4.97174	8.5631	0.00343045	0.0272005
ENSECAG00000015962	DPCR1	2.63903	3.79697	8.55995	0.00343639	0.0272321
ENSECAG00000023146	RDH13	0.649779	2.41613	8.55205	0.00345133	0.0273348
ENSECAG00000011912	RAB36	-0.526395	4.7913	8.54871	0.00345767	0.0273695
ENSECAG00000006955	SNRNP40	0.406414	4.02514	8.545	0.00346472	0.0274089
ENSECAG00000018662	CCDC66	-0.426232	5.42297	8.54402	0.0034666	0.0274089
ENSECAG00000008876	PTPRE	0.665304	2.36505	8.53724	0.00347954	0.0274955
ENSECAG00000016560	CRABP2	0.919747	2.93345	8.52862	0.00349604	0.0276101
ENSECAG00000011151	USP1	0.419963	6.20519	8.51877	0.00351502	0.0277443
ENSECAG00000006137	FAM227A	-0.651677	3.13057	8.51368	0.00352486	0.0278061
ENSECAG00000001230	CCDC153	-0.590554	5.70552	8.50545	0.00354083	0.0279115
ENSECAG00000015220	PKP1	0.819388	6.07641	8.50444	0.00354281	0.0279115
ENSECAG00000013986	TMEM178A	-1.07961	-0.569841	8.50311	0.0035454	0.0279115
ENSECAG00000009071	LSM12	0.338929	4.3519	8.50267	0.00354626	0.0279115
ENSECAG00000015391	IMPDH1	0.485345	4.04228	8.49905	0.00355333	0.0279512
ENSECAG00000023305	HAS3	0.932785	3.26099	8.49351	0.00356415	0.0280205
ENSECAG00000022674	C22orf23	-0.537836	4.57852	8.47927	0.00359217	0.0282248
ENSECAG00000014430	GALM	-0.504563	4.14687	8.47641	0.00359782	0.0282532
ENSECAG00000013524	ZNF219	-0.359359	4.71624	8.47494	0.00360072	0.0282599
ENSECAG00000016995	CAPZA1	0.319195	5.66939	8.46771	0.00361507	0.028349
ENSECAG00000016173	TK1	0.598755	4.36255	8.46716	0.00361615	0.028349
ENSECAG00000017999	ACCN3	-0.888434	0.509302	8.46349	0.00362345	0.0283902
ENSECAG00000011432	SLC46A3	-0.522841	4.00123	8.45831	0.0036338	0.0284552
ENSECAG00000018395	TYROBP	0.595764	4.26216	8.45283	0.00364476	0.0285249
ENSECAG00000009919	MAP3K19	-0.561501	5.65676	8.44735	0.00365577	0.0285949
ENSECAG00000023871	.	-0.581749	4.16923	8.44288	0.00366476	0.0286492
ENSECAG00000008164	CALR	0.501702	8.85063	8.43967	0.00367123	0.0286836
ENSECAG00000010559	ZKSCAN8	-0.531882	2.41274	8.42912	0.00369259	0.0288342
ENSECAG00000021905	HK2	0.699895	4.1386	8.42673	0.00369746	0.028856
ENSECAG00000016949	.	-0.467843	3.19227	8.42233	0.0037064	0.0289095
ENSECAG00000009146	MRPS16	0.498673	3.62977	8.41887	0.00371346	0.0289483
ENSECAG00000021243	PTBP3	0.307629	5.36292	8.40926	0.00373315	0.0290818
ENSECAG00000014402	MPHOSPH9	0.478766	3.55722	8.40846	0.00373478	0.0290818
ENSECAG00000017418	ITGAM	0.908655	2.72923	8.40713	0.00373753	0.0290869
ENSECAG00000019457	CCDC108	-0.601085	6.57255	8.40577	0.00374032	0.0290923
ENSECAG00000014244	MAN1C1	-0.505134	4.90725	8.4039	0.00374418	0.029106
ENSECAG00000013288	LZTS2	-0.358508	4.59014	8.402	0.00374808	0.02912
ENSECAG00000007479	WSB2	0.35639	5.43086	8.39336	0.00376593	0.0292424
ENSECAG00000021717	SPDEF	0.84213	5.81173	8.38717	0.0037788	0.0292987
ENSECAG00000010634	.	-0.736459	2.5539	8.38676	0.00377963	0.0292987
ENSECAG00000007880	ABCA5	-0.407425	5.04324	8.38651	0.00378016	0.0292987
ENSECAG00000011348	POU2AF1	0.811817	2.77357	8.3858	0.00378163	0.0292987
ENSECAG00000007481	ASTN1	-1.06095	-0.20999	8.38231	0.0037889	0.0293386
ENSECAG00000009445	CCDC154	-1.0517	-0.53862	8.38035	0.00379299	0.0293539
ENSECAG00000011750	ROPN1L	-0.55432	6.93513	8.37915	0.0037955	0.029357
ENSECAG00000022217	UTP6	0.446616	3.59286	8.3773	0.00379937	0.0293705
ENSECAG00000015600	TMEM256-PLSCR3	0.523687	3.26686	8.37157	0.00381136	0.0294468
ENSECAG00000026858	MGMT	-0.467558	3.24359	8.36308	0.00382921	0.0295682
ENSECAG00000000004	RNF170	-0.426548	4.11432	8.35302	0.00385047	0.0297159
ENSECAG00000009409	UBE2D1	0.516921	3.17692	8.34738	0.00386244	0.0297917
ENSECAG00000000794	EMB	-0.493271	7.53129	8.3449	0.00386771	0.0298157
ENSECAG00000012985	CUEDC1	-0.381901	4.61497	8.34372	0.00387022	0.0298185
ENSECAG00000013319	SLC25A37	-0.407218	4.3097	8.3418	0.00387433	0.0298336
ENSECAG00000021497	EMP1	1.23457	5.24902	8.3376	0.0038833	0.0298738
ENSECAG00000018381	RPN2	0.42047	7.86763	8.33734	0.00388385	0.0298738
ENSECAG00000008967	.	-0.833717	1.62742	8.33147	0.00389641	0.0299538
ENSECAG00000006934	GDPD3	-0.546477	3.63347	8.32952	0.00390059	0.0299693
ENSECAG00000019690	NFIX	-0.322788	5.73368	8.32805	0.00390375	0.029977
ENSECAG00000009847	MTA2	0.359522	5.81979	8.32628	0.00390755	0.0299828
ENSECAG00000013238	FAM83D	0.892422	4.13969	8.32569	0.00390882	0.0299828
ENSECAG00000007852	WDR31	-0.513558	4.21038	8.32224	0.00391626	0.0300232
ENSECAG00000019781	SERPINE1	1.17533	1.40721	8.31871	0.00392388	0.0300613
ENSECAG00000021836	OGFR	-0.345081	4.88407	8.31793	0.00392556	0.0300613
ENSECAG00000014817	RND2	-0.912202	0.000450917	8.31403	0.003934	0.0301093
ENSECAG00000009031	IFT140	-0.447664	6.12366	8.31093	0.00394072	0.0301297
ENSECAG00000022627	ATP5B	0.405221	8.28626	8.3108	0.00394101	0.0301297
ENSECAG00000023323	.	-0.597152	4.07657	8.30923	0.00394441	0.0301365
ENSECAG00000003783	.	0.681339	0.648077	8.30839	0.00394624	0.0301365
ENSECAG00000011902	RAB8B	0.518676	3.2932	8.30533	0.00395288	0.0301701
ENSECAG00000009219	ACTR2	0.340422	6.23869	8.30437	0.00395498	0.0301701
ENSECAG00000011584	.	1.95866	-0.997229	8.30233	0.00395942	0.0301873
ENSECAG00000006749	ATP13A3	0.337584	5.83099	8.30089	0.00396256	0.0301947
ENSECAG00000014875	PTPRCAP	-0.604369	3.46803	8.2976	0.00396975	0.0302329
ENSECAG00000009099	TCP11L2	-0.446604	4.28978	8.28937	0.00398778	0.0303324
ENSECAG00000010390	ZBTB45	-0.485151	2.66297	8.28915	0.00398827	0.0303324
ENSECAG00000009392	HEATR4	-0.688284	0.467924	8.28862	0.00398943	0.0303324
ENSECAG00000022984	ZFHX3	-0.360903	5.31308	8.28765	0.00399157	0.0303324
ENSECAG00000017281	SORBS3	-0.35814	5.46787	8.28317	0.00400142	0.0303906
ENSECAG00000019097	TANK	0.492957	2.69868	8.27938	0.00400979	0.0304376
ENSECAG00000008020	SFXN5	-0.459315	4.67688	8.27337	0.00402309	0.0305218
ENSECAG00000013582	DHRS3	-0.433273	6.86231	8.2684	0.00403411	0.0305801
ENSECAG00000022375	PSMD2	0.380715	7.41352	8.26792	0.00403518	0.0305801
ENSECAG00000024629	.	-0.411057	6.78581	8.26662	0.00403806	0.0305852
ENSECAG00000022848	ANAPC7	0.328826	4.87763	8.26476	0.00404221	0.0305999
ENSECAG00000008943	LIN54	0.435768	3.39304	8.2608	0.00405102	0.0306499
ENSECAG00000020360	TMEM260	-0.334909	5.00935	8.25402	0.0040662	0.030748
ENSECAG00000015140	LIPG	0.803833	3.85812	8.25126	0.00407236	0.0307778
ENSECAG00000022599	RFC4	0.75792	2.22962	8.24857	0.0040784	0.0308067
ENSECAG00000014285	INHBB	-0.645689	2.54193	8.2467	0.00408262	0.0308218
ENSECAG00000008715	TMEM9B	-0.385034	4.83795	8.24225	0.00409264	0.0308806
ENSECAG00000017952	TSNARE1	-0.541335	2.18659	8.23589	0.00410701	0.0309693
ENSECAG00000010908	CCDC30	-0.528531	5.60436	8.23439	0.0041104	0.0309693
ENSECAG00000001481	SAMD9L	0.628344	5.97184	8.23408	0.00411109	0.0309693
ENSECAG00000014586	UBE2K	0.322486	4.35698	8.22909	0.00412241	0.0310378
ENSECAG00000010610	GRP94	0.483485	8.98783	8.22579	0.00412993	0.0310768
ENSECAG00000022574	NT5C2	0.405752	5.26125	8.22407	0.00413383	0.0310768
ENSECAG00000013851	.	-1.01241	0.64141	8.22386	0.00413431	0.0310768
ENSECAG00000011091	ERI1	0.471964	2.90753	8.22256	0.00413728	0.0310823
ENSECAG00000017244	.	-0.760911	1.85754	8.21812	0.0041474	0.0311414
ENSECAG00000008229	C6orf52	-0.753963	1.2283	8.21691	0.00415018	0.0311454
ENSECAG00000009629	LTBP3	-0.394383	6.39522	8.21045	0.00416499	0.0312397
ENSECAG00000009520	.	0.425365	4.11559	8.20839	0.00416972	0.0312515
ENSECAG00000007911	ANKRD13D	-0.41733	3.67385	8.2078	0.00417107	0.0312515
ENSECAG00000019734	APOBEC4	-0.556747	5.72996	8.20584	0.00417558	0.0312684
ENSECAG00000011835	PSMA5	0.365436	5.77814	8.19412	0.00420264	0.031454
ENSECAG00000013245	USO1	0.345437	6.09111	8.19045	0.00421115	0.0315008
ENSECAG00000016231	HSPA12A	-0.734984	0.697979	8.18034	0.00423467	0.0316597
ENSECAG00000011144	PUS7	0.558057	4.54403	8.17812	0.00423986	0.0316813
ENSECAG00000004807	TLE3	-0.378036	5.91459	8.1757	0.00424552	0.0317066
ENSECAG00000021655	ZNF827	-0.470657	3.62515	8.1735	0.00425069	0.0317268
ENSECAG00000003160	.	-0.559659	2.24792	8.1726	0.0042528	0.0317268
ENSECAG00000015901	NUPL1	0.33822	4.44731	8.17129	0.00425587	0.0317327
ENSECAG00000021513	ZNF227	-0.413719	3.30295	8.17027	0.00425826	0.0317334
ENSECAG00000013435	OAS1	-0.482418	6.77836	8.16422	0.0042725	0.0318224
ENSECAG00000023970	MERTK	-0.483118	3.57738	8.15707	0.00428935	0.0319308
ENSECAG00000015007	SKA2	0.622837	2.96099	8.15227	0.00430072	0.0319983
ENSECAG00000020193	TGFBI	0.71167	4.69556	8.14722	0.00431272	0.0320573
ENSECAG00000023496	IRX3	-0.431343	4.83422	8.14699	0.00431327	0.0320573
ENSECAG00000013487	.	-0.475552	5.71249	8.14375	0.00432098	0.0320974
ENSECAG00000011097	LMNA	0.691123	6.96941	8.14151	0.00432631	0.0321198
ENSECAG00000024659	PRRC1	0.349503	4.60353	8.13879	0.00433281	0.0321508
ENSECAG00000000344	PON1	-0.383373	6.50539	8.13681	0.00433754	0.0321688
ENSECAG00000015884	ZNF395	-0.455271	3.8111	8.13461	0.00434282	0.0321822
ENSECAG00000008076	MEN1	-0.350705	4.30605	8.13412	0.004344	0.0321822
ENSECAG00000006383	WDR38	-0.793839	3.80135	8.13261	0.00434762	0.0321919
ENSECAG00000012164	DZIP1L	-0.49557	5.69836	8.12917	0.00435587	0.0322358
ENSECAG00000007321	HIST1H2BD	-0.503416	5.96819	8.12606	0.00436336	0.032274
ENSECAG00000011143	FBXO2	-0.800283	0.768653	8.119	0.00438038	0.0323826
ENSECAG00000009135	FAM107A	-0.719481	4.00231	8.11571	0.00438832	0.032424
ENSECAG00000022770	PTTG1IP	-0.369689	7.27363	8.11373	0.00439313	0.0324339
ENSECAG00000019664	HID1	0.583809	4.81645	8.11317	0.00439449	0.0324339
ENSECAG00000007684	SLC2A4	-0.978183	0.99778	8.11173	0.00439797	0.0324339
ENSECAG00000006248	PUSL1	0.92202	2.1918	8.1113	0.00439901	0.0324339
ENSECAG00000005486	DCP2	0.407076	3.64078	8.10722	0.00440894	0.0324745
ENSECAG00000017216	EHD4	0.497638	4.63927	8.10711	0.0044092	0.0324745
ENSECAG00000011924	CCDC25	0.358832	4.14912	8.10533	0.00441352	0.0324891
ENSECAG00000020326	CLSTN3	-0.504651	3.87705	8.09947	0.00442781	0.0325461
ENSECAG00000024324	.	-0.612902	2.9308	8.09842	0.00443038	0.0325461
ENSECAG00000000391	C14orf79	-0.498046	5.49232	8.09794	0.00443157	0.0325461
ENSECAG00000013527	.	-0.636049	3.49239	8.09722	0.00443331	0.0325461
ENSECAG00000001130	FOCAD	0.413734	4.18389	8.09497	0.00443882	0.0325461
ENSECAG00000013731	STC1	0.888021	1.79442	8.09389	0.00444147	0.0325461
ENSECAG00000015628	GLIPR1L2	-0.664889	1.0499	8.09386	0.00444155	0.0325461
ENSECAG00000010160	AR	-0.684802	1.77412	8.09363	0.00444211	0.0325461
ENSECAG00000023667	ARID5A	0.588741	3.87113	8.09352	0.00444237	0.0325461
ENSECAG00000004819	DNAH11	-0.558581	7.93133	8.09242	0.00444507	0.0325487
ENSECAG00000001621	GPR15	-0.952133	0.16377	8.08963	0.00445192	0.0325817
ENSECAG00000016337	GALNT6	0.401803	7.60151	8.08646	0.00445973	0.0326216
ENSECAG00000009663	CDH2	-0.90725	2.00961	8.08488	0.00446362	0.0326328
ENSECAG00000011210	SUMF2	-0.406972	5.12419	8.07669	0.00448383	0.0327633
ENSECAG00000015050	CTH	0.515779	2.98838	8.0687	0.00450364	0.0328908
ENSECAG00000018474	DDR1	-0.406005	8.88403	8.06752	0.00450658	0.032895
ENSECAG00000025152	SLC36A1	0.499554	2.13021	8.06498	0.00451291	0.0329238
ENSECAG00000025006	TXNDC17	0.473058	4.57043	8.05584	0.00453572	0.0330728
ENSECAG00000017713	FKBP15	-0.452748	6.28945	8.05254	0.00454398	0.0331157
ENSECAG00000014521	ANKDD1B	-0.441547	4.15318	8.04793	0.00455558	0.0331828
ENSECAG00000015436	PLEKHS1	0.919575	5.80543	8.04596	0.00456053	0.0332014
ENSECAG00000010534	GTF3C1	-0.39564	5.7342	8.04468	0.00456376	0.0332075
ENSECAG00000010331	PCGF3	0.525899	2.50952	8.042	0.00457051	0.0332277
ENSECAG00000003209	ZNF772	-0.525733	1.99938	8.04168	0.00457132	0.0332277
ENSECAG00000019793	SETBP1	-0.439001	4.56062	8.03591	0.00458589	0.0333068
ENSECAG00000004544	HRH1	0.488048	3.49021	8.03547	0.00458701	0.0333068
ENSECAG00000018042	SRP54	0.308648	5.58608	8.02384	0.00461657	0.0334786
ENSECAG00000019176	KRT80	1.20435	1.20428	8.02377	0.00461674	0.0334786
ENSECAG00000017666	CALY	-1.09785	-0.690916	8.02301	0.00461868	0.0334786
ENSECAG00000006581	STPG1	-0.529222	5.17698	8.02237	0.00462031	0.0334786
ENSECAG00000002706	MAGEE2	-0.716178	4.32096	8.02047	0.00462516	0.0334962
ENSECAG00000002155	NUP93	0.427002	4.28092	8.01655	0.00463518	0.033539
ENSECAG00000019078	UBXN10	-0.528005	6.65717	8.01627	0.0046359	0.033539
ENSECAG00000021756	MASP2	-0.574981	2.52983	8.00892	0.00465474	0.0336337
ENSECAG00000011718	FCGBP	0.79076	11.2304	8.0084	0.00465608	0.0336337
ENSECAG00000019180	.	0.324926	6.5433	8.00833	0.00465626	0.0336337
ENSECAG00000023736	PIFO	-0.528089	5.86862	7.99898	0.00468038	0.0337903
ENSECAG00000014855	FAM129C	-0.776379	1.41226	7.99631	0.00468728	0.033817
ENSECAG00000014181	RBL2	-0.357496	6.58162	7.99566	0.00468895	0.033817
ENSECAG00000001218	EIF3F	-0.365419	5.13315	7.98613	0.00471371	0.0339779
ENSECAG00000019788	WDR83	-0.417965	2.99929	7.97999	0.00472973	0.0340558
ENSECAG00000008072	RSBN1	-0.332701	4.67159	7.97929	0.00473154	0.0340558
ENSECAG00000005083	IL1RAP	0.547122	2.76143	7.97904	0.0047322	0.0340558
ENSECAG00000016802	PEG3	-0.464355	4.5268	7.97823	0.00473433	0.0340558
ENSECAG00000008046	EIF4GI	0.401279	7.85033	7.97627	0.00473945	0.034061
ENSECAG00000007642	IL20RA	0.670257	2.08359	7.97607	0.00473997	0.034061
ENSECAG00000019192	CCT5	0.376351	6.80741	7.97141	0.00475218	0.0341245
ENSECAG00000023261	TMEM258	0.419287	3.92621	7.97083	0.00475373	0.0341245
ENSECAG00000012095	AFMID	-0.526039	3.60369	7.96893	0.0047587	0.0341426
ENSECAG00000023401	ZNF414	-0.448712	3.18688	7.9654	0.00476799	0.034178
ENSECAG00000000193	SSBP3	-0.363041	4.76126	7.96507	0.00476887	0.034178
ENSECAG00000014596	GYLTL1B	-0.433863	5.11428	7.96425	0.00477102	0.034178
ENSECAG00000014537	MAML2	-0.374538	4.64842	7.95812	0.00478722	0.0342763
ENSECAG00000010144	DDX11	0.602964	2.53177	7.95401	0.00479809	0.0343364
ENSECAG00000020813	HSPA4	0.329923	6.85486	7.94723	0.00481611	0.0344476
ENSECAG00000004005	MESDC1	0.430663	3.84681	7.94033	0.0048345	0.0345471
ENSECAG00000014436	ECT2L	-0.622479	7.23425	7.94014	0.004835	0.0345471
ENSECAG00000000173	SEMA7A	0.733905	2.63354	7.92782	0.00486805	0.0347654
ENSECAG00000008366	SIN3B	-0.318301	4.53503	7.92596	0.00487304	0.0347831
ENSECAG00000023194	XYLB	0.693261	1.11843	7.92395	0.00487848	0.0347893
ENSECAG00000003254	.	-1.07249	-0.854933	7.92316	0.00488059	0.0347893
ENSECAG00000024654	CD81	-0.381945	6.94378	7.92285	0.00488143	0.0347893
ENSECAG00000025150	LMO4	0.368171	5.4686	7.91815	0.00489414	0.0348595
ENSECAG00000007351	PLAU	0.818084	4.39477	7.91735	0.0048963	0.0348595
ENSECAG00000011347	.	0.310285	5.43777	7.90291	0.00493552	0.0351207
ENSECAG00000007276	EPHB6	-0.559603	4.45461	7.89999	0.00494352	0.0351542
ENSECAG00000023890	PRRX2	1.03912	0.309109	7.89933	0.0049453	0.0351542
ENSECAG00000023620	ZC3H6	-0.48129	4.62824	7.89426	0.0049592	0.0352255
ENSECAG00000004228	LTB4R	0.669582	2.67862	7.89382	0.00496041	0.0352255
ENSECAG00000011355	TRAF3IP3	-0.457835	3.04582	7.89123	0.00496751	0.0352579
ENSECAG00000009807	.	-0.635127	0.971996	7.88933	0.00497272	0.0352768
ENSECAG00000022494	USP15	0.301073	5.08463	7.88762	0.00497744	0.0352923
ENSECAG00000026971	CFAP47	-0.584772	4.32187	7.88495	0.00498479	0.0353263
ENSECAG00000016189	USP21	-0.394782	5.04819	7.88315	0.00498974	0.0353433
ENSECAG00000009180	TLR8	0.802064	1.72507	7.87447	0.00501376	0.0354953
ENSECAG00000017482	RNF24	0.626108	1.09794	7.87343	0.00501665	0.0354977
ENSECAG00000000171	NPAS2	0.489325	3.72337	7.86808	0.00503151	0.0355848
ENSECAG00000011553	FAM65B	0.659061	3.2943	7.86308	0.00504544	0.0356529
ENSECAG00000014862	JDP2	-0.475175	3.82236	7.86272	0.00504643	0.0356529
ENSECAG00000001342	SCAND1	-0.32214	5.15011	7.86186	0.00504886	0.0356529
ENSECAG00000023585	SATB1	-0.374893	4.47805	7.85947	0.00505553	0.035674
ENSECAG00000016613	PHLDB2	0.72082	4.18879	7.85895	0.00505699	0.035674
ENSECAG00000005616	RPA2	0.449598	3.7474	7.85596	0.00506536	0.0357149
ENSECAG00000001049	TCTEX1D4	-0.729044	4.66663	7.83781	0.00511647	0.0360569
ENSECAG00000019025	PSTPIP2	0.446264	3.67066	7.83335	0.00512911	0.0361276
ENSECAG00000021436	EIF3G	-0.376047	6.83111	7.82874	0.00514219	0.0361835
ENSECAG00000010419	GPRASP2	-0.822762	1.07353	7.82872	0.00514225	0.0361835
ENSECAG00000026857	MAGED1	0.408091	5.18304	7.82599	0.00515002	0.0362045
ENSECAG00000023542	SH2B1	-0.317328	5.40481	7.82534	0.00515187	0.0362045
ENSECAG00000000233	TMPRSS3	-0.74997	2.5224	7.82492	0.00515306	0.0362045
ENSECAG00000012841	PAIP2B	-0.634319	1.31019	7.82131	0.00516338	0.0362587
ENSECAG00000017272	SCAPER	-0.328316	4.50221	7.82035	0.00516612	0.0362595
ENSECAG00000015521	.	-0.977194	-0.350568	7.81734	0.00517473	0.0363016
ENSECAG00000013839	FAM214A	-0.509838	7.15141	7.81627	0.00517778	0.0363046
ENSECAG00000015877	C11orf88	-0.573072	5.22099	7.81128	0.00519211	0.0363709
ENSECAG00000008450	ATP2B1	0.331752	6.44872	7.80999	0.00519582	0.0363709
ENSECAG00000013379	ABCA4	-0.727569	2.67253	7.80963	0.00519686	0.0363709
ENSECAG00000010435	.	-0.816864	0.00499786	7.80933	0.00519771	0.0363709
ENSECAG00000015829	ZNF23	-0.426014	3.51636	7.79847	0.00522905	0.0365717
ENSECAG00000016580	TPCN1	-0.331692	4.71164	7.79686	0.00523371	0.0365859
ENSECAG00000000274	SPAG16	-0.658573	2.54736	7.79125	0.00524998	0.0366811
ENSECAG00000015300	TEX26	-0.555786	5.68354	7.78938	0.00525543	0.036683
ENSECAG00000013979	BICC1	0.541686	2.88062	7.78934	0.00525553	0.036683
ENSECAG00000015584	TUSC2	-0.378733	5.03025	7.78118	0.00527932	0.0368305
ENSECAG00000020188	CNN3	0.527217	6.1045	7.77761	0.00528979	0.0368747
ENSECAG00000008828	.	-0.734948	2.04482	7.77624	0.00529379	0.0368747
ENSECAG00000009013	CCDC107	-0.387089	3.74149	7.77543	0.00529617	0.0368747
ENSECAG00000007490	AGBL5	-0.512459	5.11813	7.77538	0.00529629	0.0368747
ENSECAG00000013749	MBOAT1	0.489446	3.42044	7.77067	0.00531013	0.0369526
ENSECAG00000007518	MARCH3	0.719348	1.38222	7.76975	0.00531283	0.0369528
ENSECAG00000021986	HARS	0.330187	4.60477	7.76542	0.0053256	0.037005
[truncated: 11,880 more rows]

## Sheet: Table 2
Supplementary Table 2. Genes differentially expressed after challenge in horses without asthma
Ensembl ID	Gene symbol	logFC	logCPM	LR	p-value	FDR
ENSECAG00000021262	MMP7	2.33164	4.80068	54.6012	1.47644e-13	2.04871e-09
ENSECAG00000016161	SLPI	2.71292	3.85214	48.5158	3.27631e-12	2.27311e-08
ENSECAG00000013422	SLC12A2	0.849661	6.33795	43.4515	4.34588e-11	2.01012e-07
ENSECAG00000012397	.	2.03033	4.05177	39.9539	2.60031e-10	9.02049e-07
ENSECAG00000011235	AK3	0.621288	5.31637	35.4879	2.56645e-09	7.12242e-06
ENSECAG00000010598	.	2.98417	3.74657	34.3215	4.67192e-09	1.08046e-05
ENSECAG00000014295	PI3	1.42069	5.28333	33.651	6.59413e-09	1.30714e-05
ENSECAG00000012742	CXCL6	3.78363	4.00264	31.4657	2.02994e-08	3.52093e-05
ENSECAG00000007214	CACNG4	1.79145	0.89466	31.0974	2.45403e-08	3.78358e-05
ENSECAG00000014696	.	0.594201	6.07293	25.147	5.31209e-07	0.000737106
ENSECAG00000018943	HN1	0.686461	4.83603	23.492	1.25435e-06	0.0015823
ENSECAG00000015341	KMO	1.22902	6.18911	23.0475	1.58049e-06	0.00182758
ENSECAG00000011404	SAA	1.20238	2.31519	22.8039	1.79401e-06	0.0019149
ENSECAG00000004810	ADRB2	0.764652	4.71628	22.2752	2.36243e-06	0.00223894
ENSECAG00000018975	CLCA1	-0.888313	12.6407	22.2287	2.4203e-06	0.00223894
ENSECAG00000018828	STEAP4	1.15175	4.63188	21.8429	2.95916e-06	0.00256633
ENSECAG00000016271	CENPA	1.72324	1.08595	21.5446	3.45697e-06	0.00278148
ENSECAG00000009742	S100A12	2.1788	5.31601	21.4625	3.60815e-06	0.00278148
ENSECAG00000010615	.	1.9191	3.40485	21.3129	3.90093e-06	0.00284891
ENSECAG00000012064	CP	0.686225	8.08752	21.1416	4.26559e-06	0.00295947
ENSECAG00000009974	PON3	-0.644848	8.03751	20.6568	5.49431e-06	0.00363043
ENSECAG00000024232	A2ML1	1.49874	6.44982	20.2564	6.7725e-06	0.0042716
ENSECAG00000016551	RAB13	0.560754	4.58971	19.9	8.16007e-06	0.00492301
ENSECAG00000024127	CENPF	1.60065	4.06135	19.089	1.24765e-05	0.00721349
ENSECAG00000018835	FAM46B	-0.620964	4.52604	18.8243	1.43327e-05	0.0079552
ENSECAG00000020419	RAB3D	0.698288	4.5699	18.5495	1.65545e-05	0.00883499
ENSECAG00000023669	ROS1	1.14708	4.95576	18.3994	1.79112e-05	0.00920505
ENSECAG00000018260	TFF1	2.39987	7.43029	18.2415	1.94593e-05	0.00964348
ENSECAG00000026997	CLDN10	1.43714	2.23653	18.1017	2.0941e-05	0.0100199
ENSECAG00000016919	UNC13D	-0.682849	2.85721	17.956	2.26074e-05	0.0104567
ENSECAG00000011053	CEACAM19	2.10721	-0.498398	17.8294	2.41626e-05	0.0105789
ENSECAG00000016610	CTGF	-0.71714	6.12	17.811	2.43965e-05	0.0105789
ENSECAG00000018261	RGS4	1.67834	5.78836	17.5271	2.83242e-05	0.0117132
ENSECAG00000014840	.	-1.15161	4.37199	17.4671	2.92325e-05	0.0117132
ENSECAG00000019364	GALNT18	-0.651845	6.28584	17.3962	3.03436e-05	0.0117132
ENSECAG00000024882	.	1.06761	2.32035	17.3751	3.06818e-05	0.0117132
ENSECAG00000010891	ETHE1	0.577647	4.59136	17.2756	3.23309e-05	0.0117132
ENSECAG00000020957	LCN2	0.863915	8.95602	17.245	3.28567e-05	0.0117132
ENSECAG00000020645	ASPM	1.69624	3.44676	17.2412	3.29213e-05	0.0117132
ENSECAG00000008506	HMMR	1.56995	2.90901	17.033	3.67365e-05	0.0127439
ENSECAG00000024619	S100A14	0.700077	5.09188	16.8007	4.15188e-05	0.0136859
ENSECAG00000009388	IQCD	-0.69085	6.51779	16.7962	4.16174e-05	0.0136859
ENSECAG00000020314	ANO1	-0.703681	4.28387	16.7603	4.24109e-05	0.0136859
ENSECAG00000017343	.	0.462702	6.55893	16.6996	4.37899e-05	0.0138097
ENSECAG00000010979	PPP1R14D	1.14373	0.722469	16.5812	4.66106e-05	0.014227
ENSECAG00000011494	METRN	-0.825406	4.91181	16.5393	4.76512e-05	0.014227
ENSECAG00000001058	SLC7A7	-0.425067	5.00251	16.5181	4.81888e-05	0.014227
ENSECAG00000009586	C16orf89	-0.810442	6.23417	16.3222	5.34334e-05	0.0153511
ENSECAG00000008625	MYBPC1	1.2431	1.60666	16.2949	5.4209e-05	0.0153511
ENSECAG00000010847	.	-1.16111	2.50255	16.2369	5.58957e-05	0.0154054
ENSECAG00000011018	GMNC	0.952159	4.36403	16.2124	5.66212e-05	0.0154054
ENSECAG00000022677	MCTP2	0.421751	5.1211	16.1287	5.91803e-05	0.015792
ENSECAG00000006082	AKR7A3	-0.718981	3.53693	15.9228	6.598e-05	0.0172743
ENSECAG00000017894	CKAP2	1.63836	2.7466	15.8745	6.76861e-05	0.0173928
ENSECAG00000014813	CCNB2	1.46692	2.59761	15.8052	7.02101e-05	0.0177134
ENSECAG00000008304	SLC13A2	-1.52019	2.20994	15.7437	7.2528e-05	0.0179714
ENSECAG00000001688	PCSK6	0.529027	4.89556	15.5881	7.87488e-05	0.0190774
ENSECAG00000015436	PLEKHS1	1.21882	5.80543	15.5644	7.97411e-05	0.0190774
ENSECAG00000018995	CD47	0.522881	5.55372	15.468	8.39154e-05	0.0197358
ENSECAG00000018139	.	0.543652	5.43024	15.0932	0.000102332	0.023666
ENSECAG00000002658	PRR15L	-0.636829	4.72373	15.0141	0.00010671	0.024274
ENSECAG00000013323	PROM1	1.01207	9.80065	14.951	0.00011034	0.0245442
ENSECAG00000016739	MYOZ1	-0.918042	4.77499	14.9239	0.000111934	0.0245442
ENSECAG00000011704	TNFAIP2	1.17742	3.40015	14.9026	0.000113205	0.0245442
ENSECAG00000024198	SELI	0.490424	4.72799	14.8619	0.000115675	0.024694
ENSECAG00000018880	CCNG1	0.444359	6.23011	14.7629	0.000121913	0.0256312
ENSECAG00000010024	KIAA1683	-0.978001	1.72035	14.6745	0.00012776	0.0264597
ENSECAG00000018324	SLC43A2	0.403815	5.76934	14.6176	0.000131678	0.0268701
ENSECAG00000019533	FGFR3	0.538876	6.35104	14.521	0.000138603	0.0278733
ENSECAG00000003382	TMEM229B	-0.62322	4.47119	14.4629	0.000142948	0.0280756
ENSECAG00000012564	BTG4	-1.0204	0.429799	14.4209	0.00014617	0.0280756
ENSECAG00000011312	RTDR1	-0.7316	5.07913	14.414	0.000146707	0.0280756
ENSECAG00000022678	SLC26A4	2.12912	3.72072	14.3907	0.000148537	0.0280756
ENSECAG00000021061	SLC6A14	1.13702	6.13017	14.36	0.000150979	0.0280756
ENSECAG00000011797	SOD2	0.822706	5.73369	14.3504	0.000151749	0.0280756
ENSECAG00000008479	SDR16C5	0.643567	3.01417	14.2561	0.000159547	0.0290705
ENSECAG00000017926	TROAP	1.36175	2.03974	14.2345	0.000161384	0.0290705
ENSECAG00000021920	MYO15B	-0.823405	4.18402	14.2041	0.000164011	0.0290705
ENSECAG00000022741	CDC42EP3	-0.416204	4.7933	14.187	0.000165506	0.0290705
ENSECAG00000007247	ALPK1	0.740361	4.30878	14.1007	0.000173283	0.0297892
ENSECAG00000005528	NSA2	0.385719	5.54897	14.0591	0.000177154	0.0297892
ENSECAG00000015806	CCNB1	1.18352	3.50435	14.0512	0.000177899	0.0297892
ENSECAG00000011729	ST6GAL2	0.849585	4.0418	14.0455	0.000178441	0.0297892
ENSECAG00000023791	SLC16A11	-0.652058	5.22107	14.0257	0.000180332	0.0297892
ENSECAG00000009843	.	-1.48878	-0.608242	13.9962	0.000183183	0.0299042
ENSECAG00000015029	TGFB3	0.684524	4.48354	13.971	0.000185651	0.0299115
ENSECAG00000013336	ECEL1	1.09261	3.91224	13.9366	0.000189077	0.0299115
ENSECAG00000007176	ELOVL7	0.664074	2.93749	13.9102	0.00019176	0.0299115
ENSECAG00000009025	CDHR3	-0.603797	7.20537	13.9093	0.000191851	0.0299115
ENSECAG00000010441	CIB2	0.606412	3.30414	13.806	0.000202684	0.0312494
ENSECAG00000016495	NUSAP1	1.3199	4.06635	13.7198	0.000212205	0.0323577
ENSECAG00000013728	MFSD2A	-0.582125	5.1027	13.6761	0.000217206	0.0327604
ENSECAG00000018711	NAT14	-0.529527	4.58438	13.6461	0.000220702	0.0329296
ENSECAG00000000236	EIF3E	0.444356	7.22101	13.5489	0.000232426	0.03431
ENSECAG00000021516	LRRC36	-0.636157	5.54707	13.4445	0.000245721	0.0358908
ENSECAG00000009818	AMOTL2	-0.57405	4.48545	13.3422	0.000259494	0.0375076
ENSECAG00000011970	BZRAP1	-0.7471	4.13357	13.3089	0.000264148	0.0377867
ENSECAG00000018237	CUEDC2	-0.616537	7.27809	13.265	0.000270401	0.0382866
ENSECAG00000019433	CDKN3	1.09623	2.3274	13.182	0.000282655	0.0396173
ENSECAG00000015566	.	0.836777	1.67108	13.1522	0.000287188	0.0398502
ENSECAG00000017217	CA12	1.26699	1.73465	13.1274	0.000291003	0.0399798
ENSECAG00000007840	TLX3	-1.06342	0.399921	13.0359	0.00030558	0.0415709
ENSECAG00000011488	N/A	1.35395	1.70117	12.993	0.000312649	0.0421196
ENSECAG00000023728	DDIT4L	1.15312	0.20467	12.9195	0.000325175	0.042986
ENSECAG00000003380	LYPD2	-0.917463	2.97636	12.9189	0.000325276	0.042986
ENSECAG00000020379	RFX2	-0.508968	5.6202	12.8851	0.000331211	0.0433575
ENSECAG00000021816	TIMM17A	0.363363	4.94356	12.8545	0.000336672	0.0436604
ENSECAG00000008655	DLGAP5	1.39264	2.3774	12.8043	0.00034582	0.0444315
ENSECAG00000016860	KIF20A	1.47728	3.50708	12.7438	0.000357189	0.0449341
ENSECAG00000001999	GMDS	0.498269	6.72609	12.7145	0.000362839	0.0449341
ENSECAG00000010008	POLD4	0.507567	4.43624	12.6925	0.000367132	0.0449341
ENSECAG00000025179	TEKT3	-0.632513	4.5437	12.6882	0.000367967	0.0449341
ENSECAG00000023331	KIF20B	0.745258	3.79097	12.6578	0.000374006	0.0449341
ENSECAG00000023802	PEBP4	-0.505056	4.55147	12.6502	0.000375525	0.0449341
ENSECAG00000021153	.	-0.750151	0.65846	12.6426	0.000377065	0.0449341
ENSECAG00000010870	RIPPLY1	-0.886172	2.03709	12.6401	0.000377568	0.0449341
ENSECAG00000003481	C16orf54	-0.507633	4.65421	12.6336	0.000378876	0.0449341
ENSECAG00000011315	EMR3	-1.46122	-0.171587	12.5988	0.000385985	0.0453892
ENSECAG00000023831	E2F1	-0.749379	2.91685	12.4472	0.000418622	0.0488135
ENSECAG00000020152	N/A	0.393762	4.52539	12.3886	0.000431969	0.0499501
ENSECAG00000020699	PABPC1	0.486581	9.01079	12.3328	0.000445061	0.0506196
ENSECAG00000014418	GABRP	0.553083	7.99794	12.319	0.000448365	0.0506196
ENSECAG00000017286	PSPC1	-0.352071	4.52069	12.3176	0.000448704	0.0506196
ENSECAG00000014536	KIF23	1.22103	3.26603	12.2103	0.000475271	0.0531843
ENSECAG00000015615	OXA1L	0.398068	6.07513	12.1664	0.000486579	0.0540141
ENSECAG00000014808	IPO5	0.415554	6.77873	12.1353	0.000494776	0.0541376
ENSECAG00000020570	LMAN1	0.389866	5.84249	12.1116	0.000501104	0.0541376
ENSECAG00000008871	ALDH1A3	-1.19311	5.12389	12.1068	0.000502386	0.0541376
ENSECAG00000010854	.	1.8918	1.22829	12.0892	0.000507144	0.0541376
ENSECAG00000017923	WDR16	-0.587715	5.84569	12.089	0.000507199	0.0541376
ENSECAG00000021902	SPATA6L	-0.618073	4.15134	12.0427	0.000519962	0.0547096
ENSECAG00000020515	C1orf222	-0.619777	5.18721	12.0405	0.000520559	0.0547096
ENSECAG00000007548	N/A	-0.73155	5.72601	12.0269	0.000524386	0.0547096
ENSECAG00000014054	CDKL4	-0.54156	4.86883	11.9698	0.00054069	0.0559896
ENSECAG00000026951	ARVCF	-0.496857	4.82363	11.8741	0.000569206	0.0577971
ENSECAG00000000193	SSBP3	-0.409719	4.76126	11.8725	0.000569675	0.0577971
ENSECAG00000008461	DEPDC1	1.27116	1.56368	11.8694	0.000570641	0.0577971
ENSECAG00000022019	EIF3H	0.421748	6.73937	11.7899	0.000595528	0.0596068
ENSECAG00000015602	ESRRA	0.409509	5.56187	11.785	0.000597099	0.0596068
ENSECAG00000024091	EIF4B	0.450087	8.12161	11.7425	0.000610881	0.0602513
ENSECAG00000012568	CCDC33	-0.697026	4.54022	11.732	0.000614352	0.0602513
ENSECAG00000024562	ENOS	-0.45203	4.34169	11.7252	0.000616582	0.0602513
ENSECAG00000024027	CAPN13	1.30658	4.34137	11.6876	0.000629165	0.0604872
ENSECAG00000018724	ETNPPL	-0.912537	2.28512	11.6692	0.000635437	0.0604872
ENSECAG00000000066	NAP1L1	0.411822	7.51289	11.6506	0.000641829	0.0604872
ENSECAG00000014619	UBE2C	1.30624	3.29985	11.6443	0.000644004	0.0604872
ENSECAG00000019798	EDNRA	0.712439	3.45251	11.6435	0.000644276	0.0604872
ENSECAG00000024324	.	-0.678957	2.9308	11.6347	0.00064733	0.0604872
ENSECAG00000007686	RP1	-0.549713	5.46617	11.6284	0.00064951	0.0604872
ENSECAG00000020370	C9orf171	-0.585082	5.38367	11.584	0.000665226	0.0615378
ENSECAG00000015730	NAPSA	-0.873881	1.33544	11.5539	0.000676083	0.062128
ENSECAG00000019938	GFPT1	0.507022	6.0921	11.4962	0.000697392	0.0634506
ENSECAG00000024717	STAP2	0.727824	1.22968	11.4853	0.000701471	0.0634506
ENSECAG00000018068	MROH2B	1.15555	-0.660614	11.4781	0.000704194	0.0634506
ENSECAG00000019581	SEC14L3	-0.622216	9.48527	11.4045	0.000732658	0.0655895
ENSECAG00000017499	SULT1E1	0.647859	4.6268	11.3908	0.000738076	0.0656509
ENSECAG00000008199	PDZD2	-0.561378	5.24376	11.3354	0.00076042	0.0665785
ENSECAG00000020987	LCA5	-0.450731	5.05617	11.3319	0.000761858	0.0665785
ENSECAG00000017513	DTHD1	-0.668257	7.19738	11.3215	0.000766159	0.0665785
ENSECAG00000000436	FCN	-1.64993	2.89209	11.3116	0.000770255	0.0665785
ENSECAG00000011854	.	0.656362	9.43846	11.303	0.000773822	0.0665785
ENSECAG00000009073	ARHGEF39	1.09512	2.28545	11.2854	0.000781203	0.0665785
ENSECAG00000021105	CCDC37	-0.65718	6.49703	11.2758	0.000785223	0.0665785
ENSECAG00000023863	.	-0.558417	5.75298	11.2719	0.000786889	0.0665785
ENSECAG00000016270	RBP4	0.722614	4.05231	11.2414	0.000799913	0.0672469
ENSECAG00000013348	LIMCH1	0.444637	4.95369	11.2253	0.000806911	0.0672469
ENSECAG00000022197	CASP3	0.506851	3.77404	11.2186	0.000809809	0.0672469
ENSECAG00000017796	NCAPD2	0.70771	4.54069	11.2086	0.000814174	0.0672469
ENSECAG00000012425	.	-0.615692	5.00472	11.1914	0.000821753	0.0674712
ENSECAG00000017353	SYNE1	-0.585414	7.43401	11.1673	0.000832515	0.067835
ENSECAG00000008838	CNTNAP2	0.851078	1.92912	11.1596	0.00083596	0.067835
ENSECAG00000023323	.	-0.647192	4.07657	11.1445	0.00084281	0.0679932
ENSECAG00000022605	FAM179A	-0.58432	4.22899	11.1131	0.000857212	0.0685866
ENSECAG00000010296	ODF3B	-0.662925	7.74957	11.1069	0.000860051	0.0685866
ENSECAG00000006892	SLC37A4	-0.425773	5.38233	11.0507	0.000886533	0.0700452
ENSECAG00000018345	NPC2	0.480303	6.5501	11.0467	0.000888437	0.0700452
ENSECAG00000011288	FAM178B	-0.817342	1.77417	11.0238	0.000899507	0.0700851
ENSECAG00000020082	KCNN2	1.05824	0.899321	11.0191	0.00090177	0.0700851
ENSECAG00000018058	.	-1.0962	-0.302615	11.0143	0.000904096	0.0700851
ENSECAG00000024808	CHL1	0.437998	6.00438	10.9558	0.000933129	0.0719339
ENSECAG00000025092	CDC25B	0.920058	3.48303	10.9132	0.000954817	0.0726207
ENSECAG00000017906	PRC1	1.14689	3.87811	10.906	0.000958529	0.0726207
ENSECAG00000019236	LDLRAD3	-0.604769	3.02096	10.9013	0.00096099	0.0726207
ENSECAG00000020233	TTC34	-0.609746	3.8756	10.8974	0.000962973	0.0726207
ENSECAG00000007747	OPTN	0.391303	4.45489	10.8404	0.000993099	0.0744878
ENSECAG00000017630	MOCOS	0.361418	4.85171	10.7658	0.00103396	0.0764035
ENSECAG00000013434	DLL4	0.69352	2.63144	10.7527	0.00104125	0.0764035
ENSECAG00000024617	ANO2	-0.926879	2.91684	10.7366	0.0010504	0.0764035
ENSECAG00000024325	.	-0.611463	5.41213	10.7333	0.00105225	0.0764035
ENSECAG00000010910	CCDC78	-0.541424	5.79928	10.7316	0.00105321	0.0764035
ENSECAG00000008385	.	1.37541	2.10543	10.7269	0.0010559	0.0764035
ENSECAG00000007690	GAS2L2	-0.583218	5.98041	10.7246	0.00105718	0.0764035
ENSECAG00000020313	SLC16A10	0.578063	3.62512	10.7097	0.00106577	0.0766253
ENSECAG00000019323	BLMH	0.365685	4.40358	10.689	0.00107772	0.0770849
ENSECAG00000009968	SH3PXD2B	0.510236	4.33697	10.6132	0.00112285	0.0799011
ENSECAG00000008892	.	0.386974	3.98651	10.5889	0.00113768	0.0802902
ENSECAG00000019506	ARRDC3	0.387999	5.27266	10.5853	0.00113989	0.0802902
ENSECAG00000009464	ANKMY1	-0.556509	5.15353	10.5624	0.00115414	0.0808833
ENSECAG00000023871	.	-0.585612	4.16923	10.497	0.00119566	0.0833422
ENSECAG00000013426	DLG2	-0.768174	2.17756	10.4884	0.00120124	0.0833422
ENSECAG00000020596	HMGB3	0.588028	3.89822	10.4637	0.0012174	0.0835125
ENSECAG00000008855	GDI2	0.351637	7.04664	10.4576	0.00122144	0.0835125
ENSECAG00000008700	MDGA1	0.913415	2.15044	10.4545	0.00122351	0.0835125
ENSECAG00000014597	MCTS1	0.604574	2.02311	10.4416	0.0012321	0.0835125
ENSECAG00000005316	PIF1	1.3412	-0.955718	10.4314	0.00123892	0.0835125
ENSECAG00000000185	SMPD3	-0.921103	3.73901	10.4108	0.00125278	0.0835125
ENSECAG00000010682	GNPTAB	0.364315	5.38475	10.4047	0.00125698	0.0835125
ENSECAG00000000607	TRIB3	-0.669446	2.60117	10.4033	0.00125788	0.0835125
ENSECAG00000009441	MUC16	1.1482	2.41922	10.3907	0.00126652	0.0835125
ENSECAG00000014993	SCNN1B	0.510249	5.60188	10.3865	0.0012694	0.0835125
ENSECAG00000007161	CYP2F1	-0.700713	8.37748	10.3828	0.00127198	0.0835125
ENSECAG00000012164	DZIP1L	-0.516085	5.69836	10.3755	0.00127701	0.0835125
ENSECAG00000020768	FMO2	0.521839	8.23889	10.3684	0.00128194	0.0835125
ENSECAG00000016385	GPR152	-0.856982	1.63723	10.3511	0.001294	0.0839047
ENSECAG00000000480	ABI3BP	0.63543	8.41513	10.3343	0.00130583	0.0840129
ENSECAG00000009763	CYB5R1	-0.468789	5.8524	10.3279	0.00131032	0.0840129
ENSECAG00000019038	KIF2C	1.07135	3.02403	10.3205	0.00131558	0.0840129
ENSECAG00000018476	TPX2	1.18148	4.31492	10.3145	0.00131989	0.0840129
ENSECAG00000015965	IPO7	0.374561	7.13092	10.304	0.00132743	0.0840909
ENSECAG00000014517	CDCA3	1.22688	3.33199	10.2959	0.00133324	0.0840909
ENSECAG00000008676	HCP-1	0.415648	8.36687	10.2693	0.00135259	0.0846068
ENSECAG00000019865	ZNF277	0.424163	3.63491	10.268	0.00135361	0.0846068
ENSECAG00000015742	FGD3	-0.434524	4.95454	10.2281	0.0013832	0.0860685
ENSECAG00000000863	SULT1B1	0.608814	8.00731	10.1972	0.00140656	0.0871314
ENSECAG00000012203	.	-2.44948	2.72967	10.181	0.00141894	0.0871486
ENSECAG00000017460	ATP12A	-1.16806	1.0031	10.1804	0.0014194	0.0871486
ENSECAG00000018024	TMEM150C	-0.460823	3.98317	10.1609	0.00143448	0.0876868
ENSECAG00000006038	SGOL2	1.05769	2.62383	10.1336	0.00145587	0.0882752
ENSECAG00000008785	.	1.29315	3.16633	10.1274	0.00146078	0.0882752
ENSECAG00000009163	NUF2	1.08968	2.77531	10.1244	0.00146319	0.0882752
ENSECAG00000021662	STMN1	0.864348	5.49551	10.1164	0.0014696	0.0882776
ENSECAG00000021684	EMP2	0.399565	5.55816	10.1065	0.00147749	0.0883692
ENSECAG00000007642	IL20RA	0.724504	2.08359	10.0823	0.00149702	0.0891532
ENSECAG00000023936	RNF32	-0.54407	4.88571	10.071	0.00150622	0.0891877
ENSECAG00000023901	ARFGAP3	0.365345	4.5899	10.0658	0.00151046	0.0891877
ENSECAG00000007614	.	-0.467438	6.31744	10.0478	0.00152528	0.0896812
ENSECAG00000015826	RRAGD	0.461541	3.63957	10.0336	0.0015371	0.0898576
ENSECAG00000018671	DNAJB13	-0.571923	5.57953	10.0287	0.00154123	0.0898576
ENSECAG00000018431	RIBC1	-0.508389	4.37191	10.007	0.00155944	0.090539
ENSECAG00000024694	KIF14	1.23444	1.58615	9.97283	0.00158867	0.0918517
ENSECAG00000016623	PLCH1	-0.480601	5.903	9.92248	0.00163273	0.0940071
ENSECAG00000008466	.	1.20311	1.58001	9.90242	0.00165062	0.0945082
ENSECAG00000016528	EFR3B	-0.572507	5.08552	9.89748	0.00165505	0.0945082
ENSECAG00000003513	C1orf194	-0.526852	4.00734	9.88764	0.00166393	0.0946258
ENSECAG00000006383	WDR38	-0.809441	3.80135	9.87033	0.00167965	0.0948294
ENSECAG00000013212	ENTPD5	-0.620117	6.97057	9.86866	0.00168118	0.0948294
ENSECAG00000007650	EPHA2	-0.474793	5.74658	9.85098	0.00169741	0.0953179
ENSECAG00000022185	C16orf93	-0.564492	4.86815	9.84431	0.00170358	0.0953179
ENSECAG00000014669	POLR1E	0.497189	2.94283	9.81939	0.00172681	0.0962299
ENSECAG00000010053	HJURP	1.32818	2.10048	9.80492	0.00174046	0.0966025
ENSECAG00000006466	CLDN4	-0.75413	6.54116	9.78989	0.00175474	0.0970068
ENSECAG00000022789	CCDC65	-0.518819	5.85275	9.77612	0.00176793	0.0973481
ENSECAG00000009646	FCER2	-1.79179	-0.718214	9.76282	0.00178076	0.0976606
ENSECAG00000005090	BASP1	-0.519828	6.56826	9.7557	0.00178768	0.0976606
ENSECAG00000015878	AMOT	0.52654	3.85034	9.74207	0.00180098	0.0980015
ENSECAG00000006764	CCL20	1.28164	2.32009	9.7194	0.00182333	0.0988302
ENSECAG00000019000	CHPT1	0.373644	6.51026	9.65317	0.00189025	0.101722
ENSECAG00000019510	.	-0.804937	2.68187	9.65211	0.00189134	0.101722
ENSECAG00000010666	KNSTRN	0.799901	1.52665	9.63238	0.00191176	0.10199
ENSECAG00000021628	TTLL10	-0.661683	5.05058	9.62279	0.00192177	0.10199
ENSECAG00000007620	DEPDC1B	1.18308	1.23622	9.62016	0.00192453	0.10199
ENSECAG00000015278	IDH3A	0.388394	5.62175	9.61652	0.00192835	0.10199
ENSECAG00000008918	.	0.698275	0.810961	9.61203	0.00193307	0.10199
ENSECAG00000011822	SPTLC3	-0.508455	4.68492	9.59564	0.0019504	0.102514
ENSECAG00000014059	ECT2	0.81997	3.6231	9.57526	0.00197217	0.102588
ENSECAG00000020763	MGST1	-0.672446	2.37019	9.57374	0.0019738	0.102588
ENSECAG00000006296	CCDC160	-0.506715	4.07478	9.56596	0.00198219	0.102588
ENSECAG00000022514	C20orf85	-0.561762	6.00244	9.56273	0.00198568	0.102588
ENSECAG00000016626	.	-0.521456	5.08659	9.55387	0.00199528	0.102588
ENSECAG00000008765	MYCL	0.67458	4.02318	9.55165	0.00199769	0.102588
ENSECAG00000021452	BUB1B	1.31634	3.73859	9.5396	0.00201086	0.102588
ENSECAG00000020078	OSBPL6	-0.559279	6.98725	9.53952	0.00201094	0.102588
ENSECAG00000023352	GULP1	0.714786	2.17216	9.52695	0.00202476	0.102914
ENSECAG00000014756	.	1.19226	-0.337404	9.50516	0.00204895	0.103763
ENSECAG00000023433	.	-0.413613	5.61944	9.463	0.00209658	0.10579
ENSECAG00000011483	MORN1	-0.585058	3.19328	9.44782	0.002114	0.106282
ENSECAG00000000880	SPATA33	-0.526869	2.98092	9.41478	0.00215244	0.107824
ENSECAG00000010908	CCDC30	-0.514058	5.60436	9.39688	0.00217355	0.10849
ENSECAG00000019912	KIF19	-0.522088	6.66753	9.3834	0.00218959	0.108899
ENSECAG00000017481	SLCO1A2	-1.0007	1.66944	9.31351	0.0022747	0.112552
ENSECAG00000020002	.	-0.502737	5.04512	9.30984	0.00227926	0.112552
ENSECAG00000019780	ARHGAP11B	1.06046	3.35116	9.27835	0.00231878	0.114097
ENSECAG00000021835	CTDP1	-0.355491	5.55656	9.2584	0.00234418	0.114819
ENSECAG00000020547	EEF2	0.460891	10.1697	9.25046	0.00235437	0.114819
ENSECAG00000017415	.	-0.468254	5.84823	9.24742	0.00235828	0.114819
ENSECAG00000007491	MDH1B	-0.48828	5.45155	9.24024	0.00236754	0.114847
ENSECAG00000016382	ANLN	1.22836	3.27436	9.23417	0.00237539	0.114847
ENSECAG00000023521	VSIG8	-0.748235	1.27778	9.18976	0.00243372	0.116241
ENSECAG00000000139	EFCAB12	-0.585403	4.07299	9.18436	0.00244092	0.116241
ENSECAG00000012388	GALNT5	0.603937	2.90833	9.18075	0.00244574	0.116241
ENSECAG00000022135	VNN1	0.635998	6.34523	9.17859	0.00244863	0.116241
ENSECAG00000008934	KRT35	-0.839409	5.03424	9.17426	0.00245443	0.116241
ENSECAG00000003033	KCNA5	-0.661058	2.61687	9.17421	0.00245449	0.116241
ENSECAG00000011932	ACOX2	-0.533946	3.78338	9.16562	0.00246604	0.116391
ENSECAG00000025078	SUSD2	0.885884	2.3499	9.15854	0.00247559	0.116445
ENSECAG00000001043	NUDT21	0.29334	5.25427	9.11059	0.00254133	0.118819
ENSECAG00000024409	LCN1	-1.20492	4.76177	9.10548	0.00254844	0.118819
ENSECAG00000024298	PTPN22	-0.500613	3.99836	9.10312	0.00255174	0.118819
ENSECAG00000017764	DUOX2	1.58498	2.88055	9.08948	0.00257085	0.119308
ENSECAG00000014922	EPS8	0.411484	6.15175	9.05807	0.00261538	0.12097
ENSECAG00000021087	SLC23A1	-0.701847	1.70841	9.03466	0.00264908	0.122122
ENSECAG00000016962	APOBR	-0.571502	2.79067	9.02656	0.00266085	0.122258
ENSECAG00000022718	.	0.345199	4.68002	9.01501	0.00267771	0.122627
ENSECAG00000019301	CCDC147	-0.530496	4.4107	8.97055	0.00274366	0.124829
ENSECAG00000005914	C17orf72	-0.524144	6.8923	8.97046	0.0027438	0.124829
ENSECAG00000001514	.	0.404774	5.43889	8.95693	0.00276419	0.125069
ENSECAG00000018934	PDZK1IP1	-0.451279	4.12307	8.95501	0.00276709	0.125069
ENSECAG00000011566	C9orf24	-0.470555	4.60787	8.94068	0.00278889	0.125273
ENSECAG00000007087	FBXL13	-0.446677	4.37972	8.94018	0.00278965	0.125273
ENSECAG00000008827	NDC80	1.18812	2.33335	8.91203	0.00283298	0.126808
ENSECAG00000009887	COL21A1	0.489497	5.66621	8.90508	0.00284379	0.126882
ENSECAG00000022468	PRDX6	-0.4593	7.74314	8.88747	0.00287135	0.127701
ENSECAG00000024436	ANK2	-0.575488	4.31983	8.87087	0.00289756	0.128179
ENSECAG00000022164	SMC4	0.596929	5.26567	8.86898	0.00290056	0.128179
ENSECAG00000022278	CASC5	1.0045	3.61996	8.84019	0.00294669	0.129123
ENSECAG00000011436	MAK	-0.429892	5.3015	8.83619	0.00295315	0.129123
ENSECAG00000022912	.	0.554225	4.67043	8.83271	0.00295878	0.129123
ENSECAG00000000964	.	0.789147	1.0436	8.83249	0.00295914	0.129123
ENSECAG00000021014	GPR114	-0.726846	0.369201	8.81546	0.00298688	0.129925
ENSECAG00000016625	PCLO	-0.462991	4.75878	8.80612	0.00300223	0.130184
ENSECAG00000019705	CDC20	0.859354	4.33635	8.79619	0.0030186	0.130486
ENSECAG00000010092	POLR1A	-0.332529	6.07981	8.77996	0.00304557	0.131243
ENSECAG00000020923	LEAP2	-0.627081	3.65089	8.77179	0.00305926	0.131425
ENSECAG00000009290	LRMP	-0.490277	3.6465	8.74313	0.0031077	0.132235
ENSECAG00000004845	CHEK2	0.812581	2.03512	8.73813	0.00311625	0.132235
ENSECAG00000000799	DNAAF3	-0.492281	6.09968	8.73811	0.00311628	0.132235
ENSECAG00000006581	STPG1	-0.502517	5.17698	8.73348	0.00312419	0.132235
ENSECAG00000010865	C11orf63	-0.446173	5.61479	8.73257	0.00312576	0.132235
ENSECAG00000024016	IL13RA2	1.28862	2.17509	8.71192	0.00316136	0.133334
ENSECAG00000023961	AURKA	0.696541	2.53393	8.6756	0.00322498	0.135263
ENSECAG00000015213	.	-0.759684	2.35909	8.6747	0.00322657	0.135263
ENSECAG00000008300	ALS2CR12	-0.548567	5.13402	8.66395	0.00324566	0.135287
ENSECAG00000022052	CLHC1	-0.534224	4.60618	8.65926	0.00325403	0.135287
ENSECAG00000017743	SESN3	0.575894	4.01421	8.65447	0.00326259	0.135287
ENSECAG00000010821	RACGAP1	1.14806	3.29928	8.65248	0.00326616	0.135287
ENSECAG00000010761	TREX1	-0.43838	2.96094	8.63913	0.00329018	0.135876
ENSECAG00000010371	GAS2L3	1.09314	0.88421	8.62343	0.00331867	0.136646
ENSECAG00000008984	CROCC	-0.507426	4.5152	8.60221	0.00335755	0.137648
ENSECAG00000018790	C1orf192	-0.510077	6.89738	8.59935	0.00336283	0.137648
ENSECAG00000025048	TTC37	0.310777	5.2886	8.57901	0.0034006	0.138785
ENSECAG00000020975	DSE	0.460799	5.29048	8.56027	0.00343579	0.139809
ENSECAG00000027177	.	-0.90198	-0.229586	8.53492	0.00348396	0.140516
ENSECAG00000012946	CYP7A1	-1.32126	2.8133	8.52903	0.00349526	0.140516
ENSECAG00000025180	CDRT4	-0.609914	2.03451	8.52573	0.0035016	0.140516
ENSECAG00000010777	FAM107B	-0.358749	5.9384	8.52569	0.00350168	0.140516
ENSECAG00000024955	ZFYVE28	-0.655321	1.78056	8.5246	0.00350378	0.140516
ENSECAG00000018315	PGFS	0.755465	6.35735	8.51577	0.00352082	0.140637
ENSECAG00000018438	CEP55	1.16047	1.49981	8.51149	0.00352911	0.140637
ENSECAG00000013091	CTSH	0.460034	6.07311	8.50616	0.00353946	0.140637
ENSECAG00000015997	ESRRG	-0.592306	3.82028	8.50025	0.00355098	0.140637
ENSECAG00000025010	SLC39A8	0.361794	4.69067	8.49568	0.0035599	0.140637
ENSECAG00000013960	FGFR2	0.517459	6.36334	8.487	0.00357693	0.140637
ENSECAG00000008118	DTX4	0.380868	4.59535	8.47885	0.00359299	0.140637
ENSECAG00000008009	C11orf16	-0.521023	6.34819	8.46793	0.00361462	0.140637
ENSECAG00000021910	SMIM5	-0.480582	3.50044	8.46641	0.00361765	0.140637
ENSECAG00000024264	C1orf228	-0.535314	4.08797	8.46622	0.00361803	0.140637
ENSECAG00000019538	FUZ	-0.431553	3.70756	8.46331	0.00362381	0.140637
ENSECAG00000006330	AK8	-0.55751	5.11215	8.461	0.00362841	0.140637
ENSECAG00000013516	DENND6B	-0.452997	6.28196	8.45334	0.00364374	0.140837
ENSECAG00000019442	CYP1B1	-1.54549	0.988773	8.44615	0.00365818	0.141002
ENSECAG00000017547	WDR49	-0.719246	3.62715	8.43306	0.00368459	0.141627
ENSECAG00000017839	.	0.532715	3.94888	8.41236	0.00372679	0.142785
ENSECAG00000009716	CDK1	1.04247	3.44145	8.40821	0.00373531	0.142785
ENSECAG00000013630	SULF2	0.438681	6.11199	8.3824	0.00378872	0.144173
ENSECAG00000018188	KYNU	0.831181	1.80211	8.37989	0.00379396	0.144173
ENSECAG00000011664	PRKAR2B	0.443733	4.33422	8.37567	0.00380278	0.144173
ENSECAG00000008787	CCNB3	0.903902	1.01034	8.36716	0.00382061	0.144455
ENSECAG00000001049	TCTEX1D4	-0.694584	4.66663	8.34516	0.00386715	0.145817
ENSECAG00000009842	VWA3A	-0.530449	7.12409	8.33055	0.00389838	0.146171
ENSECAG00000022150	BAIAP2	-0.351213	5.98068	8.32482	0.00391071	0.146171
ENSECAG00000005660	GCG	-0.757393	3.23948	8.31925	0.00392271	0.146171
ENSECAG00000014462	PKD1L2	-0.415589	4.61289	8.3189	0.00392346	0.146171
ENSECAG00000008353	C9orf9	-0.481706	6.62127	8.31461	0.00393275	0.146171
ENSECAG00000013486	.	0.567783	8.30171	8.31138	0.00393974	0.146171
ENSECAG00000014436	ECT2L	-0.582093	7.23425	8.29163	0.00398283	0.147375
ENSECAG00000019156	.	-0.502857	6.17528	8.28139	0.00400534	0.147814
ENSECAG00000022674	C22orf23	-0.483037	4.57852	8.27165	0.00402688	0.147909
ENSECAG00000005266	SORD	0.354907	4.4989	8.27059	0.00402924	0.147909
ENSECAG00000017146	PIK3R6	-0.465346	2.6232	8.23843	0.00410126	0.149922
ENSECAG00000014654	.	-0.605372	5.78343	8.2273	0.00412649	0.149922
ENSECAG00000024506	ARMC2	-0.491436	5.10628	8.22593	0.0041296	0.149922
ENSECAG00000023776	TTK	1.25917	2.11581	8.22019	0.00414269	0.149922
ENSECAG00000013053	TOP2A	1.09358	4.80601	8.21792	0.00414787	0.149922
ENSECAG00000019078	UBXN10	-0.486899	6.65717	8.21645	0.00415122	0.149922
ENSECAG00000017979	SPEF1	-0.486701	5.45205	8.21275	0.0041597	0.149922
ENSECAG00000016643	VMO1	-0.538598	10.8906	8.20285	0.00418247	0.150005
ENSECAG00000011292	MSR1	-1.01147	2.16976	8.20089	0.00418699	0.150005
ENSECAG00000013913	PCK2	0.491244	3.55377	8.19767	0.00419442	0.150005
ENSECAG00000006607	KIF11	1.22627	3.7345	8.18455	0.00422487	0.150705
ENSECAG00000009065	RPS2	0.393476	10.2005	8.16294	0.0042755	0.151896
ENSECAG00000021199	SYS1-DBNDD2	-0.292226	5.03587	8.15337	0.00429812	0.151896
ENSECAG00000014862	JDP2	-0.447621	3.82236	8.14774	0.00431148	0.151896
ENSECAG00000023727	IL1A	1.75515	1.50732	8.14546	0.0043169	0.151896
ENSECAG00000010560	MGSA	0.771555	3.57717	8.14374	0.00432101	0.151896
ENSECAG00000000326	FAM131A	-0.417025	3.76017	8.13924	0.00433175	0.151896
ENSECAG00000015678	STK40	-0.340017	4.95224	8.13332	0.00434592	0.151896
ENSECAG00000024100	EFCAB10	-0.429895	5.62181	8.1266	0.00436205	0.151896
ENSECAG00000009118	OCLN	-0.336045	5.57308	8.12613	0.00436318	0.151896
ENSECAG00000018777	.	-0.750167	0.638001	8.12359	0.00436928	0.151896
ENSECAG00000000396	ICAM2	-0.489333	7.62359	8.11942	0.00437937	0.151896
ENSECAG00000017081	DZANK1	-0.500233	3.81464	8.11518	0.0043896	0.151896
ENSECAG00000020221	KNDC1	-0.407427	5.21538	8.10886	0.00440495	0.152048
ENSECAG00000009616	LMO7	-0.376102	7.00229	8.10103	0.004424	0.152326
ENSECAG00000014867	PLBD1	-0.59338	3.28225	8.08576	0.00446144	0.153235
ENSECAG00000019434	PLEK2	0.809769	2.8335	8.07728	0.00448236	0.153574
ENSECAG00000021275	NDUFA10	0.29128	5.2234	8.06596	0.00451045	0.153966
ENSECAG00000022640	EIF3M	0.30939	6.13924	8.06373	0.00451601	0.153966
ENSECAG00000014961	DCDC2B	-0.552436	6.06884	8.0573	0.00453206	0.154134
ENSECAG00000015871	CDCA8	0.967915	1.84333	8.03887	0.0045784	0.155023
ENSECAG00000023814	LRPPRC	0.351753	5.20516	8.03638	0.0045847	0.155023
ENSECAG00000013425	IGFBP5	-0.439921	5.00253	8.03361	0.00459171	0.155023
ENSECAG00000008959	SAMHD1	0.715279	5.81748	8.0271	0.00460825	0.155204
ENSECAG00000008429	ZBBX	-0.429457	4.95013	8.01234	0.00464597	0.156096
ENSECAG00000021155	MXD3	0.898665	1.40289	7.99906	0.00468017	0.15649
ENSECAG00000003029	CDC25C	1.01904	0.81912	7.99903	0.00468025	0.15649
ENSECAG00000018383	EDEM3	0.327218	5.61059	7.99287	0.00469619	0.156621
ENSECAG00000022802	WDR65	-0.456816	5.43716	7.98477	0.00471725	0.156621
ENSECAG00000020266	FAM92B	-0.488277	5.86039	7.9839	0.00471951	0.156621
ENSECAG00000005794	MYRIP	-0.631545	2.40208	7.97734	0.00473664	0.156621
ENSECAG00000010702	CD300LB	-0.982681	-1.09768	7.97228	0.00474991	0.156621
ENSECAG00000014475	STK39	0.339681	4.96598	7.96791	0.00476138	0.156621
ENSECAG00000006304	KIF6	-0.541324	3.53862	7.96723	0.00476319	0.156621
ENSECAG00000001075	TMEM179B	-0.295881	5.56851	7.93676	0.00484406	0.158903
ENSECAG00000013777	YBX3	0.453828	6.82104	7.92546	0.00487439	0.159255
ENSECAG00000017448	.	-0.752296	2.81967	7.92422	0.00487774	0.159255
ENSECAG00000004131	LRRC18	-0.452491	4.92868	7.89943	0.00494505	0.161066
ENSECAG00000000966	.	-0.494151	4.82034	7.89133	0.00496723	0.161066
ENSECAG00000018783	WDR54	-0.406154	5.27166	7.89104	0.00496803	0.161066
ENSECAG00000022897	RTN2	0.609245	1.83364	7.87614	0.00500914	0.161617
ENSECAG00000018916	FILIP1	-0.483354	5.56101	7.87413	0.00501469	0.161617
ENSECAG00000017449	PNPLA7	-0.41887	5.69803	7.87224	0.00501995	0.161617
ENSECAG00000008811	KCNJ15	0.406538	6.22967	7.86737	0.00503348	0.161677
ENSECAG00000013062	RPSA	0.380915	9.39081	7.86085	0.00505165	0.161751
ENSECAG00000010078	CIT	0.718549	2.96136	7.8582	0.00505908	0.161751
ENSECAG00000018619	.	-0.521096	1.82086	7.84973	0.00508282	0.161865
ENSECAG00000023472	KCNK2	0.420595	6.76571	7.84861	0.00508599	0.161865
ENSECAG00000008498	TMEM194B	0.426712	3.18169	7.82583	0.00515048	0.163543
ENSECAG00000000780	KCTD3	0.313162	5.61992	7.82071	0.00516509	0.163632
ENSECAG00000024419	JADE1	-0.318664	4.57029	7.81294	0.00518735	0.163848
ENSECAG00000018839	PCIF1	-0.304775	5.91592	7.80978	0.00519642	0.163848
ENSECAG00000026958	IRAK3	0.449226	3.1705	7.80111	0.00522141	0.163848
ENSECAG00000016482	IL6	1.48904	0.983951	7.78988	0.00525397	0.163848
ENSECAG00000018104	IGFBP3	0.906953	5.28268	7.7894	0.00525537	0.163848
ENSECAG00000011708	GAREM	-0.364326	5.16425	7.78404	0.00527097	0.163848
ENSECAG00000000590	MRPL45	0.276921	5.10755	7.78001	0.00528276	0.163848
ENSECAG00000009269	TTC16	-0.547995	5.79318	7.7762	0.00529391	0.163848
ENSECAG00000020944	SLC25A4	-0.352555	5.18318	7.77446	0.005299	0.163848
ENSECAG00000016758	RPL39L	0.327875	7.75741	7.76928	0.00531423	0.163848
ENSECAG00000011632	SNX30	0.576514	1.86252	7.76782	0.00531853	0.163848
ENSECAG00000010730	ZDHHC1	-0.449731	6.36155	7.76494	0.005327	0.163848
ENSECAG00000017990	CCDC113	-0.458594	5.50993	7.76259	0.00533395	0.163848
ENSECAG00000009727	RAC1	0.323526	6.60537	7.75216	0.00536484	0.163848
ENSECAG00000021659	CCDC157	-0.399773	4.85387	7.74949	0.00537277	0.163848
ENSECAG00000003417	CLDN2	-0.614765	5.33074	7.74781	0.00537779	0.163848
ENSECAG00000016341	TREML2	-0.890184	-0.64051	7.74445	0.00538779	0.163848
ENSECAG00000000502	IQCK	-0.467746	4.25183	7.73819	0.0054065	0.163848
ENSECAG00000005285	FAM69B	-0.656768	1.37436	7.73778	0.00540774	0.163848
ENSECAG00000018662	CCDC66	-0.374847	5.42297	7.73767	0.00540806	0.163848
ENSECAG00000000696	RSPH9	-0.424846	5.57004	7.72579	0.00544376	0.164453
ENSECAG00000008850	OSCP1	-0.414116	6.36129	7.71994	0.00546143	0.164453
ENSECAG00000011162	AGR2	0.886145	8.8179	7.7172	0.0054697	0.164453
ENSECAG00000008167	SPPL2A	0.298679	5.80645	7.7153	0.00547546	0.164453
ENSECAG00000000168	IL1B	1.34188	2.39027	7.70674	0.0055015	0.164534
ENSECAG00000021543	CDKN1A	-0.667447	3.28924	7.70529	0.00550594	0.164534
ENSECAG00000011726	EIF2AK2	0.443405	3.48337	7.70274	0.0055137	0.164534
ENSECAG00000010219	CCDC11	-0.491802	6.38115	7.68424	0.00557052	0.165339
ENSECAG00000016838	CDC14A	-0.420642	4.91714	7.68319	0.00557376	0.165339
ENSECAG00000021903	LAMC2	0.599427	5.60818	7.68185	0.0055779	0.165339
ENSECAG00000007023	ANTXR1	-0.373664	6.15681	7.67559	0.00559729	0.165339
ENSECAG00000016970	.	-1.13706	2.89353	7.67463	0.00560025	0.165339
ENSECAG00000009890	PPIH	0.328694	4.68023	7.6682	0.00562026	0.165577
ENSECAG00000021529	EZH2	0.557709	3.86594	7.66133	0.00564168	0.165856
ENSECAG00000018720	AGBL2	-0.413368	6.04668	7.65318	0.00566722	0.166254
ENSECAG00000021250	EXD1	-0.756334	0.84837	7.6461	0.00568952	0.166557
ENSECAG00000003546	.	-0.895055	-0.570371	7.64144	0.00570423	0.166636
ENSECAG00000016605	NR3C2	-0.438337	5.02348	7.63344	0.00572961	0.167025
ENSECAG00000014278	CCDC40	-0.481523	7.57512	7.62782	0.00574748	0.167195
ENSECAG00000000721	MYCBPAP	-0.534469	4.78929	7.61127	0.00580045	0.167687
ENSECAG00000017966	TTC12	-0.392266	5.25323	7.60932	0.00580675	0.167687
ENSECAG00000011930	RNASE1	-2.0335	-1.50796	7.60147	0.00583208	0.167687
ENSECAG00000009372	CCDC96	-0.410522	4.98786	7.60097	0.00583368	0.167687
ENSECAG00000016534	ARG2	-0.482381	4.31968	7.59741	0.00584522	0.167687
ENSECAG00000011993	THBS3	-0.523979	3.66663	7.59594	0.00584999	0.167687
ENSECAG00000011142	AK9	-0.459009	4.93923	7.59514	0.00585257	0.167687
ENSECAG00000009708	UMPS	0.320693	4.67124	7.59253	0.00586108	0.167687
ENSECAG00000022232	SASH1	-0.337842	5.44791	7.58746	0.00587756	0.167813
ENSECAG00000023967	PGM3	0.411144	3.90388	7.57834	0.00590739	0.168111
ENSECAG00000000794	EMB	-0.429982	7.53129	7.56933	0.00593699	0.168111
ENSECAG00000018341	CA11	-0.686763	1.09125	7.56845	0.00593989	0.168111
ENSECAG00000023443	C2orf54	-0.493806	5.47489	7.56653	0.0059462	0.168111
ENSECAG00000019940	AKAP6	-0.50613	4.26107	7.56581	0.00594859	0.168111
ENSECAG00000019039	CNST	-0.379684	3.79599	7.55941	0.00596976	0.168367
ENSECAG00000000622	CDK18	0.351351	4.00917	7.55288	0.00599142	0.168497
ENSECAG00000018864	CPNE2	0.442417	4.28125	7.54477	0.00601844	0.168497
ENSECAG00000005807	CCDC151	-0.424248	4.79683	7.54184	0.00602826	0.168497
ENSECAG00000007490	AGBL5	-0.462674	5.11813	7.54021	0.0060337	0.168497
ENSECAG00000003137	P4HTM	-0.378059	5.59405	7.53979	0.0060351	0.168497
ENSECAG00000010185	.	-0.68122	2.54867	7.53355	0.00605605	0.168742
ENSECAG00000023736	PIFO	-0.469462	5.86862	7.52297	0.00609172	0.169115
ENSECAG00000009697	.	-0.453984	5.56291	7.51579	0.00611606	0.169115
ENSECAG00000024186	KIF21A	-0.412238	7.09876	7.51572	0.00611629	0.169115
ENSECAG00000015060	PRR11	1.46344	0.684219	7.51128	0.00613136	0.169115
ENSECAG00000004817	CDKN2C	0.514562	3.83977	7.50299	0.00615966	0.169115
ENSECAG00000011160	TP53INP2	-0.457338	2.70247	7.49947	0.00617172	0.169115
ENSECAG00000008560	LRRC56	-0.411367	5.46087	7.49667	0.00618131	0.169115
ENSECAG00000007576	SLC38A1	0.608066	2.36278	7.49404	0.00619035	0.169115
ENSECAG00000003398	MARCKS	0.504306	4.21895	7.49158	0.0061988	0.169115
ENSECAG00000009415	SEC61G	0.3394	4.68439	7.48809	0.00621083	0.169115
ENSECAG00000019057	.	-0.828664	1.73138	7.48688	0.00621502	0.169115
ENSECAG00000001230	CCDC153	-0.501826	5.70552	7.48387	0.0062254	0.169115
ENSECAG00000013037	ALDOC	-0.602396	2.01606	7.47123	0.00626926	0.169115
ENSECAG00000010558	PTGFR	1.0656	0.715592	7.46994	0.00627377	0.169115
ENSECAG00000019766	EML1	-0.434393	6.09206	7.4695	0.00627529	0.169115
ENSECAG00000016568	CS	0.3058	6.3059	7.46896	0.00627716	0.169115
ENSECAG00000009650	TSNAXIP1	-0.457486	4.56761	7.46614	0.00628701	0.169115
ENSECAG00000004548	.	-0.452542	6.53271	7.46564	0.00628878	0.169115
ENSECAG00000024987	.	-0.308866	5.38175	7.45977	0.00630931	0.16928
ENSECAG00000008360	EFNB3	-0.82097	1.02745	7.45384	0.00633012	0.16928
ENSECAG00000022933	ELL2	0.360614	5.41624	7.45116	0.00633955	0.16928
ENSECAG00000017223	BCL2L1	-0.334706	6.05853	7.44997	0.00634375	0.16928
ENSECAG00000008618	LCA5L	-0.495602	4.06799	7.44157	0.00637341	0.169746
ENSECAG00000006686	NCAPG2	0.500102	4.19884	7.43487	0.0063972	0.170053
ENSECAG00000015365	GCSAML	-1.37234	-0.707657	7.42699	0.00642526	0.170421
ENSECAG00000011750	ROPN1L	-0.474838	6.93513	7.42167	0.00644429	0.170421
ENSECAG00000024626	FAM193B	-0.417987	5.47378	7.41628	0.00646361	0.170421
ENSECAG00000011443	GNAZ	0.623889	2.33979	7.41547	0.00646654	0.170421
ENSECAG00000020710	DRC1	-0.4934	7.11668	7.41345	0.00647381	0.170421
ENSECAG00000021638	FRMPD2	-0.458599	4.26177	7.41041	0.00648475	0.170421
ENSECAG00000001436	ZNF474	-0.496884	4.97443	7.37771	0.00660371	0.173219
ENSECAG00000014187	RSPH3	-0.400006	5.22719	7.36792	0.00663975	0.173669
ENSECAG00000013477	CCDC17	-0.639609	6.54161	7.36626	0.00664588	0.173669
ENSECAG00000023361	RHPN1	-0.434305	5.088	7.35808	0.0066762	0.174133
ENSECAG00000014698	SCD5	-0.457384	4.37498	7.34267	0.00673368	0.175303
ENSECAG00000023008	RIMS2	-0.610411	2.47539	7.33399	0.00676628	0.175734
ENSECAG00000017282	HSF2BP	-0.643964	0.967279	7.33152	0.00677556	0.175734
ENSECAG00000019457	CCDC108	-0.509619	6.57255	7.31844	0.00682508	0.176201
ENSECAG00000016018	.	0.311751	5.89736	7.3121	0.0068492	0.176201
ENSECAG00000002992	MID1IP1	-0.38569	5.87167	7.31113	0.00685289	0.176201
ENSECAG00000019338	LRRC48	-0.497873	7.10854	7.3054	0.00687478	0.176201
ENSECAG00000011912	RAB36	-0.450738	4.7913	7.30433	0.00687886	0.176201
ENSECAG00000017552	CREB3L4	0.525415	5.18675	7.30051	0.00689349	0.176201
ENSECAG00000007758	XRRA1	-0.508741	4.58826	7.29291	0.00692273	0.176201
ENSECAG00000021316	FAM221A	-0.478911	4.23524	7.29066	0.00693141	0.176201
ENSECAG00000003697	.	-0.494615	2.49168	7.29033	0.00693266	0.176201
ENSECAG00000017103	BUB1	1.00159	2.81315	7.2844	0.00695558	0.176201
ENSECAG00000007962	SOAT1	0.343846	4.20623	7.28408	0.00695684	0.176201
ENSECAG00000013455	KLHL42	0.477091	2.20309	7.28208	0.00696458	0.176201
ENSECAG00000015942	TRPM6	0.584525	0.803651	7.28191	0.00696525	0.176201
ENSECAG00000024972	OCIAD2	-0.72483	5.61811	7.28034	0.00697135	0.176201
ENSECAG00000013532	.	-0.519093	4.53802	7.26073	0.00704786	0.177811
ENSECAG00000012368	ZNF385D	-0.872023	1.01734	7.25296	0.00707842	0.178032
ENSECAG00000005305	BACE2	0.325687	6.42264	7.2519	0.00708259	0.178032
ENSECAG00000000339	C3	0.732719	7.29345	7.24873	0.00709511	0.178032
ENSECAG00000007487	.	1.18305	2.1348	7.24086	0.00712627	0.178491
ENSECAG00000024912	FSIP1	-0.540254	3.41905	7.22825	0.0071765	0.179425
ENSECAG00000009139	CFTR	0.489451	4.22113	7.22006	0.00720931	0.179922
ENSECAG00000021009	GUCY1B3	0.52911	3.61484	7.21675	0.00722265	0.179931
ENSECAG00000003460	.	0.574867	1.75999	7.21139	0.00724422	0.180145
ENSECAG00000019604	LRRC71	-0.455587	7.06293	7.20466	0.00727146	0.18036
ENSECAG00000018805	.	-0.294453	5.37338	7.20283	0.00727888	0.18036
ENSECAG00000010312	RHPN2	-0.62479	4.99793	7.19511	0.00731027	0.180659
ENSECAG00000020171	.	0.316698	4.33136	7.18574	0.00734854	0.180659
ENSECAG00000000391	C14orf79	-0.43358	5.49232	7.18404	0.0073555	0.180659
ENSECAG00000021447	ASPH	0.324641	6.35599	7.18219	0.00736308	0.180659
ENSECAG00000015191	MORN3	-0.459303	4.91102	7.18054	0.00736984	0.180659
ENSECAG00000018646	DNAJC18	0.362836	3.00458	7.1778	0.0073811	0.180659
ENSECAG00000025101	NELL2	-0.422661	5.14229	7.17757	0.00738207	0.180659
ENSECAG00000020037	CTSO	0.463878	1.92809	7.17212	0.00740451	0.180889
ENSECAG00000008405	DNAH2	-0.488774	6.84822	7.16709	0.00742529	0.181078
ENSECAG00000011624	.	-0.466123	7.40653	7.15928	0.0074577	0.181549
ENSECAG00000011941	C2orf73	-0.555193	4.12684	7.15361	0.00748132	0.181679
ENSECAG00000009396	PABPC4	0.334944	6.39618	7.14737	0.00750741	0.181679
ENSECAG00000015877	C11orf88	-0.49677	5.22099	7.14283	0.00752643	0.181679
ENSECAG00000016460	HBZ1	-0.743875	2.62952	7.14228	0.00752873	0.181679
ENSECAG00000012449	EFCAB4A	-0.426502	6.28029	7.14201	0.00752986	0.181679
ENSECAG00000023395	KCNK6	0.385327	4.01724	7.13689	0.0075514	0.181679
ENSECAG00000011718	FCGBP	0.695887	11.2304	7.13611	0.0075547	0.181679
ENSECAG00000018021	C11orf85	-0.746776	0.516905	7.13187	0.00757258	0.181794
ENSECAG00000015556	CPT1C	-0.589344	1.7967	7.12494	0.00760189	0.182183
ENSECAG00000022413	EIF3D	0.353973	7.62845	7.11414	0.00764783	0.182832
ENSECAG00000025159	DNAH9	-0.516824	8.26171	7.10747	0.00767633	0.182832
ENSECAG00000014861	GRAMD2	-0.45338	2.78076	7.10743	0.00767652	0.182832
ENSECAG00000014953	KIF15	0.822421	2.88655	7.1017	0.00770109	0.182832
ENSECAG00000009621	INCENP	0.529282	3.39863	7.10129	0.00770285	0.182832
ENSECAG00000003736	TSPYL1	-0.353602	5.08261	7.10009	0.00770802	0.182832
ENSECAG00000012991	.	-0.565463	3.0502	7.09372	0.00773547	0.182979
ENSECAG00000019968	SLC16A2	0.444463	2.20374	7.09253	0.00774059	0.182979
ENSECAG00000013543	TSPAN15	-0.343735	4.97872	7.08389	0.00777798	0.183416
ENSECAG00000000475	DNAH1	-0.54023	7.01485	7.08216	0.00778551	0.183416
ENSECAG00000007410	EML4	0.276973	5.59827	7.07531	0.00781533	0.183655
ENSECAG00000023710	.	-0.534133	5.95607	7.07119	0.00783332	0.183655
ENSECAG00000026867	WDR60	-0.37823	6.01757	7.07072	0.00783537	0.183655
ENSECAG00000016538	MCIDAS	0.791482	2.67421	7.06149	0.00787585	0.18389
ENSECAG00000023425	.	-0.878659	0.236464	7.06086	0.0078786	0.18389
ENSECAG00000021746	SHROOM1	-0.401436	3.8106	7.05937	0.00788515	0.18389
ENSECAG00000003837	CXCR4	-0.454627	5.20137	7.05414	0.00790824	0.184119
ENSECAG00000009829	.	-0.45743	4.52623	7.04888	0.00793147	0.18435
ENSECAG00000012789	AQP9	-1.01487	-0.879709	7.03366	0.00799917	0.185353
ENSECAG00000023125	ZHX2	-0.434077	4.22775	7.02979	0.00801649	0.185353
ENSECAG00000018663	PLB1	-0.749192	1.4551	7.02894	0.00802026	0.185353
ENSECAG00000020920	NEK2	0.737548	3.07163	7.02721	0.00802803	0.185353
ENSECAG00000015255	ARMC4	-0.431363	5.84896	7.01818	0.00806864	0.185981
ENSECAG00000002904	POLR1D	0.388029	3.13217	7.00291	0.00813774	0.187262
ENSECAG00000021950	NPM1	0.34081	7.88789	6.98093	0.00823829	0.188941
ENSECAG00000014207	FAM46A	0.460921	4.29519	6.97742	0.00825445	0.188941
ENSECAG00000017039	ABCA13	0.718455	6.15747	6.97651	0.00825865	0.188941
ENSECAG00000011607	C22orf31	-0.551292	4.3785	6.97511	0.00826513	0.188941
ENSECAG00000002613	N/A	-0.561454	3.86421	6.94718	0.00839514	0.191597
ENSECAG00000015360	IFT122	-0.412163	7.03519	6.93648	0.0084455	0.19243
ENSECAG00000015688	NEK11	-0.460084	4.51993	6.91701	0.00853796	0.19395
ENSECAG00000021390	CCDC39	-0.464387	7.50405	6.91415	0.00855163	0.19395
ENSECAG00000014732	ATP10A	-0.915037	1.67031	6.91242	0.0085599	0.19395
ENSECAG00000010719	RPL35A	0.328925	7.12917	6.9107	0.00856812	0.19395
ENSECAG00000009047	RIBC2	-0.428779	5.73985	6.90597	0.00859085	0.193958
ENSECAG00000018870	IVNS1ABP	-0.332683	7.42851	6.9048	0.00859646	0.193958
ENSECAG00000009006	USP46	0.406573	3.16712	6.89795	0.00862946	0.194353
ENSECAG00000008361	CCDC181	-0.519198	6.1873	6.89536	0.00864196	0.194353
ENSECAG00000017720	SSBP4	-0.324065	5.5511	6.88233	0.00870519	0.195253
ENSECAG00000016961	DNAI1	-0.444313	6.02052	6.88132	0.00871011	0.195253
ENSECAG00000009919	MAP3K19	-0.464067	5.65676	6.87227	0.00875435	0.195928
ENSECAG00000005447	GUCY1A3	0.44995	3.12156	6.86475	0.00879127	0.196437
ENSECAG00000001041	CENPN	0.935573	2.16576	6.8618	0.00880579	0.196445
ENSECAG00000015651	ARSF	0.741979	2.95721	6.85403	0.00884414	0.196985
ENSECAG00000012376	.	-0.836442	-0.27503	6.84194	0.00890418	0.197922
ENSECAG00000013487	.	-0.39702	5.71249	6.83983	0.00891475	0.197922
ENSECAG00000001048	.	0.301617	4.47583	6.83061	0.00896087	0.198327
ENSECAG00000013662	DNAI2	-0.430061	6.68979	6.83047	0.00896158	0.198327
ENSECAG00000015354	C16orf46	-0.417898	3.97734	6.82452	0.00899148	0.198672
ENSECAG00000019369	CCNF	1.13657	1.98463	6.8063	0.00908368	0.20039
ENSECAG00000000097	GGT1	-0.490379	3.72588	6.80168	0.00910722	0.20059
ENSECAG00000008102	MAST3	-0.38759	5.52911	6.78195	0.0092084	0.202262
ENSECAG00000000705	MARCH10	-0.637796	1.85928	6.7812	0.00921227	0.202262
ENSECAG00000015563	CKAP5	0.344811	5.5825	6.77801	0.0092288	0.202305
ENSECAG00000011212	TTC23L	-0.530655	2.38866	6.77124	0.00926385	0.202753
ENSECAG00000017348	BCAP29	0.354868	5.72591	6.76479	0.00929736	0.203166
ENSECAG00000009746	UBXN11	-0.450413	5.99702	6.76149	0.00931457	0.203222
ENSECAG00000019471	RASSF6	0.566007	3.64211	6.73215	0.00946905	0.206268
ENSECAG00000022046	LDLRAD1	-0.438575	4.56724	6.72766	0.00949292	0.206305
ENSECAG00000011196	PADI4	-1.4659	1.70242	6.72623	0.00950052	0.206305
ENSECAG00000014470	EEPD1	-0.446007	3.48764	6.72187	0.00952378	0.206417
ENSECAG00000016556	LRP12	-0.333021	3.52474	6.71738	0.00954777	0.206417
ENSECAG00000007499	SLC28A1	-0.757532	0.236188	6.71691	0.0095503	0.206417
ENSECAG00000019111	CD163	-1.31801	5.02735	6.7083	0.0095965	0.206798
ENSECAG00000019114	R3HDM1	0.290163	4.93697	6.70704	0.00960331	0.206798
ENSECAG00000009170	PINK1	-0.329491	5.42428	6.70531	0.00961264	0.206798
ENSECAG00000020935	PDCD4	0.309147	6.79248	6.69792	0.00965254	0.207272
ENSECAG00000018428	HSPH1	-0.473565	7.96555	6.69545	0.00966593	0.207272
ENSECAG00000016446	FAM3B	-0.371368	5.81551	6.69071	0.00969165	0.207272
ENSECAG00000009108	C1orf189	-0.445684	6.43048	6.6902	0.00969442	0.207272
ENSECAG00000007543	LRRC46	-0.428202	6.93924	6.68617	0.00971638	0.207422
ENSECAG00000017484	C20orf194	-0.35763	5.45016	6.68006	0.00974973	0.207613
ENSECAG00000009877	HSPA4L	0.32836	5.4134	6.67905	0.00975525	0.207613
ENSECAG00000006058	FUT1	1.03784	-0.528833	6.66916	0.00980957	0.20845
ENSECAG00000019306	.	-0.362481	3.05984	6.66192	0.00984948	0.208922
ENSECAG00000024196	KIFC1	0.870244	3.41582	6.65824	0.00986981	0.208922
ENSECAG00000013291	PER1	-0.44169	6.23411	6.65548	0.00988513	0.208922
ENSECAG00000004103	.	-0.51662	3.42552	6.65218	0.00990344	0.208922
ENSECAG00000012492	UBE2J1	0.339921	4.0386	6.64809	0.00992624	0.208922
ENSECAG00000023555	.	0.928656	0.821641	6.64726	0.00993085	0.208922
ENSECAG00000001418	B3GNT4	-0.76422	0.291445	6.64554	0.00994044	0.208922
ENSECAG00000013300	CXCL10	1.15627	3.76407	6.64073	0.00996729	0.208922
ENSECAG00000021012	UAP1L1	0.455571	3.84456	6.63995	0.00997169	0.208922
ENSECAG00000019664	HID1	0.484619	4.81645	6.63611	0.00999316	0.208922
ENSECAG00000016604	.	-0.256929	5.46364	6.63536	0.00999742	0.208922
ENSECAG00000008155	.	-0.403287	6.07602	6.62612	0.0100494	0.209692
ENSECAG00000016260	PVRL4	-0.325386	4.65351	6.61478	0.0101136	0.210387
ENSECAG00000011898	SPEF2	-0.461328	6.37806	6.61464	0.0101144	0.210387
ENSECAG00000014561	FUT8	0.41098	7.02576	6.61221	0.0101282	0.210387
ENSECAG00000000583	C7orf57	-0.457523	6.32383	6.60917	0.0101455	0.210432
ENSECAG00000000386	LRRC23	-0.407709	6.55321	6.59305	0.0102377	0.212028
ENSECAG00000011434	KIAA0141	0.326287	4.82068	6.58706	0.0102723	0.212217
ENSECAG00000013896	IFI30	0.373398	4.38923	6.58497	0.0102844	0.212217
ENSECAG00000012649	FMO3	0.352462	8.64251	6.58351	0.0102928	0.212217
ENSECAG00000014300	CBLB	-0.296758	4.34195	6.57769	0.0103265	0.212597
ENSECAG00000009190	TMSB4	0.343187	10.1325	6.57122	0.0103641	0.213055
ENSECAG00000013435	OAS1	-0.396421	6.77836	6.56405	0.0104059	0.213446
ENSECAG00000020573	KPNA2	0.502102	4.75825	6.56269	0.0104139	0.213446
ENSECAG00000020133	.	-0.504287	4.1009	6.55768	0.0104432	0.213641
ENSECAG00000024107	ROR1	0.817531	0.617281	6.55579	0.0104543	0.213641
ENSECAG00000009138	MME	0.587668	4.36981	6.5532	0.0104696	0.213641
ENSECAG00000012552	CCDC135	-0.408604	6.92877	6.54656	0.0105087	0.214124
ENSECAG00000019734	APOBEC4	-0.454455	5.72996	6.5381	0.0105588	0.214723
ENSECAG00000011380	TACC3	0.487657	4.34042	6.53399	0.0105832	0.214723
ENSECAG00000011466	HEXA	0.310554	5.85663	6.53377	0.0105845	0.214723
ENSECAG00000015150	EIF3L	0.316296	7.65532	6.52395	0.0106431	0.215597
ENSECAG00000008111	AK1	-0.438804	7.01473	6.49963	0.0107897	0.218
ENSECAG00000009498	.	-0.420521	5.5527	6.49899	0.0107936	0.218
ENSECAG00000020489	SLITRK2	0.658487	4.04297	6.49647	0.0108089	0.218
ENSECAG00000016865	ENTPD2	0.327812	4.73916	6.49147	0.0108393	0.218297
ENSECAG00000010953	TNIP3	0.827396	1.00434	6.47842	0.0109192	0.219586
ENSECAG00000016166	.	-0.383387	5.70296	6.47086	0.0109658	0.220017
ENSECAG00000017777	PLK1	0.385872	4.19083	6.4698	0.0109723	0.220017
ENSECAG00000020163	WDR52	-0.441776	7.39581	6.46603	0.0109956	0.220166
ENSECAG00000026971	CFAP47	-0.478134	4.32187	6.45614	0.011057	0.220723
ENSECAG00000019073	UQCRH	0.266596	5.7877	6.4543	0.0110684	0.220723
ENSECAG00000005658	.	-0.270756	5.91835	6.45346	0.0110737	0.220723
ENSECAG00000014384	AURKB	1.10083	2.29956	6.45014	0.0110943	0.220723
ENSECAG00000011558	RITA1	-0.388293	4.45302	6.44877	0.0111029	0.220723
ENSECAG00000007859	WRB	-0.352461	3.85692	6.44064	0.0111539	0.221109
ENSECAG00000023118	MCC	0.360599	3.90728	6.44057	0.0111543	0.221109
ENSECAG00000011231	CAPS2	-0.408387	4.61261	6.43757	0.0111731	0.221168
ENSECAG00000011811	.	-0.459614	3.80457	6.4295	0.011224	0.221685
ENSECAG00000009635	CDC27	0.278716	4.48338	6.42836	0.0112313	0.221685
ENSECAG00000024558	CENPE	1.09607	1.51304	6.41423	0.0113209	0.222256
ENSECAG00000015767	PPP6C	0.256795	4.68755	6.41385	0.0113233	0.222256
ENSECAG00000013749	MBOAT1	0.410726	3.42044	6.41207	0.0113347	0.222256
ENSECAG00000017192	.	-0.488272	3.67067	6.41067	0.0113437	0.222256
ENSECAG00000023202	LPCAT3	-0.302581	5.76414	6.4072	0.0113659	0.222256
ENSECAG00000022432	PLEKHH1	-0.404997	5.51289	6.40656	0.0113699	0.222256
ENSECAG00000015652	ABCA2	-0.405666	6.6257	6.40477	0.0113814	0.222256
ENSECAG00000020950	AKAP14	-0.409801	5.58685	6.4037	0.0113883	0.222256
ENSECAG00000023329	FAT2	0.467847	5.78242	6.39814	0.011424	0.222639
ENSECAG00000018337	DNALI1	-0.325904	5.04464	6.39458	0.0114469	0.222774
ENSECAG00000011048	VPS37B	-0.376752	4.93083	6.38947	0.0114799	0.223103
ENSECAG00000005881	SPRED2	-0.360127	4.27481	6.37948	0.0115447	0.223194
ENSECAG00000008775	MYLK3	-0.466602	6.48506	6.37945	0.0115449	0.223194
ENSECAG00000012310	ANP32B	0.282063	6.37313	6.37877	0.0115494	0.223194
ENSECAG00000001854	TST	-0.353332	3.75162	6.37113	0.0115992	0.223194
ENSECAG00000000651	SPINK5	-1.00963	0.131913	6.36956	0.0116094	0.223194
ENSECAG00000012253	CXCL11	1.40187	1.04779	6.3665	0.0116295	0.223194
ENSECAG00000012371	ALOX5AP	-0.545741	2.47009	6.36637	0.0116303	0.223194
ENSECAG00000017473	APPL1	0.312714	4.30777	6.36635	0.0116305	0.223194
ENSECAG00000007942	LMNB1	0.575171	5.24682	6.36019	0.0116709	0.223194
ENSECAG00000012083	ATP2A3	0.438468	7.99796	6.3595	0.0116754	0.223194
ENSECAG00000020792	CAMTA1	-0.5754	1.63075	6.35923	0.0116772	0.223194
ENSECAG00000004819	DNAH11	-0.451205	7.93133	6.35696	0.0116922	0.223194
ENSECAG00000011086	PPP1R3B	-0.418801	3.00932	6.35432	0.0117096	0.223194
ENSECAG00000008652	KREMEN1	0.249615	5.58343	6.35428	0.0117098	0.223194
ENSECAG00000011461	ARMC10	0.297213	4.46338	6.34578	0.0117661	0.223959
ENSECAG00000022456	C2orf50	-0.467576	3.56248	6.34052	0.011801	0.22416
ENSECAG00000019173	FAM13A	-0.273377	5.23649	6.33933	0.0118089	0.22416
ENSECAG00000006414	.	-0.355177	5.48737	6.33169	0.0118599	0.224661
ENSECAG00000021602	PARM1	0.48621	3.84485	6.33052	0.0118677	0.224661
ENSECAG00000000893	.	0.343712	5.15642	6.31379	0.0119803	0.225975
ENSECAG00000021859	VLDLR	0.589073	2.10545	6.31207	0.0119918	0.225975
ENSECAG00000001949	.	-0.94317	1.23923	6.3081	0.0120188	0.225975
ENSECAG00000021368	FGGY	-0.560648	4.71813	6.30642	0.0120301	0.225975
ENSECAG00000004776	KIAA1161	-0.477655	2.04464	6.30395	0.0120469	0.225975
ENSECAG00000016910	SLC4A8	-0.493431	5.25082	6.30114	0.012066	0.225975
ENSECAG00000023019	KIF18B	1.17761	1.71108	6.29869	0.0120827	0.225975
ENSECAG00000023538	ENOX1	-0.680998	2.97611	6.29796	0.0120877	0.225975
ENSECAG00000014603	.	-0.278779	5.38074	6.29608	0.0121006	0.225975
ENSECAG00000005936	FOXA3	0.369448	4.06552	6.29387	0.0121156	0.225975
ENSECAG00000008284	KCNRG	-0.5382	4.35389	6.29337	0.0121191	0.225975
ENSECAG00000006583	DGAT2L6	-0.604549	1.49463	6.2914	0.0121325	0.225975
ENSECAG00000018012	SELENBP1	-0.358794	8.03658	6.28799	0.0121559	0.22606
ENSECAG00000008634	NCAPH	0.847101	3.12015	6.28598	0.0121697	0.22606
ENSECAG00000015807	NRAMP1	-0.688178	1.91837	6.28147	0.0122007	0.226332
ENSECAG00000022291	CCDC69	-0.314247	4.7865	6.27523	0.0122437	0.226684
ENSECAG00000024980	HIST1H1C	0.529398	2.88294	6.27399	0.0122523	0.226684
ENSECAG00000021670	GGT5	0.530136	1.90467	6.25131	0.0124102	0.229117
ENSECAG00000023076	GPCPD1	-0.270491	5.38337	6.24985	0.0124204	0.229117
ENSECAG00000008242	ACSS3	0.288676	6.11044	6.248	0.0124333	0.229117
ENSECAG00000015007	SKA2	0.502234	2.96099	6.24088	0.0124834	0.229165
ENSECAG00000004446	WDR93	-0.387219	5.13903	6.2385	0.0125002	0.229165
ENSECAG00000023892	RPS6KA5	-0.4369	4.44325	6.23709	0.0125102	0.229165
ENSECAG00000009034	DUOXA1	-0.355775	6.68814	6.23649	0.0125144	0.229165
ENSECAG00000006918	CCDC87	-0.440595	3.1939	6.23591	0.0125185	0.229165
ENSECAG00000010157	RPL15	0.327968	8.30626	6.22715	0.0125806	0.229998
ENSECAG00000016638	CUBN	-0.47985	3.61266	6.22091	0.012625	0.230328
ENSECAG00000008987	MRPL37	0.286676	4.43713	6.21963	0.0126341	0.230328
ENSECAG00000010623	TSPAN13	0.279785	6.33588	6.21549	0.0126637	0.230328
ENSECAG00000024113	ABLIM1	0.32436	5.46658	6.21531	0.012665	0.230328
ENSECAG00000009302	CCDC114	-0.456943	6.25891	6.20718	0.0127233	0.230785
ENSECAG00000007941	MYO10	-0.275473	5.27762	6.20603	0.0127316	0.230785
ENSECAG00000014638	TMTC2	-0.426488	4.62516	6.20485	0.0127401	0.230785
ENSECAG00000012108	PPP2R1B	0.26355	4.82516	6.19756	0.0127927	0.231436
ENSECAG00000010341	SNTN	-0.44455	6.57146	6.18946	0.0128514	0.232195
ENSECAG00000000141	PTCH1	0.368411	5.02105	6.17918	0.0129262	0.233034
ENSECAG00000016200	RNF187	-0.308015	4.86612	6.17798	0.012935	0.233034
ENSECAG00000008236	APOE	-0.804137	4.47113	6.17618	0.0129482	0.233034
ENSECAG00000002156	C9orf117	-0.468931	6.38155	6.17376	0.0129658	0.233049
ENSECAG00000019138	DMRTA1	0.542662	1.80563	6.16362	0.0130404	0.233713
ENSECAG00000015265	CCDC81	-0.411657	5.08799	6.16203	0.0130521	0.233713
ENSECAG00000006524	FANK1	-0.404628	5.2933	6.16054	0.0130631	0.233713
ENSECAG00000023291	C2orf81	-0.388839	3.28666	6.15959	0.0130701	0.233713
ENSECAG00000021278	.	-0.43365	6.99844	6.15047	0.0131377	0.234311
ENSECAG00000021411	TM7SF2	-0.395634	4.72799	6.14935	0.013146	0.234311
ENSECAG00000018927	ANGPTL4	0.820141	2.1924	6.14825	0.0131542	0.234311
ENSECAG00000018978	SAFB2	-0.284109	5.64586	6.14033	0.0132133	0.234612
ENSECAG00000012475	SGOL1	1.08807	0.993669	6.13891	0.0132238	0.234612
ENSECAG00000019762	TFEB	-0.334864	4.27	6.13623	0.0132439	0.234612
ENSECAG00000000927	.	-0.396221	5.97755	6.13372	0.0132627	0.234612
ENSECAG00000019553	ENGASE	-0.345366	4.53026	6.1306	0.0132862	0.234612
ENSECAG00000000126	C6orf118	-0.418346	5.23187	6.1303	0.0132884	0.234612
ENSECAG00000014874	SLC23A2	-0.498987	5.95064	6.12705	0.0133129	0.234612
ENSECAG00000017494	CYP11A1	-0.880146	0.483446	6.12577	0.0133225	0.234612
ENSECAG00000001775	RAB38	0.649583	2.98367	6.12328	0.0133413	0.234612
ENSECAG00000013977	MOK	-0.448529	3.60474	6.12197	0.0133512	0.234612
ENSECAG00000022023	CDC42SE1	0.269945	4.84181	6.11957	0.0133693	0.234612
ENSECAG00000011027	C16orf80	-0.327379	5.67841	6.11746	0.0133853	0.234612
ENSECAG00000016979	KATNB1	-0.313238	5.43674	6.1166	0.0133918	0.234612
ENSECAG00000002413	FCRL1	-1.25777	-0.258044	6.11393	0.0134121	0.234612
ENSECAG00000006592	BID	0.300635	3.8061	6.10835	0.0134544	0.234612
ENSECAG00000016155	KIF18A	0.500837	3.78731	6.10833	0.0134546	0.234612
ENSECAG00000000281	SHCBP1	0.930753	2.47689	6.10781	0.0134586	0.234612
ENSECAG00000000621	HSF1	-0.298114	6.24275	6.10346	0.0134918	0.234896
ENSECAG00000000982	CHST2	0.530264	3.11455	6.09457	0.0135598	0.235784
ENSECAG00000022708	TMEM232	-0.418169	5.518	6.08427	0.0136391	0.236866
ENSECAG00000001547	TNFAIP8L1	-0.344257	5.49209	6.07916	0.0136786	0.237003
ENSECAG00000020558	FASTKD1	0.45797	2.47725	6.07488	0.0137117	0.237003
ENSECAG00000012533	RSPH4A	-0.406237	6.69052	6.0732	0.0137248	0.237003
ENSECAG00000018277	MED29	-0.269607	4.61695	6.07208	0.0137335	0.237003
ENSECAG00000002023	.	0.745039	0.588577	6.06959	0.0137529	0.237003
ENSECAG00000015927	CABLES1	0.500226	1.68364	6.06707	0.0137725	0.237003
ENSECAG00000002212	FOXO1	-0.449079	3.31532	6.06695	0.0137735	0.237003
ENSECAG00000008991	NDE1	0.503766	3.91387	6.06232	0.0138096	0.237003
ENSECAG00000006633	VWA7	-0.465845	2.39361	6.06211	0.0138112	0.237003
ENSECAG00000012220	SSFA2	-0.322038	7.17911	6.05947	0.0138319	0.237003
ENSECAG00000012086	NECAB3	-0.550908	1.92187	6.0591	0.0138349	0.237003
ENSECAG00000019107	.	-0.76827	-0.353292	6.05291	0.0138834	0.237542
ENSECAG00000016802	PEG3	-0.374175	4.5268	6.04703	0.0139297	0.237687
ENSECAG00000014544	NME5	-0.429372	4.68927	6.03715	0.0140079	0.237687
ENSECAG00000009419	IQCA1	-0.436512	5.87213	6.03589	0.0140179	0.237687
ENSECAG00000024922	GLB1L2	-0.389223	6.42694	6.03345	0.0140373	0.237687
ENSECAG00000015579	TMEM14A	0.462901	3.24121	6.03214	0.0140477	0.237687
ENSECAG00000022794	.	0.521681	1.91214	6.03087	0.0140578	0.237687
ENSECAG00000000706	MEGF11	0.561164	2.5596	6.03072	0.014059	0.237687
ENSECAG00000019177	CCDC146	-0.451093	6.59888	6.02967	0.0140674	0.237687
ENSECAG00000011991	LIMA1	0.370842	6.82983	6.02722	0.0140869	0.237687
ENSECAG00000010862	TNIP1	0.285004	7.00949	6.02689	0.0140895	0.237687
ENSECAG00000009848	DPCD	-0.383358	5.94157	6.02451	0.0141085	0.237687
ENSECAG00000024940	RNF207	-0.545754	1.69106	6.02313	0.0141195	0.237687
ENSECAG00000014977	GPR137	-0.276716	4.5496	6.02296	0.0141209	0.237687
ENSECAG00000015676	KIAA0513	-0.339649	4.16049	6.02162	0.0141317	0.237687
ENSECAG00000000943	PTGES	0.614514	3.52634	6.01672	0.014171	0.238059
ENSECAG00000017487	MXRA5	0.545183	6.72392	6.0108	0.0142185	0.238406
ENSECAG00000007881	IFIH1	0.38181	4.08108	6.00988	0.014226	0.238406
ENSECAG00000009575	IGHE	-0.868434	1.18713	6.00582	0.0142587	0.238666
ENSECAG00000016624	SAMD15	-0.399829	6.24416	5.99984	0.0143072	0.239189
ENSECAG00000024622	RHOBTB3	0.268341	4.45062	5.99304	0.0143625	0.239803
ENSECAG00000008852	ABCA1	0.461406	4.8318	5.99107	0.0143785	0.239803
ENSECAG00000016803	TRAV39	0.666215	0.269778	5.9828	0.014446	0.240593
ENSECAG00000024614	FAM161A	-0.36751	5.64799	5.98103	0.0144606	0.240593
ENSECAG00000014995	PNPO	-0.304085	4.97476	5.97891	0.0144779	0.240594
ENSECAG00000026863	EFS	0.460545	3.9816	5.97619	0.0145003	0.240677
ENSECAG00000019458	UTRN	-0.373079	7.05605	5.96999	0.0145514	0.241236
ENSECAG00000003445	C20orf96	-0.539686	4.53551	5.96448	0.0145969	0.241695
ENSECAG00000013079	USP54	-0.362343	5.67413	5.96016	0.0146327	0.241695
ENSECAG00000018769	.	0.523715	3.19368	5.95831	0.0146481	0.241695
ENSECAG00000021424	IFLTD1	-0.563185	4.0003	5.95823	0.0146487	0.241695
ENSECAG00000010965	CYBA	0.352506	6.3773	5.95448	0.01468	0.241923
ENSECAG00000009879	HBQ1	-0.646401	3.63971	5.95224	0.0146986	0.241943
ENSECAG00000009168	GADD45B	-0.655632	2.68375	5.94528	0.0147568	0.242612
ENSECAG00000022348	PRSS12	-0.36676	3.89379	5.93664	0.0148293	0.243516
ENSECAG00000024097	CAPS	-0.420918	8.44663	5.93204	0.0148681	0.243769
ENSECAG00000018390	FFAR4	0.396561	4.97583	5.929	0.0148937	0.243769
ENSECAG00000016646	PARPBP	0.92284	0.12062	5.92701	0.0149105	0.243769
ENSECAG00000012728	.	1.015	-0.104031	5.92623	0.0149171	0.243769
ENSECAG00000019902	PMM2	0.313181	4.47199	5.92441	0.0149325	0.243769
ENSECAG00000004536	FNBP1L	0.261838	4.52459	5.92009	0.0149692	0.24408
ENSECAG00000022970	RAB32	0.37514	2.85139	5.91227	0.0150358	0.244878
ENSECAG00000014256	.	-0.346918	3.96069	5.90724	0.0150788	0.245291
ENSECAG00000013646	DNAAF1	-0.475943	6.46768	5.89388	0.0151936	0.246869
ENSECAG00000019420	CCNA1	-0.48853	5.23099	5.88398	0.0152792	0.247971
ENSECAG00000023875	WDR78	-0.398784	6.41677	5.88037	0.0153106	0.248043
ENSECAG00000007526	ZNF274	-0.347252	3.40006	5.87922	0.0153206	0.248043
ENSECAG00000007625	.	-1.05231	0.763189	5.8773	0.0153373	0.248043
ENSECAG00000013443	AKNA	-0.318803	5.52932	5.87364	0.0153693	0.248083
ENSECAG00000003439	GJB7	-0.434228	4.23388	5.87114	0.0153911	0.248083
ENSECAG00000022028	C9orf72	0.335517	3.63167	5.86966	0.015404	0.248083
ENSECAG00000015342	IL8	0.917088	3.77345	5.86781	0.0154203	0.248083
ENSECAG00000005880	RIMKLA	0.481942	2.85184	5.86679	0.0154292	0.248083
ENSECAG00000010852	RPS4	0.326664	9.24693	5.86275	0.0154646	0.248365
ENSECAG00000016815	CCDC173	-0.409903	6.58593	5.85563	0.0155273	0.249083
ENSECAG00000016515	MAPRE3	-0.370045	4.18376	5.85308	0.0155498	0.249156
ENSECAG00000001110	N/A	-0.39198	3.53224	5.84368	0.0156331	0.250202
ENSECAG00000021220	.	0.912376	3.84473	5.84014	0.0156645	0.250416
ENSECAG00000008732	GALNS	-0.337658	5.50371	5.83689	0.0156935	0.25059
ENSECAG00000019099	TENM1	-0.907215	0.444752	5.83456	0.0157143	0.250634
ENSECAG00000008266	ENKUR	-0.39306	5.78477	5.83253	0.0157325	0.250636
ENSECAG00000014452	KIF22	0.735796	2.69338	5.82939	0.0157606	0.250652
ENSECAG00000025071	AGBL4	-0.503974	2.33112	5.82838	0.0157696	0.250652
ENSECAG00000010859	.	0.727782	3.30649	5.82589	0.0157919	0.25072
ENSECAG00000019869	USP2	-0.349454	4.57691	5.82186	0.0158282	0.251009
ENSECAG00000013740	SSR2	0.290484	7.31188	5.81757	0.0158668	0.251333
ENSECAG00000022928	TCTE1	-0.459668	4.48436	5.81024	0.0159331	0.251596
ENSECAG00000018830	DYNLRB2	-0.425115	6.00784	5.80893	0.015945	0.251596
ENSECAG00000008372	.	-0.751534	-0.0268416	5.80043	0.0160223	0.251596
ENSECAG00000015104	.	-0.659923	1.62599	5.79945	0.0160312	0.251596
ENSECAG00000013742	MAEA	-0.276664	5.16565	5.79798	0.0160446	0.251596
ENSECAG00000025115	CC2D2A	-0.402319	7.57066	5.79726	0.0160512	0.251596
ENSECAG00000016692	H2AFV	0.268933	5.37261	5.7956	0.0160663	0.251596
ENSECAG00000000373	LOXL3	-0.407827	2.57126	5.79547	0.0160675	0.251596
ENSECAG00000018265	IRF3	-0.32132	5.87862	5.79331	0.0160873	0.251596
ENSECAG00000019453	H6PD	0.242375	5.89232	5.79108	0.0161077	0.251596
ENSECAG00000009062	PCP4L1	-0.466546	5.2493	5.78967	0.0161206	0.251596
ENSECAG00000012722	SPATA17	-0.432078	5.74005	5.78753	0.0161402	0.251596
ENSECAG00000008971	LEPREL1	0.612445	5.08306	5.78568	0.0161572	0.251596
ENSECAG00000021748	.	-0.31593	4.23653	5.78462	0.016167	0.251596
ENSECAG00000011792	SPTB	-0.407433	4.5802	5.78439	0.0161691	0.251596
ENSECAG00000018448	TTLL9	-0.386254	3.88646	5.78391	0.0161735	0.251596
ENSECAG00000009410	CLDN18	-0.618901	3.7593	5.78014	0.0162083	0.25184
ENSECAG00000024183	SERPINB11	0.44724	5.12859	5.77827	0.0162255	0.25184
ENSECAG00000016353	OLA1	0.247539	5.59353	5.77462	0.0162592	0.252082
ENSECAG00000016499	.	0.299535	4.37563	5.76744	0.0163258	0.252831
ENSECAG00000022326	STAT2	0.311009	6.69199	5.76338	0.0163635	0.253133
ENSECAG00000022642	MEF2B	-0.477653	1.55121	5.75973	0.0163976	0.253378
ENSECAG00000020436	DALRD3	-0.333995	5.77007	5.75468	0.0164448	0.253825
ENSECAG00000015390	METAP2	0.239498	5.77775	5.74998	0.0164889	0.254222
ENSECAG00000008683	.	-0.337938	8.16423	5.74159	0.0165678	0.255155
ENSECAG00000004339	.	0.662048	2.37145	5.73235	0.0166552	0.256217
ENSECAG00000014240	IFT46	-0.396149	7.16894	5.72629	0.0167128	0.256818
ENSECAG00000021857	.	0.670719	1.47267	5.71998	0.0167729	0.256924
ENSECAG00000016486	ARRDC2	-0.482476	3.76552	5.71979	0.0167747	0.256924
ENSECAG00000012372	SPNS1	-0.291903	5.80126	5.71974	0.0167752	0.256924
ENSECAG00000016966	VWA3B	-0.452701	6.87319	5.71006	0.0168679	0.258059
ENSECAG00000022646	DOK1	-0.257864	4.90634	5.70142	0.0169512	0.258701
ENSECAG00000024952	TEKT1	-0.408852	6.52767	5.70141	0.0169513	0.258701
ENSECAG00000011281	NPR2	-0.263517	5.46064	5.69963	0.0169685	0.258701
ENSECAG00000013130	CCDC170	-0.419217	5.9488	5.69798	0.0169845	0.258701
ENSECAG00000017269	TNFRSF21	0.616079	5.10502	5.68966	0.0170652	0.259646
ENSECAG00000009090	PGM2	0.286295	5.48512	5.6865	0.0170959	0.259696
ENSECAG00000015194	RHBDL2	0.386547	3.34283	5.68547	0.017106	0.259696
ENSECAG00000000666	KIAA1377	-0.471515	5.61628	5.67868	0.0171723	0.260056
ENSECAG00000021034	YDJC	0.419187	2.49182	5.67781	0.0171808	0.260056
ENSECAG00000016408	CABP4	-0.671565	1.19559	5.67729	0.0171859	0.260056
ENSECAG00000001424	.	-0.853886	-0.996237	5.67367	0.0172214	0.260309
ENSECAG00000010011	MAP1LC3A	-0.458634	6.25098	5.66812	0.017276	0.26085
ENSECAG00000012416	C3orf83	-0.839439	2.22748	5.65958	0.0173603	0.261547
ENSECAG00000000051	N/A	0.969755	1.4351	5.65851	0.0173708	0.261547
ENSECAG00000019701	ANKFN1	-0.460205	3.5152	5.65773	0.0173786	0.261547
ENSECAG00000018458	RARRES1	0.401101	7.01773	5.65172	0.0174383	0.262114
ENSECAG00000024412	ARHGAP39	-0.316045	5.65268	5.64796	0.0174757	0.262114
ENSECAG00000023461	TMPO	0.31206	5.61645	5.6471	0.0174842	0.262114
ENSECAG00000000352	IKBKE	0.365829	5.62728	5.64634	0.0174919	0.262114
ENSECAG00000014390	FOXJ1	-0.430122	9.08517	5.64139	0.0175413	0.262571
ENSECAG00000007108	STEAP2	0.447494	2.11704	5.63889	0.0175663	0.262662
ENSECAG00000010778	VWF	0.453404	6.0384	5.63578	0.0175975	0.262787
ENSECAG00000024104	PXMP2	-0.436606	4.09507	5.63428	0.0176126	0.262787
ENSECAG00000007153	HUNK	0.511406	4.12369	5.62877	0.017668	0.263331
ENSECAG00000013247	PER2	-0.532557	4.46447	5.62303	0.017726	0.263911
ENSECAG00000005235	PROB1	-0.516583	3.54796	5.62033	0.0177533	0.264035
ENSECAG00000020263	ACOT13	0.31314	3.8748	5.61032	0.017855	0.265064
ENSECAG00000022358	FBP2	-0.418645	4.8603	5.60915	0.0178669	0.265064
ENSECAG00000007762	TRIM59	0.30764	3.9582	5.60789	0.0178798	0.265064
ENSECAG00000019812	AGTPBP1	-0.346358	4.83507	5.59633	0.0179981	0.266534
ENSECAG00000012335	PLCB4	-0.321341	5.06705	5.59338	0.0180285	0.266699
ENSECAG00000013492	GGA1	-0.253754	5.29128	5.59134	0.0180495	0.266725
ENSECAG00000018546	TP63	0.564162	5.7887	5.58368	0.0181286	0.267082
ENSECAG00000021749	.	0.484709	1.92419	5.57955	0.0181714	0.267082
ENSECAG00000012048	DBNL	0.242642	5.88749	5.57538	0.0182147	0.267082
ENSECAG00000000274	SPAG16	-0.505369	2.54736	5.57428	0.0182261	0.267082
ENSECAG00000024670	B3GNT8	-0.331427	3.65305	5.57425	0.0182265	0.267082
ENSECAG00000007164	FAM102A	-0.285929	5.04019	5.57242	0.0182455	0.267082
ENSECAG00000024357	CCNA2	0.998701	3.0204	5.57216	0.0182483	0.267082
ENSECAG00000012354	LMLN	-0.438941	4.38207	5.57094	0.018261	0.267082
ENSECAG00000018649	UCP2	-0.395844	8.36196	5.5705	0.0182656	0.267082
ENSECAG00000014870	CPNE8	0.479896	3.33747	5.57045	0.0182661	0.267082
ENSECAG00000023021	ATP5G2	0.266923	7.33491	5.54996	0.0184811	0.26994
ENSECAG00000016034	CASP7	0.358239	4.45955	5.54517	0.0185318	0.270397
ENSECAG00000006470	STEAP3	0.513567	3.65316	5.54307	0.018554	0.270437
ENSECAG00000016056	CCDC64B	-0.325825	4.08059	5.54083	0.0185778	0.270499
ENSECAG00000014474	EPB41L3	-0.360846	6.38664	5.53767	0.0186114	0.270704
ENSECAG00000017628	ENTPD3	0.481736	4.03491	5.53284	0.0186628	0.271167
ENSECAG00000022926	SH3BGRL2	-0.313581	4.70521	5.52075	0.0187922	0.272762
ENSECAG00000014218	SIGLEC1	-1.10181	2.28008	5.51331	0.0188723	0.273639
ENSECAG00000000788	MS4A8	-0.421546	7.84832	5.51098	0.0188975	0.273717
ENSECAG00000001194	SOCS6	-0.268485	5.0711	5.50306	0.0189832	0.274208
ENSECAG00000018705	TMEM210	-0.566078	1.28122	5.50187	0.0189961	0.274208
ENSECAG00000013804	.	-0.269215	4.57311	5.50128	0.0190025	0.274208
ENSECAG00000008759	DRAM1	0.628966	1.07753	5.50026	0.0190136	0.274208
ENSECAG00000027681	MT-ND2	-0.345358	11.5116	5.49678	0.0190515	0.274208
ENSECAG00000019738	MTMR3	-0.256885	5.54299	5.49611	0.0190588	0.274208
ENSECAG00000012482	C10orf67	-0.443449	4.11862	5.49511	0.0190697	0.274208
ENSECAG00000003314	POMGNT2	-0.335598	2.94732	5.49175	0.0191064	0.274452
ENSECAG00000021560	ULK4	-0.352315	5.32371	5.48613	0.0191679	0.274825
ENSECAG00000013424	KARS	0.301787	7.93158	5.48352	0.0191966	0.274825
ENSECAG00000002387	TLR1	-0.303454	5.32138	5.48204	0.0192128	0.274825
ENSECAG00000023963	NMNAT2	0.983825	-0.591563	5.48186	0.0192149	0.274825
ENSECAG00000016852	CPT1A	0.316295	5.31545	5.48035	0.0192314	0.274825
ENSECAG00000016508	HK3	-0.588331	2.73633	5.47778	0.0192597	0.274947
ENSECAG00000003013	POGK	-0.290804	4.95424	5.46827	0.0193648	0.276162
ENSECAG00000006313	.	1.10383	2.5432	5.46195	0.019435	0.276804
ENSECAG00000013111	LGR4	0.252119	6.07344	5.45786	0.0194805	0.276804
ENSECAG00000018554	RPL38	0.277816	6.60047	5.45759	0.0194835	0.276804
ENSECAG00000008899	LSS	-0.431467	4.37777	5.45705	0.0194896	0.276804
ENSECAG00000021926	STRN	0.265552	4.59577	5.4543	0.0195202	0.276877
ENSECAG00000007133	TPPP3	-0.440538	9.59131	5.45054	0.0195622	0.276877
ENSECAG00000007792	EFCAB6	-0.436023	5.30983	5.44987	0.0195698	0.276877
ENSECAG00000015808	CASC1	-0.427143	4.87069	5.44944	0.0195746	0.276877
ENSECAG00000000313	ECI2	-0.353061	5.81166	5.44383	0.0196375	0.277081
ENSECAG00000010218	TTC18	-0.400436	5.82419	5.4437	0.0196391	0.277081
ENSECAG00000020738	CDH26	-0.879273	2.73052	5.44282	0.0196489	0.277081
ENSECAG00000010839	GFOD2	-0.279945	4.45632	5.44019	0.0196785	0.277217
ENSECAG00000024790	.	0.669582	4.56676	5.43118	0.0197803	0.278369
ENSECAG00000019684	GNPNAT1	0.348609	4.23985	5.42786	0.019818	0.278616
ENSECAG00000014262	RNASEH2B	0.313923	3.17004	5.42447	0.0198564	0.278874
ENSECAG00000017747	PRDX5	0.275646	5.8915	5.4185	0.0199244	0.279546
ENSECAG00000017104	ERRFI1	-0.323953	3.94916	5.41593	0.0199538	0.279676
ENSECAG00000015642	C2orf62	-0.480717	5.17684	5.40951	0.0200274	0.28003
ENSECAG00000015300	TEX26	-0.423798	5.68354	5.40887	0.0200347	0.28003
ENSECAG00000020398	STK33	-0.394922	7.04872	5.40795	0.0200453	0.28003
ENSECAG00000017148	FNIP1	0.351669	3.89445	5.40668	0.0200598	0.28003
ENSECAG00000005828	POLR2H	0.267192	3.80623	5.40422	0.0200882	0.280144
ENSECAG00000002401	NUP210L	0.355846	3.32714	5.39697	0.0201717	0.280362
ENSECAG00000009957	LRGUK	-0.385437	3.66594	5.39623	0.0201803	0.280362
ENSECAG00000024993	CYR61	-0.530955	4.12978	5.3962	0.0201807	0.280362
ENSECAG00000008303	LAMB1	0.521365	6.72076	5.39586	0.0201846	0.280362
ENSECAG00000008401	S100A6	0.339378	7.87937	5.39285	0.0202194	0.280456
ENSECAG00000016939	RPS24	0.301801	9.07406	5.39178	0.0202318	0.280456
ENSECAG00000014332	XK	-0.35554	4.54682	5.38937	0.0202597	0.280563
ENSECAG00000000764	WDR63	-0.406234	6.29718	5.3857	0.0203024	0.280874
ENSECAG00000015770	DYDC2	-0.326885	4.54364	5.37401	0.0204389	0.282413
ENSECAG00000024764	ARHGAP18	-0.316077	5.64959	5.37269	0.0204544	0.282413
ENSECAG00000008821	FCAR	-1.06094	0.000811802	5.36915	0.020496	0.282706
ENSECAG00000020239	SLC2A12	-0.499365	1.38813	5.36341	0.0205635	0.283355
ENSECAG00000009722	YOD1	-0.370944	2.60586	5.36049	0.020598	0.283549
ENSECAG00000012075	SH2D3A	0.421178	2.7311	5.35848	0.0206217	0.283595
ENSECAG00000010084	DNAJC10	0.272216	7.06389	5.35368	0.0206785	0.284094
ENSECAG00000007289	CLDN7	-0.275777	6.36857	5.34939	0.0207295	0.284124
ENSECAG00000010634	.	-0.548674	2.5539	5.34846	0.0207406	0.284124
ENSECAG00000016423	MAATS1	-0.422086	4.07623	5.34833	0.0207422	0.284124
ENSECAG00000018470	CCDC60	-0.585867	2.08576	5.34527	0.0207786	0.284343
ENSECAG00000000757	MIS18BP1	0.620702	1.74612	5.34288	0.020807	0.284352
ENSECAG00000016660	USP3	0.232733	4.66073	5.34178	0.0208202	0.284352
ENSECAG00000013850	LMAN2L	-0.26158	5.09544	5.32705	0.0209969	0.286278
ENSECAG00000014339	.	0.4958	4.78501	5.32659	0.0210025	0.286278
ENSECAG00000027677	ND6	-0.341944	9.38896	5.32444	0.0210284	0.28635
ENSECAG00000021465	POLR2G	0.309627	4.83889	5.31913	0.0210926	0.286616
ENSECAG00000019245	ACSF2	-0.32432	6.97791	5.31828	0.0211028	0.286616
ENSECAG00000014880	CCDC19	-0.380416	7.79207	5.31769	0.02111	0.286616
ENSECAG00000002307	C12orf55	-0.420541	3.27941	5.31014	0.0212016	0.287365
ENSECAG00000017346	GCLC	-0.434327	6.66706	5.30818	0.0212255	0.287365
ENSECAG00000021973	NFE2L3	0.269924	4.97614	5.30804	0.0212273	0.287365
ENSECAG00000023192	GYG1	0.324361	4.07107	5.30444	0.0212712	0.287679
ENSECAG00000006899	PKD1	-0.246539	5.99526	5.29908	0.0213367	0.288042
ENSECAG00000013470	RBMS2	0.39696	3.82895	5.29885	0.0213395	0.288042
ENSECAG00000013712	ECATH-3	-1.17077	-0.570545	5.29191	0.0214248	0.288912
ENSECAG00000008041	LDLRAD4	-0.438473	2.12086	5.28369	0.0215261	0.289799
ENSECAG00000018811	ARL6IP1	0.268505	6.30626	5.28158	0.0215522	0.289799
ENSECAG00000019640	TOMM20	0.232532	6.22955	5.2815	0.0215532	0.289799
ENSECAG00000002116	SLC19A1	-0.275063	4.21962	5.27235	0.0216668	0.290843
ENSECAG00000016471	MZF1	-0.378617	5.83701	5.27187	0.0216728	0.290843
ENSECAG00000010712	AP3S1	0.281597	3.88931	5.25938	0.0218288	0.292653
ENSECAG00000023160	TCTN1	-0.29072	5.0795	5.25632	0.0218673	0.292703
ENSECAG00000010966	TSPAN2	-0.370328	4.44026	5.25573	0.0218746	0.292703
ENSECAG00000000122	GDA	0.489093	3.29523	5.25192	0.0219226	0.292961
ENSECAG00000008087	.	-0.425925	7.50314	5.24782	0.0219742	0.292961
ENSECAG00000006115	PNMAL1	-0.409695	3.77927	5.24771	0.0219757	0.292961
ENSECAG00000009941	NEK6	0.378913	3.15398	5.24749	0.0219784	0.292961
ENSECAG00000001599	RPS12	0.31443	9.07941	5.24329	0.0220315	0.293387
ENSECAG00000019602	DLEC1	-0.367742	6.66326	5.24044	0.0220677	0.293587
ENSECAG00000021768	IQCE	-0.349267	5.83935	5.23534	0.0221325	0.294073
ENSECAG00000023050	MORN5	-0.376671	6.23291	5.23307	0.0221614	0.294073
ENSECAG00000015692	SERTAD4	0.401056	4.4065	5.23256	0.0221678	0.294073
ENSECAG00000016038	.	-0.549441	1.35495	5.22297	0.0222904	0.295417
ENSECAG00000009663	CDH2	-0.67519	2.00961	5.21308	0.0224175	0.296819
ENSECAG00000020669	LDHA	0.436033	7.41533	5.21028	0.0224537	0.297014
ENSECAG00000022304	RNF103	-0.372487	6.32355	5.20511	0.0225207	0.297616
ENSECAG00000009565	STMND1	-0.372922	5.61698	5.19911	0.0225985	0.298093
ENSECAG00000002562	TMEM246	0.387207	2.46383	5.19546	0.0226459	0.298093
ENSECAG00000022647	CHMP4C	0.398762	2.25521	5.19487	0.0226536	0.298093
ENSECAG00000016731	IREB2	0.228703	5.1571	5.19412	0.0226634	0.298093
ENSECAG00000024364	RCC2	0.348784	5.25345	5.19406	0.0226642	0.298093
ENSECAG00000008501	.	-0.516481	0.754059	5.19181	0.0226935	0.298196
ENSECAG00000019887	ZMYND12	-0.427825	3.97802	5.1821	0.0228207	0.299184
ENSECAG00000006614	C4orf47	-0.395076	5.27102	5.18167	0.0228264	0.299184
ENSECAG00000016632	PPIP5K2	0.288463	4.1887	5.18042	0.0228428	0.299184
ENSECAG00000010877	IFT172	-0.349489	6.20755	5.1786	0.0228667	0.299184
ENSECAG00000014126	C15orf26	-0.368234	6.22171	5.17786	0.0228765	0.299184
ENSECAG00000014546	.	-0.264204	4.06374	5.17362	0.0229324	0.299422
ENSECAG00000022080	LAMTOR1	0.22747	4.98334	5.17288	0.0229422	0.299422
ENSECAG00000005234	EEF1A1	0.309655	8.22693	5.17158	0.0229594	0.299422
ENSECAG00000010989	SH3YL1	0.234113	5.26159	5.16658	0.0230255	0.299849
ENSECAG00000021629	BTF3	0.269859	7.74967	5.16584	0.0230354	0.299849
ENSECAG00000008967	.	-0.593507	1.62742	5.16413	0.023058	0.299863
ENSECAG00000009054	CKB	-0.331079	8.07429	5.16004	0.0231124	0.300078
ENSECAG00000022545	FBRS	-0.277122	5.59599	5.15963	0.0231178	0.300078
ENSECAG00000010802	AMMECR1	0.429802	1.81283	5.15534	0.023175	0.300539
ENSECAG00000012367	TMEM92	0.322784	3.04966	5.15154	0.0232258	0.30068
ENSECAG00000007048	SLCO6A1	-0.748611	-0.224306	5.15123	0.0232299	0.30068
ENSECAG00000012071	TCP11	-0.41648	3.173	5.14966	0.0232509	0.30068
ENSECAG00000019567	.	-0.85525	-0.50387	5.14803	0.0232727	0.300682
ENSECAG00000008187	PLK4	0.636302	4.25202	5.14608	0.0232989	0.30074
ENSECAG00000017573	HYAL1	-0.278502	6.25397	5.14204	0.0233532	0.30116
ENSECAG00000022827	.	-0.389793	5.98085	5.14022	0.0233777	0.301197
ENSECAG00000020178	WNT9A	-0.460911	1.3805	5.13629	0.0234307	0.301244
ENSECAG00000012603	MRPS6	-0.314309	4.09357	5.13179	0.0234915	0.301244
ENSECAG00000024946	.	-0.329652	6.93425	5.13156	0.0234946	0.301244
ENSECAG00000019687	.	-0.282988	4.99792	5.13151	0.0234953	0.301244
ENSECAG00000015633	.	-0.40877	7.79648	5.13051	0.0235088	0.301244
ENSECAG00000022108	BORA	0.45195	2.30597	5.13031	0.0235116	0.301244
ENSECAG00000014283	NCOA7	0.402529	4.40408	5.12625	0.0235666	0.30167
ENSECAG00000022638	PLD1	0.430512	2.43569	5.12105	0.0236374	0.301753
ENSECAG00000015553	KLHDC8A	0.622692	2.36577	5.11902	0.023665	0.301753
ENSECAG00000014780	XBP1	0.402654	7.31971	5.11811	0.0236774	0.301753
ENSECAG00000004364	.	-0.460342	2.80417	5.11279	0.02375	0.301753
ENSECAG00000022511	PDLIM7	-0.315666	6.43475	5.11247	0.0237544	0.301753
ENSECAG00000014308	PACRG	-0.35378	5.37828	5.11245	0.0237548	0.301753
ENSECAG00000013188	CDCA2	0.756569	1.74705	5.11213	0.0237591	0.301753
ENSECAG00000018356	.	1.2026	-0.838155	5.11182	0.0237634	0.301753
ENSECAG00000017730	PTRHD1	0.361112	2.47135	5.11143	0.0237688	0.301753
ENSECAG00000018089	ZC4H2	-0.371505	4.0525	5.10549	0.0238503	0.302245
ENSECAG00000008237	KLHL13	-0.345907	5.30325	5.1048	0.0238597	0.302245
ENSECAG00000020131	CLMP	0.600941	2.94844	5.10384	0.0238729	0.302245
ENSECAG00000021905	HK2	0.5149	4.1386	5.10058	0.0239179	0.302538
ENSECAG00000011755	GLYATL3	0.301976	5.32667	5.09682	0.0239698	0.3027
ENSECAG00000017670	TEKT2	-0.388261	4.77747	5.09649	0.0239743	0.3027
ENSECAG00000016813	GMCL1	0.336771	3.74355	5.09338	0.0240173	0.302772
ENSECAG00000025122	KIF9	-0.290662	5.40676	5.09293	0.0240236	0.302772
ENSECAG00000013263	GPATCH2	-0.281433	3.77621	5.09115	0.0240482	0.302807
ENSECAG00000010326	MIS18A	0.844329	1.24368	5.07985	0.0242055	0.304511
ENSECAG00000022059	MYC	-0.425431	5.39949	5.07731	0.024241	0.304681
ENSECAG00000013771	PDE4D	-0.287946	4.03987	5.07569	0.0242636	0.30469
ENSECAG00000013915	.	0.300824	8.94745	5.07315	0.0242992	0.30486
ENSECAG00000015189	FAM216B	-0.407654	7.17865	5.06964	0.0243484	0.305201
ENSECAG00000008826	.	0.250684	5.90791	5.06744	0.0243794	0.305314
ENSECAG00000013685	TNXB	-0.327679	5.38807	5.0652	0.0244108	0.305433
ENSECAG00000000940	CRY2	-0.274962	4.47624	5.06124	0.0244668	0.305857
ENSECAG00000008008	PAF1	-0.240478	6.129	5.05808	0.0245113	0.305943
ENSECAG00000024895	PRELID2	0.652549	0.202092	5.05424	0.0245657	0.305943
ENSECAG00000015058	ARHGEF3	-0.264164	4.94051	5.05418	0.0245666	0.305943
ENSECAG00000015459	.	0.260765	4.98076	5.05417	0.0245668	0.305943
ENSECAG00000006305	TTC21A	-0.407095	7.61284	5.05296	0.024584	0.305943
ENSECAG00000027679	MT-ATP8	-0.286155	8.26241	5.04822	0.0246512	0.306506
ENSECAG00000005307	RNF183	-0.508448	1.36304	5.04263	0.0247309	0.307138
ENSECAG00000003748	PYROXD2	-0.435328	2.81478	5.03997	0.024769	0.307138
ENSECAG00000000632	ANO10	0.261782	4.11817	5.03863	0.024788	0.307138
ENSECAG00000024428	PROCR	0.518575	5.16067	5.03845	0.0247906	0.307138
ENSECAG00000022467	KIAA1257	-0.373473	4.25181	5.03155	0.0248895	0.308089
ENSECAG00000022215	CRNKL1	0.223779	5.29758	5.02885	0.0249284	0.308295
ENSECAG00000013521	MAD2L1	0.610795	2.82965	5.02639	0.0249638	0.308458
ENSECAG00000016473	ANKZF1	-0.285586	5.70774	5.017	0.0250996	0.30986
ENSECAG00000020945	MNS1	-0.357719	6.61825	5.01143	0.0251806	0.310431
ENSECAG00000008502	NONO	0.257717	7.60426	5.01062	0.0251924	0.310431
ENSECAG00000008538	SPECC1	0.247274	5.19567	5.00919	0.025213	0.310431
ENSECAG00000020629	ELMOD3	-0.388285	6.63643	5.00554	0.0252663	0.310641
ENSECAG00000010545	TTC39C	0.382033	2.17662	5.00227	0.0253141	0.310641
ENSECAG00000017782	SPATA18	-0.420775	7.83191	5.00192	0.0253192	0.310641
ENSECAG00000007646	NR1D2	0.299351	4.97594	5.00114	0.0253307	0.310641
ENSECAG00000020122	SELL	-0.630897	2.49544	4.99961	0.025353	0.310641
ENSECAG00000008588	ACOX3	-0.316658	4.31516	4.99686	0.0253933	0.310641
ENSECAG00000012463	RPS20	0.304075	8.71089	4.99674	0.0253951	0.310641
ENSECAG00000017917	CYBB	-0.545396	4.02712	4.99361	0.025441	0.310641
ENSECAG00000008824	EFCAB3	-1.00521	0.657833	4.99134	0.0254745	0.310641
ENSECAG00000009596	.	0.836204	1.5054	4.98994	0.0254951	0.310641
ENSECAG00000023129	.	-0.650943	1.01602	4.98993	0.0254952	0.310641
ENSECAG00000007479	WSB2	0.253992	5.43086	4.98969	0.0254987	0.310641
ENSECAG00000015974	TRIM39-RPP21	-0.289952	3.92693	4.98765	0.0255288	0.310735
ENSECAG00000000624	PTPN2	0.270208	4.49865	4.98447	0.0255758	0.311035
ENSECAG00000022400	CDCA7L	0.390099	3.49382	4.98059	0.0256332	0.311318
ENSECAG00000021312	ABHD14A	-0.300405	4.09337	4.97986	0.0256441	0.311318
ENSECAG00000008021	LCMT2	-0.354818	2.57798	4.97662	0.0256922	0.31163
ENSECAG00000015125	CAPN5	0.449082	2.22335	4.97482	0.0257188	0.311681
ENSECAG00000014521	ANKDD1B	-0.319694	4.15318	4.96523	0.0258619	0.312511
ENSECAG00000018419	ANXA3	0.255416	6.14253	4.96491	0.0258666	0.312511
ENSECAG00000018069	ARAP2	-0.244171	5.62508	4.96466	0.0258704	0.312511
ENSECAG00000007397	RPL29	0.291193	8.18646	4.96416	0.0258779	0.312511
ENSECAG00000019055	TSGA10	-0.34316	5.39778	4.96269	0.0258999	0.312511
ENSECAG00000020965	CMC1	0.339778	2.65363	4.95968	0.025945	0.312695
ENSECAG00000025135	MOGAT2	-0.377156	4.33595	4.95866	0.0259603	0.312695
ENSECAG00000002867	F2RL1	-0.363154	2.73225	4.95557	0.0260068	0.312984
ENSECAG00000012362	C7	0.584392	3.90672	4.95287	0.0260474	0.313201
ENSECAG00000010486	C1orf173	-0.409145	6.98926	4.9437	0.026186	0.314595
ENSECAG00000021727	MEX3C	0.238606	4.75978	4.94148	0.0262195	0.314725
ENSECAG00000012291	.	-0.341203	4.90029	4.93716	0.0262852	0.315032
ENSECAG00000014209	LETMD1	0.338687	2.85808	4.9341	0.0263317	0.315032
ENSECAG00000020368	RBP1	0.347148	5.03437	4.93328	0.0263443	0.315032
ENSECAG00000020196	CCDC102A	-0.305416	3.18825	4.93291	0.0263499	0.315032
ENSECAG00000016135	FAM188B	-0.329767	4.39804	4.93234	0.0263586	0.315032
ENSECAG00000014417	TTLL6	-0.642419	2.37013	4.92936	0.026404	0.315303
ENSECAG00000000259	RTKN2	0.744535	1.16936	4.92206	0.0265159	0.316367
ENSECAG00000021081	FAM149A	-0.326261	6.70243	4.92027	0.0265434	0.316423
ENSECAG00000019863	PPP1R32	-0.416373	3.94155	4.91816	0.0265759	0.316538
ENSECAG00000022405	NOTCH1	0.403149	5.99071	4.91571	0.0266135	0.316714
ENSECAG00000022743	GPATCH1	-0.294163	4.1002	4.91179	0.0266739	0.316954
ENSECAG00000022644	CLECL1	0.753003	-0.374584	4.91144	0.0266793	0.316954
ENSECAG00000016738	NAF1	-0.262395	4.68807	4.90825	0.0267288	0.317062
ENSECAG00000013330	.	-0.475951	2.81798	4.90741	0.0267418	0.317062
ENSECAG00000007330	ALS2CL	-0.287905	5.95474	4.90643	0.0267569	0.317062
ENSECAG00000007364	COMT	-0.338091	2.71663	4.90341	0.0268038	0.317346
ENSECAG00000009638	MPP6	0.505235	1.05707	4.88871	0.0270329	0.319486
ENSECAG00000014205	.	-0.492018	5.59021	4.88758	0.0270506	0.319486
ENSECAG00000019025	PSTPIP2	0.328177	3.67066	4.88739	0.0270536	0.319486
ENSECAG00000010324	DNAJA1	-0.30843	6.1118	4.88301	0.0271223	0.319997
ENSECAG00000021492	ADSL	0.227648	4.98612	4.88011	0.0271679	0.319997
ENSECAG00000012018	CACNB3	0.389939	2.71013	4.88006	0.0271687	0.319997
ENSECAG00000000746	KIF3C	-0.540166	2.03843	4.87876	0.0271891	0.319997
ENSECAG00000021592	.	-0.260416	5.00298	4.87322	0.0272766	0.320089
ENSECAG00000007328	ITPR3	0.289557	5.15835	4.87305	0.0272792	0.320089
ENSECAG00000021317	HSCB	0.37812	2.0279	4.8725	0.0272879	0.320089
ENSECAG00000018184	FANCD2OS	-0.477819	4.40393	4.87242	0.0272892	0.320089
ENSECAG00000023970	MERTK	-0.343511	3.57738	4.86716	0.0273725	0.320556
ENSECAG00000018300	FBXO36	-0.479601	2.07732	4.86532	0.0274017	0.320556
ENSECAG00000007363	ZFYVE9	-0.263148	4.3092	4.86481	0.0274098	0.320556
ENSECAG00000007470	NCAPG	0.698515	3.82989	4.86408	0.0274214	0.320556
ENSECAG00000011439	DHX58	0.393597	3.34427	4.86202	0.0274541	0.320584
ENSECAG00000007201	RPL32	0.283073	8.25328	4.86102	0.02747	0.320584
ENSECAG00000013905	HHAT	0.382346	2.4865	4.84925	0.0276581	0.322333
ENSECAG00000009500	NEK8	-0.309833	3.45832	4.84874	0.0276664	0.322333
ENSECAG00000005401	.	-0.576756	-0.0738664	4.84351	0.0277503	0.32304
ENSECAG00000018280	TACC2	-0.282684	7.20888	4.83505	0.0278868	0.324356
ENSECAG00000010199	EMC2	0.210211	5.28663	4.83069	0.0279574	0.324782
ENSECAG00000020066	DNAJB1	-0.287421	5.6935	4.82954	0.027976	0.324782
ENSECAG00000009934	KCNH3	-0.361431	5.51049	4.82817	0.0279984	0.324782
ENSECAG00000010115	TTC6	-0.692505	3.12285	4.82702	0.028017	0.324782
ENSECAG00000017017	LNX1	-0.305041	3.6499	4.82311	0.0280807	0.325248
ENSECAG00000017347	MS4A7	0.519407	2.2547	4.81601	0.0281965	0.325967
ENSECAG00000026830	.	0.493194	1.23817	4.81567	0.028202	0.325967
ENSECAG00000017721	EPM2A	-0.380874	2.81076	4.81411	0.0282276	0.325967
ENSECAG00000006707	INSIG2	-0.363936	4.58403	4.81356	0.0282367	0.325967
ENSECAG00000012151	MARCO	-1.73181	3.10113	4.8113	0.0282736	0.326122
ENSECAG00000013994	RAB28	-0.324765	5.82278	4.80494	0.0283783	0.327058
ENSECAG00000024652	FUCA1	0.237663	5.173	4.79923	0.0284725	0.327814
ENSECAG00000012693	LONRF1	-0.324253	4.43399	4.7981	0.0284912	0.327814
ENSECAG00000014334	EEF1G	0.294412	9.52145	4.78523	0.0287048	0.329423
ENSECAG00000016403	AP2S1	0.234313	4.87999	4.78192	0.0287601	0.329423
ENSECAG00000010744	ADSS	0.230674	5.52203	4.78099	0.0287755	0.329423
ENSECAG00000020346	.	-0.424652	3.37971	4.78065	0.0287813	0.329423
ENSECAG00000024521	.	-0.310995	8.1365	4.7782	0.0288222	0.329423
ENSECAG00000009068	SRF	-0.263643	4.88322	4.77793	0.0288267	0.329423
ENSECAG00000014459	ARL13B	-0.295048	5.08181	4.77749	0.0288341	0.329423
ENSECAG00000011331	LDHB	0.27718	7.74316	4.775	0.0288758	0.329423
ENSECAG00000014833	CRY1	-0.278226	4.66666	4.77365	0.0288985	0.329423
ENSECAG00000012331	PARP9	0.459001	4.85682	4.77355	0.0289002	0.329423
ENSECAG00000005017	FBXW9	-0.31628	5.18901	4.77352	0.0289007	0.329423
ENSECAG00000011916	ANKEF1	0.412284	2.80848	4.77143	0.0289357	0.329423
ENSECAG00000000564	EFCAB4B	0.546316	1.83639	4.77082	0.028946	0.329423
ENSECAG00000020167	RGMA	0.443523	3.74776	4.76979	0.0289634	0.329423
ENSECAG00000003772	DEDD2	-0.295837	3.86146	4.76502	0.0290437	0.3296
ENSECAG00000016904	CCDC103	-0.348215	6.03608	4.76498	0.0290445	0.3296
ENSECAG00000014112	SLC20A1	-0.280327	4.77691	4.76464	0.0290502	0.3296
ENSECAG00000010466	RSPH1	-0.375795	7.04762	4.76129	0.0291068	0.329972
ENSECAG00000023838	C4orf33	0.471983	0.998551	4.75969	0.0291337	0.330005
ENSECAG00000011770	SYTL3	-0.381875	2.94374	4.75831	0.0291572	0.330005
ENSECAG00000020212	IFT27	-0.323016	4.9274	4.75195	0.029265	0.330955
ENSECAG00000009149	CD79B	-1.08649	-0.220281	4.75049	0.02929	0.330968
ENSECAG00000021544	FAIM2	-0.466134	3.35285	4.74873	0.0293199	0.331035
ENSECAG00000000306	GLRX3	0.217957	5.4376	4.74647	0.0293585	0.331202
ENSECAG00000000279	FARS2	-0.268486	4.48243	4.74367	0.0294062	0.331471
ENSECAG00000015018	AP1G2	0.272151	4.82613	4.7422	0.0294315	0.331486
ENSECAG00000000637	CACNB1	-0.419598	2.39474	4.74061	0.0294587	0.331524
ENSECAG00000000538	ZNF385B	-0.397704	3.47622	4.73327	0.0295846	0.332499
ENSECAG00000012099	CCDC13	-0.378061	4.76258	4.73252	0.0295976	0.332499
ENSECAG00000021681	.	-0.471574	2.42933	4.73137	0.0296173	0.332499
ENSECAG00000005231	.	1.14046	1.86534	4.72718	0.0296895	0.333041
ENSECAG00000017607	AQP11	-0.642851	0.055912	4.72461	0.0297339	0.33327
ENSECAG00000007282	.	-0.387251	3.4941	4.72062	0.0298031	0.333572
ENSECAG00000007399	.	-0.947642	-0.87428	4.71912	0.0298289	0.333572
ENSECAG00000008847	.	-0.462285	11.0094	4.71889	0.029833	0.333572
ENSECAG00000008535	DNAH10	-0.39225	8.35952	4.71509	0.029899	0.33404
ENSECAG00000022469	RPL27A	0.28998	8.475	4.71121	0.0299666	0.334527
ENSECAG00000001719	.	-0.616404	0.453223	4.70953	0.0299959	0.33453
ENSECAG00000022935	ABCD1	0.26719	3.85172	4.70843	0.0300151	0.33453
ENSECAG00000019129	FOXM1	0.83159	2.03407	4.70148	0.0301367	0.335615
ENSECAG00000009568	CENPI	0.80276	1.93731	4.697	0.0302153	0.336221
ENSECAG00000016060	FAM114A1	0.27166	4.61735	4.69088	0.0303231	0.33715
ENSECAG00000014757	TMEM180	-0.318416	4.76713	4.68449	0.0304362	0.337921
ENSECAG00000022259	CCL24	-0.898573	0.106757	4.6842	0.0304412	0.337921
ENSECAG00000011496	NFKBIZ	0.382316	6.27842	4.68208	0.0304787	0.338051
ENSECAG00000018887	PSMB8	0.35551	5.79499	4.68014	0.0305132	0.338051
ENSECAG00000007415	OSBPL5	-0.261037	5.19581	4.67942	0.030526	0.338051
ENSECAG00000016360	PDE3A	-0.614271	0.147591	4.67661	0.0305761	0.338336
ENSECAG00000011127	.	-0.745179	-0.0592074	4.67183	0.0306612	0.338662
ENSECAG00000020689	SPA17	-0.423292	7.82972	4.67151	0.0306669	0.338662
ENSECAG00000013196	ENO4	-0.335967	5.73535	4.67085	0.0306787	0.338662
ENSECAG00000019698	.	-0.343658	3.49414	4.66569	0.030771	0.339027
ENSECAG00000000728	PIGN	-0.306295	5.71174	4.66545	0.0307753	0.339027
ENSECAG00000019735	LRRC34	-0.367169	4.33912	4.66491	0.0307851	0.339027
ENSECAG00000000478	CA5B	0.333788	2.94265	4.66161	0.0308442	0.339409
ENSECAG00000013484	ACCS	-0.342777	3.33423	4.66007	0.030872	0.339445
ENSECAG00000009427	TLCD1	-0.372856	2.83762	4.65723	0.030923	0.339736
ENSECAG00000009291	ENKD1	-0.340399	4.57784	4.65477	0.0309673	0.339802
ENSECAG00000023599	HPSE	0.416694	1.9049	4.65419	0.0309779	0.339802
ENSECAG00000019405	SRD5A3	-0.261038	4.33301	4.65015	0.0310508	0.340332
ENSECAG00000009886	TRAF3IP1	-0.324145	7.05173	4.64819	0.0310863	0.340452
ENSECAG00000002197	.	-0.436585	4.08959	4.6463	0.0311205	0.340558
ENSECAG00000009160	SH3GLB1	0.209198	5.21991	4.63924	0.0312488	0.341032
ENSECAG00000012612	SH3BGRL	0.2477	6.21927	4.6389	0.031255	0.341032
ENSECAG00000000293	MYO3B	-1.14701	-0.53658	4.63809	0.0312697	0.341032
ENSECAG00000010982	SLC4A3	-0.390121	2.71182	4.63731	0.0312839	0.341032
ENSECAG00000007172	PSD	-0.572375	1.55483	4.63716	0.0312867	0.341032
ENSECAG00000004409	.	-0.447368	2.92318	4.63507	0.0313249	0.341181
ENSECAG00000011713	C7orf26	-0.218562	5.15529	4.62426	0.0315228	0.342705
ENSECAG00000018883	.	-0.38751	3.5069	4.62324	0.0315417	0.342705
ENSECAG00000001583	ARMC9	-0.290481	5.18844	4.62211	0.0315624	0.342705
ENSECAG00000017091	.	-0.303493	5.42798	4.62163	0.0315713	0.342705
ENSECAG00000020287	TTC29	-0.347536	5.2669	4.6207	0.0315884	0.342705
ENSECAG00000022913	TMEM66	-0.288092	7.9838	4.61887	0.0316221	0.342804
ENSECAG00000014422	OAS2	0.324066	6.00697	4.61546	0.031685	0.343111
ENSECAG00000021329	CHRNA5	0.456872	1.68164	4.61465	0.0316999	0.343111
ENSECAG00000007907	.	-0.381115	9.17888	4.61088	0.0317698	0.343599
ENSECAG00000023732	H2AFZ	0.447807	4.48097	4.60774	0.0318279	0.343959
ENSECAG00000020691	PRPF40B	-0.31615	4.7924	4.60631	0.0318545	0.343979
ENSECAG00000018954	NCCRP1	0.757631	1.78781	4.59459	0.032073	0.346069
ENSECAG00000009294	PARD6B	-0.361808	3.18946	4.59273	0.0321079	0.346177
ENSECAG00000013954	MUC12	-0.691137	0.246454	4.58968	0.032165	0.346523
ENSECAG00000015070	PRPSAP2	-0.278732	4.62061	4.58739	0.0322081	0.346718
ENSECAG00000024291	CCDC85C	0.346468	2.32518	4.57985	0.03235	0.347507
ENSECAG00000012095	AFMID	-0.365254	3.60369	4.57868	0.0323721	0.347507
ENSECAG00000000059	CLVS1	0.598528	-0.321655	4.57693	0.0324052	0.347507
ENSECAG00000016291	CCAR1	0.237425	6.00759	4.57683	0.0324071	0.347507
ENSECAG00000026960	UBE2S	0.290965	4.05514	4.57465	0.0324483	0.347507
ENSECAG00000014113	CCNG2	0.340923	3.53408	4.57349	0.0324703	0.347507
ENSECAG00000026998	LRRC10B	-0.308287	4.28323	4.57267	0.0324859	0.347507
ENSECAG00000023918	DUOX1	-0.370535	8.47687	4.57233	0.0324923	0.347507
ENSECAG00000016401	DAP3	0.214244	4.78546	4.57035	0.03253	0.347507
ENSECAG00000017974	LRRC43	-0.351947	5.67256	4.57025	0.0325318	0.347507
ENSECAG00000010542	WDR13	-0.250483	5.99499	4.56729	0.032588	0.347695
ENSECAG00000024020	RNF145	-0.280164	5.68202	4.56669	0.0325996	0.347695
ENSECAG00000010182	RGS22	-0.391999	6.35994	4.56423	0.0326464	0.347868
ENSECAG00000026954	ZXDC	-0.226954	5.25721	4.56321	0.0326659	0.347868
ENSECAG00000023888	ALDH1L2	0.514657	2.75745	4.55961	0.0327346	0.348079
ENSECAG00000023824	BBS7	-0.310838	4.86424	4.55954	0.0327359	0.348079
ENSECAG00000023355	GTSE1	0.707977	2.04871	4.5567	0.0327902	0.348267
ENSECAG00000019843	ATL3	0.259346	5.28322	4.55599	0.0328038	0.348267
ENSECAG00000008165	IVD	0.319866	3.22025	4.55149	0.0328902	0.348778
ENSECAG00000000462	ZC3H12C	0.308181	2.98607	4.54855	0.0329466	0.348778
ENSECAG00000024832	EIF2A	0.226916	6.47727	4.54836	0.0329503	0.348778
ENSECAG00000016377	FBXO15	-0.386218	4.01641	4.54825	0.0329524	0.348778
ENSECAG00000017742	ERN2	0.398339	3.93795	4.54301	0.0330534	0.34958
ENSECAG00000006196	RNF152	0.548615	0.732921	4.53977	0.033116	0.349815
ENSECAG00000006267	NR1D1	0.508337	2.94117	4.53902	0.0331306	0.349815
ENSECAG00000021577	.	1.24445	-1.0654	4.53795	0.0331513	0.349815
ENSECAG00000020568	VRK3	-0.295182	5.88886	4.53505	0.0332075	0.350142
ENSECAG00000000366	HEXDC	-0.357487	4.1139	4.52835	0.0333378	0.351201
ENSECAG00000022696	SLC7A11	-0.556524	2.86816	4.52729	0.0333585	0.351201
ENSECAG00000019577	PEX6	-0.273182	5.4636	4.52399	0.0334228	0.351377
ENSECAG00000008347	DEFB1	1.43912	-0.204665	4.52383	0.0334259	0.351377
ENSECAG00000011440	MYO18B	-1.10404	-0.568333	4.51866	0.0335271	0.351941
ENSECAG00000026887	TSPAN8	0.635046	3.41622	4.5185	0.0335303	0.351941
ENSECAG00000012555	ZDHHC12	0.229771	4.32623	4.51544	0.0335903	0.35206
ENSECAG00000018759	C10orf107	-0.472189	3.55812	4.51501	0.0335987	0.35206
ENSECAG00000024257	RBM3	0.297537	7.29614	4.51372	0.0336241	0.35206
ENSECAG00000013829	LRRIQ3	-0.460417	2.5535	4.51252	0.0336476	0.35206
ENSECAG00000008726	NPY	-0.740801	1.18784	4.51146	0.0336685	0.35206
ENSECAG00000022874	SCG5	-0.3953	4.15532	4.50966	0.033704	0.352167
ENSECAG00000012442	GBGT1	-0.246785	5.32981	4.50538	0.0337885	0.35272
ENSECAG00000012013	ASCC3	0.244963	4.75202	4.5044	0.0338078	0.35272
ENSECAG00000027691	MT-ND4L	-0.24785	7.37835	4.50205	0.0338542	0.35283
ENSECAG00000024880	BCL2L14	0.400063	2.86585	4.50129	0.0338693	0.35283
ENSECAG00000020025	HMGN3	-0.272224	5.72911	4.49773	0.0339398	0.353056
ENSECAG00000018135	BIK	0.475691	1.26541	4.49763	0.0339418	0.353056
ENSECAG00000020564	APPL2	-0.264786	5.57625	4.49429	0.0340083	0.35324
ENSECAG00000007778	RUNDC1	-0.251719	5.2092	4.49418	0.0340105	0.35324
ENSECAG00000017703	SLC35F6	0.356717	3.51767	4.49257	0.0340424	0.353308
ENSECAG00000011848	PLEKHA7	-0.215714	4.76733	4.49035	0.0340866	0.353502
ENSECAG00000002306	PHKG2	-0.233939	4.86805	4.48537	0.0341861	0.354051
ENSECAG00000023061	ITGB2	-0.436898	4.05533	4.48515	0.0341906	0.354051
ENSECAG00000022134	ALG13	-0.288173	3.67733	4.47849	0.034324	0.355167
ENSECAG00000027694	ND5	-0.319568	11.0308	4.47254	0.0344438	0.355926
ENSECAG00000023588	EHHADH	0.358557	3.54512	4.4723	0.0344486	0.355926
ENSECAG00000012910	ACE	-0.341292	4.80286	4.47028	0.0344893	0.356081
ENSECAG00000016084	C19orf55	-0.319893	4.49433	4.46808	0.0345337	0.356275
ENSECAG00000022567	GNB2L1	0.292538	8.80179	4.46251	0.0346465	0.357173
ENSECAG00000024233	.	-0.338982	5.17026	4.46035	0.0346905	0.35724
ENSECAG00000023807	DNAJA4	-0.315811	6.83314	4.45908	0.0347162	0.35724
ENSECAG00000021758	ATP10B	0.349601	5.70738	4.45839	0.0347302	0.35724
ENSECAG00000000501	UNC5CL	-0.423834	2.84766	4.45696	0.0347592	0.357273
ENSECAG00000001031	HPDL	-0.740387	0.27506	4.45506	0.034798	0.357408
ENSECAG00000002797	.	-0.565593	1.51275	4.45344	0.0348311	0.357454
ENSECAG00000012360	.	-0.413766	7.54289	4.45231	0.034854	0.357454
ENSECAG00000021244	KIF27	-0.292678	5.68194	4.44843	0.0349333	0.358002
ENSECAG00000012469	COX7A2	0.25287	5.21825	4.44696	0.0349635	0.358047
ENSECAG00000005097	.	0.268489	5.46148	4.43773	0.0351529	0.359389
ENSECAG00000002446	FGFBP1	-0.452568	5.00117	4.43748	0.0351582	0.359389
ENSECAG00000016594	TCTN3	-0.309264	3.54792	4.43679	0.0351722	0.359389
ENSECAG00000021422	DNAJC13	0.210733	5.29866	4.43532	0.0352027	0.359435
ENSECAG00000024228	MFAP5	-0.312352	3.33487	4.42793	0.0353553	0.360728
ENSECAG00000015494	TNNI2	-0.539163	2.03467	4.42527	0.0354105	0.360742
ENSECAG00000014954	DNAH5	-0.426552	8.67972	4.42382	0.0354406	0.360742
ENSECAG00000018904	NOXA1	0.342485	6.35183	4.42297	0.0354582	0.360742
ENSECAG00000020927	NEK10	-0.326983	6.51452	4.42285	0.0354607	0.360742
ENSECAG00000009869	ZNF205	-0.257244	4.53614	4.41911	0.0355386	0.360931
ENSECAG00000006769	TTC1	0.241429	4.12649	4.41782	0.0355654	0.360931
ENSECAG00000010241	SPSB4	-0.572009	-0.226473	4.41727	0.0355769	0.360931
ENSECAG00000007417	.	-0.470252	1.51177	4.4161	0.0356012	0.360931
ENSECAG00000020268	.	-0.352009	5.64577	4.4156	0.0356117	0.360931
ENSECAG00000017795	.	-0.294818	5.55716	4.41238	0.035679	0.360931
ENSECAG00000019429	KDR	0.522019	4.46936	4.41168	0.0356936	0.360931
ENSECAG00000027675	MT-ND4	-0.290165	10.4791	4.41143	0.0356988	0.360931
ENSECAG00000010941	CCDC150	-0.42005	2.32451	4.41074	0.0357133	0.360931
ENSECAG00000010473	ERCC4	0.361893	2.38262	4.40923	0.0357449	0.360987
ENSECAG00000025147	MEP1A	-0.648638	-0.128647	4.40264	0.0358833	0.362121
ENSECAG00000016111	CDH6	-0.707998	-0.118725	4.39997	0.0359396	0.36224
ENSECAG00000016346	LEPROT	0.255401	4.57359	4.3996	0.0359473	0.36224
ENSECAG00000025070	.	-0.357406	6.60927	4.39024	0.0361453	0.363709
ENSECAG00000007808	DCBLD1	0.459502	3.22047	4.39023	0.0361455	0.363709
ENSECAG00000013746	SPRY1	-0.337793	4.61114	4.38819	0.0361887	0.36385
ENSECAG00000008619	IQCG	-0.33906	6.10204	4.38709	0.036212	0.36385
ENSECAG00000004311	RPS16	0.274751	7.8582	4.38102	0.0363413	0.364862
ENSECAG00000023055	GNPDA1	0.25753	3.81864	4.37989	0.0363653	0.364862
ENSECAG00000013494	RHBG	-0.301962	4.64694	4.3729	0.0365148	0.366098
ENSECAG00000016196	PIGR	0.444454	11.18	4.36773	0.0366257	0.366705
ENSECAG00000008182	CHST9	-0.488659	1.49581	4.36439	0.0366976	0.366705
ENSECAG00000017998	DHCR24	-0.318333	6.99933	4.36426	0.0367005	0.366705
ENSECAG00000017232	TNNI3	-0.541816	3.11407	4.36308	0.0367258	0.366705
ENSECAG00000008596	THEMIS2	-0.673247	-0.0907497	4.36277	0.0367326	0.366705
ENSECAG00000022673	NSUN7	-0.333722	6.39241	4.35982	0.0367962	0.366705
ENSECAG00000024352	MYO1E	-0.226383	6.02257	4.35865	0.0368214	0.366705
ENSECAG00000010661	.	0.274191	8.66169	4.35771	0.0368418	0.366705
ENSECAG00000022038	BZW2	0.292973	4.8908	4.35728	0.0368511	0.366705
ENSECAG00000005506	MMP13	1.25681	0.379731	4.35695	0.0368582	0.366705
ENSECAG00000016251	HAVCR1	0.583452	-0.17936	4.35446	0.0369122	0.366705
ENSECAG00000020326	CLSTN3	0.334967	3.87705	4.35321	0.0369392	0.366705
ENSECAG00000012062	EFNA5	0.429457	1.7328	4.35318	0.03694	0.366705
ENSECAG00000000774	.	-0.835809	0.367828	4.35293	0.0369453	0.366705
ENSECAG00000014513	TNFSF15	0.691794	0.0899373	4.35041	0.0370001	0.366986
ENSECAG00000002911	KCTD11	-0.286356	4.57423	4.34867	0.0370378	0.367097
ENSECAG00000019219	SETD7	0.335714	3.89084	4.34663	0.0370822	0.367275
ENSECAG00000013120	SLC26A6	0.259429	4.88661	4.34359	0.0371486	0.367583
ENSECAG00000027684	ND1	-0.298173	11.2554	4.34193	0.0371847	0.367583
ENSECAG00000006378	.	-0.542485	0.00188434	4.34157	0.0371927	0.367583
ENSECAG00000022057	BBS9	-0.304993	5.84971	4.33987	0.0372297	0.367686
ENSECAG00000013475	SEC61A1	0.277441	6.67054	4.33684	0.0372962	0.367856
ENSECAG00000002668	RHOB	-0.297942	5.18481	4.33667	0.0372999	0.367856
ENSECAG00000016128	RPS18	0.272638	8.83672	4.3345	0.0373473	0.368011
ENSECAG00000007882	.	0.222791	6.21633	4.33312	0.0373776	0.368011
ENSECAG00000016667	CD55	0.720307	5.16499	4.33232	0.0373952	0.368011
ENSECAG00000007189	ASAP3	0.325359	2.86156	4.32712	0.0375097	0.368724
ENSECAG00000007329	IL18R1	-0.653028	-0.407039	4.32584	0.0375379	0.368724
ENSECAG00000009448	C19orf44	-0.408535	2.55636	4.32426	0.0375728	0.368724
ENSECAG00000002362	PWWP2B	-0.291147	4.46627	4.32421	0.0375739	0.368724
ENSECAG00000014496	PPP2R3A	0.26332	4.40433	4.3229	0.0376028	0.368747
ENSECAG00000020597	.	0.221224	5.52374	4.31889	0.0376915	0.369255
ENSECAG00000020673	.	0.323138	2.91916	4.31812	0.0377086	0.369255
ENSECAG00000012681	AMOTL1	0.424354	4.77849	4.31595	0.0377568	0.369255
ENSECAG00000025017	KHK	-0.372318	1.79724	4.31575	0.0377611	0.369255
ENSECAG00000008194	MIDN	-0.337758	3.85953	4.31304	0.0378214	0.369465
ENSECAG00000010170	RPE65	-0.52293	2.37045	4.31239	0.0378358	0.369465
ENSECAG00000024156	SPAG17	-0.364324	7.75604	4.3093	0.0379045	0.369875
ENSECAG00000010483	NFATC2IP	0.30357	2.89602	4.29474	0.0382304	0.372794
ENSECAG00000027338	N/A	-0.778409	0.251278	4.29171	0.0382986	0.373136
ENSECAG00000024510	WDR19	-0.262161	5.76117	4.28671	0.0384114	0.373136
ENSECAG00000008718	ANP32E	0.276668	4.04012	4.28652	0.0384157	0.373136
ENSECAG00000020505	GDF11	0.565447	0.917212	4.28565	0.0384355	0.373136
ENSECAG00000001037	.	-0.298945	4.74202	4.28519	0.0384459	0.373136
ENSECAG00000006137	FAM227A	-0.428645	3.13057	4.28508	0.0384482	0.373136
ENSECAG00000000557	RPUSD4	0.286237	2.98139	4.28484	0.0384537	0.373136
ENSECAG00000011947	PRKAB1	-0.266925	6.08586	4.27905	0.038585	0.374141
ENSECAG00000001426	NXF1	-0.224474	5.82161	4.27789	0.0386112	0.374141
ENSECAG00000021048	ALDH1L1	0.222797	4.97474	4.27562	0.038663	0.374303
ENSECAG00000011226	CENPQ	0.436239	3.46828	4.27478	0.0386819	0.374303
ENSECAG00000019557	LDLR	-0.406692	6.12408	4.26984	0.0387945	0.375131
ENSECAG00000007900	ART3	-0.716624	0.192281	4.26648	0.0388715	0.375414
ENSECAG00000021538	CKAP2L	0.512053	3.14876	4.26567	0.03889	0.375414
ENSECAG00000023550	LPO	0.465211	9.06121	4.26477	0.0389106	0.375414
ENSECAG00000019325	CNOT6	0.241124	4.01522	4.26331	0.038944	0.375414
ENSECAG00000016899	FAM134B	0.241485	4.84054	4.26116	0.0389933	0.375414
ENSECAG00000021302	POC1A	0.349103	4.34535	4.26077	0.0390022	0.375414
ENSECAG00000008416	PHTF1	-0.322973	4.14193	4.25921	0.0390381	0.375414
ENSECAG00000001568	GPD1	-0.504422	2.93338	4.25807	0.0390642	0.375414
ENSECAG00000017126	NPHP4	-0.285093	5.4938	4.25572	0.0391184	0.375414
ENSECAG00000008879	NFYB	0.221944	4.29052	4.255	0.0391349	0.375414
ENSECAG00000019090	MAB21L3	0.411703	4.87718	4.25339	0.039172	0.375414
ENSECAG00000012421	SYCE1	-0.434069	2.4439	4.25307	0.0391795	0.375414
ENSECAG00000006717	ASS1	0.355845	4.58771	4.25286	0.0391844	0.375414
ENSECAG00000000210	.	-0.457682	3.35167	4.25207	0.0392025	0.375414
ENSECAG00000023067	MVK	-0.313879	4.28049	4.24522	0.039361	0.376648
ENSECAG00000019632	IDUA	-0.253827	4.77736	4.24367	0.0393969	0.376648
ENSECAG00000012394	CELA1	-0.691547	-0.267163	4.24298	0.0394129	0.376648
ENSECAG00000008059	PDE4C	-0.647816	-0.287194	4.23928	0.0394989	0.377017
ENSECAG00000006658	FKBP11	0.354748	4.29317	4.23898	0.0395059	0.377017
ENSECAG00000013002	C1GALT1	0.291237	4.18475	4.23779	0.0395336	0.377023
ENSECAG00000023126	.	-0.413214	6.35354	4.23611	0.0395728	0.377137
ENSECAG00000024920	XPO1	0.264992	5.92723	4.23464	0.039607	0.377204
ENSECAG00000017588	MMD	0.425301	2.68635	4.23069	0.0396994	0.377755
ENSECAG00000008507	SNX7	0.273468	3.86118	4.22983	0.0397193	0.377755
ENSECAG00000024522	POLH	0.366485	2.83228	4.22623	0.0398037	0.378288
ENSECAG00000000587	PRRG3	0.443289	1.88906	4.22434	0.0398481	0.378288
ENSECAG00000020694	CEP290	-0.256867	5.07499	4.2217	0.0399103	0.378288
ENSECAG00000018199	KCNN3	-0.314002	4.00921	4.22075	0.0399326	0.378288
ENSECAG00000017644	CFP	-0.331123	6.30297	4.22069	0.039934	0.378288
ENSECAG00000017916	.	-0.214266	5.5221	4.22048	0.0399388	0.378288
ENSECAG00000000671	LRRC27	-0.293473	5.27295	4.21476	0.0400736	0.37909
ENSECAG00000024022	KDELC2	0.265502	4.1945	4.21342	0.0401053	0.37909
ENSECAG00000009626	TNFAIP3	0.483076	3.15782	4.21283	0.0401193	0.37909
ENSECAG00000014524	APMAP	0.227553	5.25337	4.21226	0.0401329	0.37909
ENSECAG00000024489	TCTN2	-0.247431	5.36084	4.20693	0.040259	0.380023
ENSECAG00000007579	AZI1	-0.296012	4.89899	4.20419	0.0403241	0.380379
ENSECAG00000019531	TTC26	-0.304782	4.71783	4.19714	0.0404923	0.38117
ENSECAG00000008563	MED25	-0.270125	7.02264	4.19589	0.040522	0.38117
ENSECAG00000002716	KDM7A	-0.309591	4.73796	4.19563	0.0405283	0.38117
ENSECAG00000026670	7SK	-0.513449	0.8415	4.19562	0.0405284	0.38117
ENSECAG00000015832	RPL13A	0.288282	9.69881	4.19492	0.0405453	0.38117
ENSECAG00000016879	ZSCAN23	-0.609297	0.908783	4.19345	0.0405803	0.381241
ENSECAG00000022436	LONP2	0.205271	5.44471	4.19161	0.0406245	0.381398
ENSECAG00000015757	.	0.269581	9.08917	4.18809	0.0407088	0.381931
ENSECAG00000025126	.	-0.336831	6.37514	4.18503	0.0407826	0.382087
ENSECAG00000008215	TSC22D3	-0.346785	6.3439	4.18344	0.0408207	0.382087
ENSECAG00000024503	ACTR1A	0.219314	5.37422	4.18116	0.0408757	0.382087
ENSECAG00000003551	LRRC6	-0.346311	5.62907	4.18074	0.0408859	0.382087
ENSECAG00000015984	WIPF1	-0.280344	4.1869	4.18071	0.0408865	0.382087
ENSECAG00000018890	.	-0.280366	4.15543	4.18054	0.0408907	0.382087
ENSECAG00000011894	TERF1	0.303044	3.36961	4.17911	0.0409252	0.382152
ENSECAG00000020362	MND1	0.923227	0.525579	4.1734	0.0410633	0.383184
ENSECAG00000021855	KLF3	0.221416	5.61211	4.17093	0.0411232	0.383485
ENSECAG00000017421	PAK4	-0.207695	5.11854	4.16638	0.0412339	0.384259
ENSECAG00000026942	.	-0.333491	6.15569	4.16405	0.0412906	0.384529
ENSECAG00000015498	CALCOCO2	0.228167	6.90055	4.15906	0.0414125	0.385406
ENSECAG00000014976	SLC4A5	0.614691	1.59812	4.15718	0.0414583	0.385573
ENSECAG00000000365	PCNXL4	-0.34326	6.64011	4.15584	0.0414911	0.38562
ENSECAG00000014347	ATXN2	-0.23366	6.08831	4.15008	0.0416325	0.386675
ENSECAG00000014021	.	-0.632831	0.446484	4.1454	0.0417478	0.387486
ENSECAG00000019737	CYP27A1	0.316149	4.7822	4.14304	0.0418061	0.387548
ENSECAG00000021949	RAD54B	0.735755	0.621539	4.14287	0.0418103	0.387548
ENSECAG00000010037	SFI1	-0.261863	4.55686	4.13906	0.0419045	0.388126
ENSECAG00000019261	STYXL1	-0.354376	4.05414	4.13808	0.0419286	0.388126
ENSECAG00000019305	TUB	0.295804	3.42514	4.13691	0.0419576	0.388136
ENSECAG00000020181	AKAP9	-0.338605	8.19183	4.13485	0.0420088	0.388226
ENSECAG00000010385	MET	0.368371	5.06867	4.13427	0.0420233	0.388226
ENSECAG00000009141	PGAP3	-0.248642	4.66484	4.13285	0.0420584	0.388291
ENSECAG00000023030	IMPA1	-0.254707	4.7752	4.12662	0.0422137	0.389437
ENSECAG00000004565	SLC10A5	-0.358332	3.61372	4.12492	0.0422561	0.389437
ENSECAG00000017514	.	0.27921	9.10851	4.12448	0.0422669	0.389437
ENSECAG00000007789	PKIG	-0.302756	4.27309	4.12298	0.0423046	0.389437
ENSECAG00000014181	RBL2	-0.237099	6.58162	4.12096	0.042355	0.389437
ENSECAG00000022203	FHL2	0.42998	2.6343	4.12019	0.0423744	0.389437
ENSECAG00000018528	CD99L2	-0.338636	2.67134	4.12001	0.0423789	0.389437
ENSECAG00000011433	.	-0.233633	5.3361	4.1182	0.0424242	0.389595
ENSECAG00000005790	.	-0.31795	3.97471	4.11377	0.0425354	0.390336
ENSECAG00000020129	.	0.465464	5.85448	4.11191	0.0425822	0.390336
ENSECAG00000018634	UBASH3B	-0.317527	3.72048	4.11163	0.0425893	0.390336
ENSECAG00000011403	ALDH3A2	-0.281034	7.76491	4.10917	0.0426512	0.390646
ENSECAG00000006664	INPP5J	-0.607778	0.315494	4.10641	0.042721	0.390919
ENSECAG00000025106	SLC35C2	-0.220376	4.9022	4.10576	0.0427374	0.390919
ENSECAG00000007422	DENND4B	-0.232929	4.28114	4.09922	0.0429031	0.391863
ENSECAG00000016972	SMPD2	-0.254613	5.58427	4.09906	0.0429071	0.391863
ENSECAG00000011122	SUCLA2	0.199752	5.38406	4.09497	0.0430109	0.391863
ENSECAG00000009335	DNAJC3	0.264047	5.89703	4.09453	0.0430221	0.391863
ENSECAG00000013035	ENPP1	-0.28671	5.38156	4.09365	0.0430447	0.391863
ENSECAG00000024838	ANKRD54	-0.301262	4.8931	4.09343	0.0430503	0.391863
ENSECAG00000017661	ZC2HC1C	-0.397398	3.84463	4.09289	0.043064	0.391863
ENSECAG00000021487	TRIM66	-0.401074	2.55526	4.0924	0.0430765	0.391863
ENSECAG00000000864	C16orf71	-0.315808	4.76381	4.09165	0.0430955	0.391863
ENSECAG00000021636	.	-0.226835	5.56052	4.09057	0.043123	0.391863
ENSECAG00000006496	.	-0.445956	2.21414	4.08712	0.0432112	0.392408
ENSECAG00000000106	TXNDC5	0.280263	5.89512	4.08353	0.0433031	0.392985
ENSECAG00000018140	FAM229B	-0.52359	1.80362	4.07887	0.0434227	0.393609
ENSECAG00000018317	.	-0.379959	2.83735	4.07864	0.0434286	0.393609
ENSECAG00000015551	SAMD4B	-0.205266	5.07568	4.07445	0.0435364	0.394317
ENSECAG00000008767	LTA4H	0.267136	5.43734	4.0734	0.0435636	0.394317
ENSECAG00000013576	ARMC3	-0.343468	7.25966	4.07014	0.0436477	0.394726
ENSECAG00000007816	WDR47	-0.247722	5.44427	4.06944	0.0436656	0.394726
ENSECAG00000012645	SPAG6	-0.330587	7.71004	4.06758	0.0437139	0.394905
ENSECAG00000009129	FAM83F	0.243529	4.56228	4.06645	0.0437432	0.394912
ENSECAG00000014275	DBP	0.385165	3.08087	4.06499	0.043781	0.394997
ENSECAG00000015982	TXNRD1	-0.319941	7.86197	4.05789	0.0439653	0.396384
ENSECAG00000026941	HN1L	0.238607	4.57735	4.05688	0.0439918	0.396384
ENSECAG00000006021	CHRAC1	-0.250788	3.99023	4.05034	0.0441624	0.397662
ENSECAG00000013409	.	0.302571	3.0386	4.04916	0.0441932	0.397682
ENSECAG00000018675	.	-0.331321	3.42392	4.04772	0.0442311	0.397764
ENSECAG00000015144	CADM1	-0.266531	4.93946	4.04275	0.0443615	0.398679
ENSECAG00000018858	PHF10	0.213243	4.92073	4.03607	0.0445375	0.39989
ENSECAG00000018125	NTN3	-0.587942	-0.117843	4.03545	0.0445539	0.39989
ENSECAG00000009907	FCRL3	-0.669991	-0.71342	4.03336	0.044609	0.400116
ENSECAG00000023093	ZNF710	-0.285761	3.74854	4.03109	0.0446691	0.400116
ENSECAG00000009912	.	-0.768114	-0.371742	4.03047	0.0446855	0.400116
ENSECAG00000011619	FAM179B	-0.295337	6.94158	4.03013	0.0446944	0.400116
ENSECAG00000010832	CAPSL	-0.344415	6.47571	4.02687	0.0447808	0.400397
ENSECAG00000008394	NCOA2	-0.212047	5.10186	4.02677	0.0447835	0.400397
ENSECAG00000003474	.	-0.328293	4.12813	4.02549	0.0448177	0.400444
ENSECAG00000014259	TIMP1	0.674955	3.33976	4.02348	0.0448711	0.400508
ENSECAG00000021773	ATP6V1A	0.201018	5.19326	4.02023	0.0449577	0.400508
ENSECAG00000007465	TBRG1	-0.228888	4.24471	4.01925	0.0449837	0.400508
ENSECAG00000008742	CAPN2	0.290455	6.8235	4.01715	0.0450397	0.400508
ENSECAG00000000809	QARS	0.244536	7.32122	4.01529	0.0450896	0.400508
ENSECAG00000007820	ZFAND4	-0.359201	2.62077	4.01426	0.045117	0.400508
ENSECAG00000017092	.	0.625299	1.04167	4.01408	0.045122	0.400508
ENSECAG00000020790	ABHD17B	-0.246837	4.38482	4.01403	0.0451231	0.400508
ENSECAG00000025021	KIAA0753	-0.240203	4.93032	4.01391	0.0451263	0.400508
ENSECAG00000014242	MAD1L1	-0.260464	4.57435	4.01384	0.0451282	0.400508
ENSECAG00000016942	NUDT14	-0.396877	3.08428	4.01227	0.0451702	0.400508
ENSECAG00000009023	C7orf63	-0.326726	5.86304	4.01224	0.0451712	0.400508
ENSECAG00000015198	CPM	-0.397987	1.74631	4.00896	0.0452591	0.401031
ENSECAG00000008545	ECM1	0.502877	6.75703	4.0075	0.0452982	0.401121
ENSECAG00000017447	SMS	0.211384	6.09172	4.00268	0.0454279	0.401715
ENSECAG00000010555	ATP6V1C2	-0.345458	6.84125	4.00188	0.0454497	0.401715
ENSECAG00000024031	KIAA0232	-0.218886	6.01079	4.00074	0.0454802	0.401715
ENSECAG00000017243	LZTFL1	-0.323804	6.61361	4.00071	0.045481	0.401715
ENSECAG00000009752	APOA1	-0.592064	4.13858	3.99894	0.0455288	0.401881
ENSECAG00000012483	TPRG1L	0.264756	3.89215	3.98988	0.0457742	0.403731
ENSECAG00000022852	BPIFB2	-1.14119	2.90324	3.98906	0.0457965	0.403731
ENSECAG00000015584	TUSC2	-0.250015	5.03025	3.98677	0.0458588	0.404023
ENSECAG00000016372	.	-0.29873	3.31255	3.98323	0.0459552	0.404616
ENSECAG00000015011	SEL1L	0.22396	6.15867	3.98036	0.0460338	0.405051
ENSECAG00000023023	OSGIN1	-0.398394	3.45548	3.97566	0.0461623	0.405924
ENSECAG00000000238	BOK	0.347606	3.80277	3.97322	0.0462292	0.405945
ENSECAG00000017052	ZNF507	-0.240183	4.28783	3.97295	0.0462366	0.405945
ENSECAG00000000755	SACS	0.305059	3.70218	3.97238	0.0462524	0.405945
ENSECAG00000019081	ST7L	-0.229163	4.54967	3.9682	0.0463674	0.406697
ENSECAG00000005713	CCDC89	-0.421285	2.96461	3.96392	0.0464854	0.407474
ENSECAG00000021927	RPL18	0.262463	8.28312	3.96077	0.0465723	0.407978
ENSECAG00000007777	NFE2L1	-0.24308	6.96009	3.9553	0.0467239	0.408536
ENSECAG00000019848	INTS9	0.320338	4.34259	3.95526	0.046725	0.408536
ENSECAG00000006096	.	-0.576345	-0.033809	3.95406	0.0467583	0.408536
ENSECAG00000010349	C1orf51	0.488451	0.810071	3.95387	0.0467637	0.408536
ENSECAG00000007445	ZNF331	-0.298	3.22581	3.95317	0.0467832	0.408536
ENSECAG00000012262	.	-0.370319	4.20112	3.94835	0.0469175	0.409451
ENSECAG00000008512	ANKRD33	0.559959	0.461853	3.94439	0.047028	0.409815
ENSECAG00000006855	.	-0.38293	2.30808	3.94386	0.0470427	0.409815
ENSECAG00000001218	EIF3F	0.237224	5.13315	3.94368	0.0470478	0.409815
ENSECAG00000010714	SVOPL	-0.593526	5.36786	3.93781	0.0472121	0.410895
ENSECAG00000023494	SMIM12	-0.235127	4.1342	3.93714	0.047231	0.410895
ENSECAG00000024000	PYGM	-0.563552	-0.37742	3.93584	0.0472674	0.410954
ENSECAG00000011669	TNN	-0.445099	2.87404	3.93265	0.0473573	0.411478
ENSECAG00000021567	RNF167	-0.206782	6.09414	3.92986	0.047436	0.411574
ENSECAG00000010397	KCTD15	0.359868	2.97686	3.92964	0.0474421	0.411574
ENSECAG00000020230	.	0.207591	5.22361	3.92882	0.0474652	0.411574
ENSECAG00000016545	SDK1	-0.249796	4.87416	3.92805	0.0474871	0.411574
ENSECAG00000024595	RBJ	-0.397388	2.02258	3.92211	0.0476549	0.412277
ENSECAG00000026868	C6orf183	-0.472938	2.22151	3.92134	0.0476768	0.412277
ENSECAG00000018970	DNASE2	0.30856	3.46857	3.92113	0.0476828	0.412277
ENSECAG00000016020	CCNJ	-0.321011	2.86766	3.92098	0.047687	0.412277
ENSECAG00000007701	LRRIQ1	-0.378483	5.92266	3.91895	0.0477447	0.412519
ENSECAG00000020868	SYNGAP1	-0.333967	5.46857	3.91538	0.0478462	0.413139
ENSECAG00000020363	N/A	0.31182	12.4238	3.91364	0.0478958	0.413309
ENSECAG00000012336	ARHGAP26	0.276332	3.65632	3.91118	0.047966	0.413659
ENSECAG00000021764	WDR90	-0.270386	6.06653	3.90944	0.0480157	0.413811
ENSECAG00000019877	KIAA1147	0.298705	2.80934	3.90846	0.0480437	0.413811
ENSECAG00000024012	AARS2	-0.286791	4.08597	3.90743	0.0480732	0.413811
ENSECAG00000017042	.	0.468599	1.4879	3.90426	0.0481639	0.414335
ENSECAG00000012134	ASNS	0.231194	5.17417	3.90192	0.0482311	0.414468
ENSECAG00000009805	DCXR	-0.268172	5.83583	3.90163	0.0482391	0.414468
ENSECAG00000010535	AK7	-0.357221	7.7422	3.89802	0.0483431	0.415105
ENSECAG00000022725	.	-0.359359	5.11076	3.89437	0.0484482	0.41575
ENSECAG00000003116	FAM122A	-0.266099	3.3251	3.89168	0.0485258	0.416107
ENSECAG00000010384	ARSE	-0.266586	6.12327	3.89085	0.0485499	0.416107
ENSECAG00000021311	NUDC	-0.27057	7.46457	3.88708	0.0486591	0.416786
ENSECAG00000022107	SLC16A4	-0.752825	-0.76844	3.88384	0.0487529	0.417332
ENSECAG00000019455	NIPAL1	-0.360842	3.24949	3.87611	0.0489779	0.419
ENSECAG00000007852	WDR31	-0.321503	4.21038	3.87327	0.0490609	0.419009
ENSECAG00000011862	C11orf1	-0.351981	5.00404	3.8726	0.0490803	0.419009
ENSECAG00000007674	IQCH	-0.557053	2.23115	3.87236	0.0490873	0.419009
ENSECAG00000008307	UBE4B	0.197878	5.14648	3.87091	0.0491298	0.419009
ENSECAG00000017160	TBXAS1	0.477131	0.477377	3.87091	0.0491299	0.419009
ENSECAG00000020415	FAM162A	0.207282	4.86116	3.86804	0.0492141	0.41923
ENSECAG00000018503	PARP3	0.281362	4.88826	3.86683	0.0492494	0.41923
ENSECAG00000013390	ZMAT1	-0.3552	2.7172	3.86624	0.0492667	0.41923
ENSECAG00000018351	LIPH	-0.300493	4.30784	3.8659	0.0492767	0.41923
ENSECAG00000007619	MAPK8IP1	-0.281173	6.04317	3.86477	0.04931	0.419256
ENSECAG00000016503	MLF1	-0.323847	7.08456	3.86078	0.0494274	0.419996
ENSECAG00000023539	VPS8	-0.23158	5.71826	3.8582	0.0495035	0.420386
ENSECAG00000020901	CLCA2	0.33191	6.08626	3.85385	0.0496318	0.420703
ENSECAG00000018813	GUCY2C	-0.483368	2.20591	3.85372	0.0496358	0.420703
ENSECAG00000007296	PPP1R3F	-0.481775	0.739331	3.85285	0.0496616	0.420703
ENSECAG00000010618	ATAT1	-0.321989	3.08326	3.85283	0.0496621	0.420703
ENSECAG00000018421	ANKRD42	-0.279939	5.13106	3.84428	0.0499159	0.422595
ENSECAG00000000041	FAM217A	-0.663023	-0.0122863	3.84292	0.0499566	0.422658
ENSECAG00000009406	.	-0.738961	-0.239379	3.84199	0.0499843	0.422658
ENSECAG00000017418	ITGAM	-0.548538	2.72923	3.83841	0.050091	0.422995
ENSECAG00000017761	NEK4	-0.270727	4.29201	3.83812	0.0500995	0.422995
ENSECAG00000012342	CRIPT	0.256418	3.47261	3.83592	0.0501656	0.422995
ENSECAG00000024480	TBX2	0.539063	3.17392	3.8357	0.0501721	0.422995
ENSECAG00000009456	NEDD4	0.371578	3.06809	3.83518	0.0501877	0.422995
ENSECAG00000009031	IFT140	-0.27945	6.12366	3.83453	0.0502071	0.422995
ENSECAG00000003553	CCDC148	-0.363861	3.22322	3.83351	0.0502377	0.422997
ENSECAG00000016882	LPIN3	0.398097	2.1642	3.82292	0.0505561	0.42542
ENSECAG00000020465	FKBP4	-0.247503	7.16725	3.81879	0.0506809	0.426169
ENSECAG00000011381	TRIM13	-0.33766	4.89569	3.81609	0.0507626	0.426169
ENSECAG00000011573	DNAH6	-0.359289	7.46661	3.81608	0.0507628	0.426169
ENSECAG00000014855	FAM129C	-0.482685	1.41226	3.81557	0.0507783	0.426169
ENSECAG00000020111	IQGAP3	0.925446	2.3047	3.8149	0.0507988	0.426169
ENSECAG00000019043	SSC5D	-0.499367	1.05124	3.81319	0.0508505	0.426265
ENSECAG00000010166	PYCARD	0.345163	3.5745	3.81138	0.0509055	0.426265
ENSECAG00000020402	FAM83E	0.340789	3.40572	3.81007	0.0509454	0.426265
ENSECAG00000023281	WDR66	-0.335835	6.84532	3.80961	0.0509595	0.426265
ENSECAG00000007680	RPA3	-0.266715	4.82669	3.80946	0.0509638	0.426265
ENSECAG00000017465	MED28	0.228305	4.30788	3.80763	0.0510196	0.426475
ENSECAG00000018933	WNT4	0.493974	2.93362	3.80322	0.0511542	0.427343
ENSECAG00000019293	RPS15A	0.251215	8.43457	3.80128	0.0512134	0.42758
ENSECAG00000020467	.	0.273523	3.39383	3.79976	0.0512599	0.427634
ENSECAG00000018642	PRICKLE2	-0.426234	1.64124	3.79905	0.0512816	0.427634
ENSECAG00000024045	.	-0.68678	0.955548	3.79489	0.0514093	0.428147
ENSECAG00000015687	GLIPR1	-0.236148	4.72756	3.79439	0.0514247	0.428147
ENSECAG00000024306	DENND4A	-0.215636	5.71172	3.79403	0.0514356	0.428147
ENSECAG00000021022	GPX7	0.243879	4.04698	3.79189	0.0515016	0.428149
ENSECAG00000002611	ETFA	0.233888	4.28297	3.791	0.0515288	0.428149
ENSECAG00000024439	CCNC	0.212803	4.62292	3.78942	0.0515775	0.428149
ENSECAG00000026999	RGS14	-0.320819	2.9365	3.78938	0.0515786	0.428149
ENSECAG00000007500	RPL27	0.235118	7.83934	3.78901	0.0515901	0.428149
ENSECAG00000013885	TEX264	-0.207783	4.95373	3.78642	0.0516701	0.428355
ENSECAG00000007150	DIDO1	-0.208124	6.01867	3.78621	0.0516767	0.428355
ENSECAG00000019544	.	-0.307835	6.02925	3.78265	0.0517865	0.429009
ENSECAG00000012168	RCOR1	0.290931	3.01222	3.78034	0.051858	0.429344
ENSECAG00000016392	RAD21	0.215409	6.20892	3.77697	0.0519628	0.429728
ENSECAG00000000183	.	-0.493139	2.15308	3.77685	0.0519663	0.429728
ENSECAG00000024975	SLC22A18	-0.578318	-0.366943	3.77531	0.0520142	0.429868
ENSECAG00000005420	CCDC176	-0.348557	5.96072	3.77061	0.0521606	0.430822
ENSECAG00000019198	CSNK1G3	-0.214912	5.45341	3.76406	0.0523653	0.432021
ENSECAG00000017140	C17orf58	-0.378951	3.17521	3.76397	0.0523681	0.432021
ENSECAG00000016405	ZNF775	-0.239154	4.49327	3.76251	0.0524138	0.432142
ENSECAG00000017318	RPGR	-0.324277	6.18065	3.75822	0.0525485	0.432995
ENSECAG00000024659	PRRC1	0.220815	4.60353	3.75401	0.0526809	0.433386
ENSECAG00000020948	PANK3	0.222834	4.22417	3.75345	0.0526988	0.433386
ENSECAG00000020476	DCDC1	-0.364502	3.41268	3.75275	0.0527208	0.433386
ENSECAG00000009526	CCDC42B	-0.336214	5.60681	3.75244	0.0527306	0.433386
ENSECAG00000004202	.	-0.496303	0.236681	3.75175	0.0527522	0.433386
ENSECAG00000020238	GRAMD1B	-0.250619	5.15078	3.74898	0.0528397	0.433695
ENSECAG00000016658	SLCO4A1	-0.437759	2.10223	3.74763	0.0528824	0.433695
ENSECAG00000023941	PIK3CB	0.256536	4.24142	3.74595	0.0529357	0.433695
ENSECAG00000023468	PDZD8	-0.219814	6.44268	3.74499	0.052966	0.433695
ENSECAG00000005241	THBD	0.485154	5.96716	3.74362	0.0530094	0.433695
ENSECAG00000011860	TCAP	-0.394031	1.54328	3.74362	0.0530095	0.433695
ENSECAG00000021038	.	0.447851	1.8862	3.74157	0.0530745	0.433695
ENSECAG00000023213	SAP25	-0.430375	2.26885	3.74103	0.0530917	0.433695
ENSECAG00000020702	NPHP1	-0.254846	4.95018	3.74056	0.0531068	0.433695
ENSECAG00000024173	RNF157	0.262612	4.34904	3.74023	0.0531172	0.433695
ENSECAG00000019885	ATP1B3	0.365333	6.3674	3.73899	0.0531564	0.433695
ENSECAG00000000107	BCL2A1	0.61284	0.200599	3.73863	0.053168	0.433695
ENSECAG00000019726	.	-0.286142	4.38913	3.73775	0.0531961	0.433695
ENSECAG00000010145	LPL	-0.502512	1.77129	3.73453	0.0532986	0.434187
ENSECAG00000015814	LRRC73	-0.27328	4.66821	3.73355	0.05333	0.434187
ENSECAG00000001628	.	0.297801	2.7135	3.73236	0.053368	0.434187
ENSECAG00000017812	AHRR	-0.744972	1.37456	3.73193	0.0533816	0.434187
ENSECAG00000014969	TP53I3	0.327539	2.59474	3.72292	0.0536704	0.43603
ENSECAG00000013743	FAM227B	-0.436607	2.33324	3.7229	0.053671	0.43603
ENSECAG00000018343	LENG8	-0.30967	6.33197	3.71771	0.053838	0.437131
ENSECAG00000010646	IDE	0.221076	5.07893	3.71458	0.0539393	0.437593
ENSECAG00000019115	IL13RA1	0.218722	6.52974	3.71313	0.053986	0.437593
ENSECAG00000008434	EFHC1	-0.299569	8.10448	3.71302	0.0539895	0.437593
ENSECAG00000002437	NFIL3	-0.386885	3.27435	3.7119	0.0540259	0.437622
ENSECAG00000024692	ATP13A5	-0.417081	6.76041	3.71087	0.0540592	0.437622
ENSECAG00000009528	CDH3	0.307585	5.48416	3.70933	0.0541091	0.437622
ENSECAG00000012826	CDO1	0.272556	5.02074	3.7084	0.0541393	0.437622
ENSECAG00000022125	TNNT2	-0.693433	0.191122	3.70804	0.0541508	0.437622
ENSECAG00000019909	.	-0.442354	4.05828	3.70463	0.0542615	0.438261
ENSECAG00000003944	.	0.50091	0.302674	3.70304	0.0543133	0.438424
ENSECAG00000013527	.	-0.390366	3.49239	3.70074	0.0543883	0.438704
ENSECAG00000015670	DHX30	-0.199257	5.86201	3.70004	0.0544112	0.438704
ENSECAG00000008240	HMBOX1	0.325255	4.17867	3.69826	0.0544692	0.438917
ENSECAG00000013248	L1TD1	0.476577	2.5943	3.69691	0.0545135	0.439019
ENSECAG00000019756	SLC26A10	-0.613661	0.216547	3.69433	0.0545977	0.439413
ENSECAG00000017201	SUN1	-0.230185	6.69308	3.69347	0.0546258	0.439413
ENSECAG00000017340	ZSCAN30	-0.515244	1.34123	3.69239	0.0546611	0.439442
ENSECAG00000021781	TTLL12	0.23987	6.04131	3.69018	0.0547338	0.439772
ENSECAG00000023670	CUL4B	0.201093	5.29363	3.68873	0.0547813	0.439825
ENSECAG00000010306	POFUT1	0.249123	4.15339	3.68746	0.054823	0.439825
ENSECAG00000024322	ARSJ	0.50079	2.38409	3.68581	0.0548773	0.439825
ENSECAG00000002430	PRKAG3	-0.502997	2.77747	3.68577	0.0548785	0.439825
ENSECAG00000015009	UGDH	0.28624	5.39185	3.68516	0.0548988	0.439825
ENSECAG00000013290	C9orf152	0.365	2.44149	3.68076	0.0550436	0.44073
ENSECAG00000016368	MS4A2	-0.752557	0.222175	3.67956	0.0550835	0.440759
ENSECAG00000014872	DHDH	0.226035	4.7459	3.67873	0.0551108	0.440759
ENSECAG00000018333	EZR	-0.276979	9.69914	3.67762	0.0551475	0.440765
ENSECAG00000009011	FLRT2	0.579038	1.35616	3.67679	0.055175	0.440765
ENSECAG00000009758	CCDC115	-0.232816	4.41854	3.67455	0.0552492	0.441089
ENSECAG00000019646	AHI1	-0.265545	3.98158	3.67281	0.0553067	0.441089
ENSECAG00000022659	CCL26	-1.03322	1.38535	3.67268	0.055311	0.441089
ENSECAG00000005100	TTYH3	0.424902	1.94513	3.67173	0.0553428	0.441089
ENSECAG00000014882	CORO1B	0.20116	6.18411	3.67009	0.0553972	0.44109
ENSECAG00000019093	GPANK1	-0.218501	4.50284	3.66895	0.055435	0.44109
ENSECAG00000014352	GPT	-0.403536	2.65975	3.66886	0.0554382	0.44109
ENSECAG00000008135	TRPM3	-0.476829	1.29681	3.66571	0.0555429	0.441577
ENSECAG00000024267	TFRC	0.346913	5.12539	3.66511	0.0555631	0.441577
ENSECAG00000007610	TMEM98	-0.262245	4.72647	3.66241	0.0556531	0.442039
ENSECAG00000016134	RAB11FIP1	-0.311142	6.13486	3.65985	0.0557388	0.442466
ENSECAG00000020448	UBE2T	0.642273	1.3005	3.65856	0.0557817	0.442554
ENSECAG00000005653	PTP4A2	0.221696	6.2587	3.65546	0.0558856	0.442716
ENSECAG00000010728	.	-0.515078	3.56073	3.6554	0.0558878	0.442716
ENSECAG00000011152	STIL	0.49475	3.14954	3.6551	0.0558978	0.442716
ENSECAG00000023815	PLA2R1	0.309232	3.05379	3.65337	0.0559558	0.442922
ENSECAG00000015725	HADHA	0.196172	6.37828	3.64403	0.0562707	0.445161
ENSECAG00000021291	TMOD3	0.231278	4.63731	3.64289	0.0563091	0.44521
ENSECAG00000017681	.	0.432591	1.63359	3.64168	0.0563499	0.44521
ENSECAG00000023179	RPL4	0.272085	10.2878	3.641	0.0563731	0.44521
ENSECAG00000007597	CYP2R1	0.524794	0.365889	3.63924	0.0564326	0.44523
ENSECAG00000017137	CLN8	-0.280726	3.41521	3.63831	0.0564643	0.44523
ENSECAG00000026884	NRG4	-0.411513	2.12893	3.63808	0.056472	0.44523
ENSECAG00000015327	UBE2G2	-0.213082	4.40633	3.63348	0.0566284	0.445886
ENSECAG00000021129	CCDC8	0.345238	3.10327	3.63312	0.0566405	0.445886
ENSECAG00000020969	HBP1	0.228045	5.67637	3.6328	0.0566515	0.445886
ENSECAG00000013639	B9D1	-0.266537	5.085	3.62955	0.0567622	0.446503
ENSECAG00000015499	XPC	-0.217304	6.15003	3.62532	0.0569065	0.447385
ENSECAG00000011219	CDKN2D	0.366892	2.2075	3.62401	0.0569513	0.447484
ENSECAG00000013978	SOX5	-0.366805	2.84063	3.61856	0.0571384	0.448425
ENSECAG00000008113	LAMP3	0.549243	0.47785	3.61713	0.0571875	0.448425
ENSECAG00000024253	SLC22A4	-0.325347	3.89283	3.61598	0.0572269	0.448425
ENSECAG00000021388	TMEM8A	0.231778	5.72481	3.61583	0.0572322	0.448425
ENSECAG00000017012	PTEN	0.187822	5.9929	3.6158	0.0572331	0.448425
ENSECAG00000009744	IRF7	0.336647	4.17416	3.61487	0.057265	0.448425
ENSECAG00000009337	TSPAN9	-0.230509	4.5127	3.61139	0.0573853	0.449113
ENSECAG00000010174	RHOC	0.241708	7.06363	3.61044	0.0574179	0.449115
ENSECAG00000002592	.	0.370209	1.64314	3.6086	0.0574816	0.449355
ENSECAG00000012675	MGME1	0.364952	2.61795	3.60688	0.0575408	0.449355
ENSECAG00000016716	RRAS	0.44962	1.92794	3.60593	0.057574	0.449355
ENSECAG00000009520	.	0.262067	4.11559	3.60581	0.0575781	0.449355
ENSECAG00000016998	CD40	0.320492	3.32145	3.60156	0.0577254	0.450067
ENSECAG00000008386	NQO2	0.242982	4.41288	3.60131	0.0577342	0.450067
ENSECAG00000008120	CASP16	-0.647934	0.36679	3.59834	0.0578373	0.450609
ENSECAG00000024343	.	-0.216523	5.80735	3.5971	0.0578803	0.450609
ENSECAG00000017830	TBC1D9B	-0.193217	5.52441	3.59581	0.0579253	0.450609
ENSECAG00000009262	PTGDS	-0.364186	1.42599	3.59468	0.0579648	0.450609
ENSECAG00000020971	RND1	0.503862	1.94831	3.59374	0.0579975	0.450609
ENSECAG00000011823	.	0.422325	1.50744	3.59343	0.0580085	0.450609
ENSECAG00000007555	TRIM41	-0.24699	4.86794	3.59257	0.0580384	0.450609
ENSECAG00000006710	TBC1D15	0.201576	4.77225	3.59185	0.0580635	0.450609
ENSECAG00000009897	.	-0.25853	4.86169	3.58852	0.0581802	0.451164
ENSECAG00000020432	CPD	0.245735	7.4098	3.58702	0.0582325	0.451164
ENSECAG00000009739	BAI2	-0.413934	1.18767	3.58702	0.0582326	0.451164
ENSECAG00000002199	ABHD4	0.255875	3.40215	3.58306	0.0583714	0.451941
ENSECAG00000011101	PTK7	0.260723	5.21366	3.58231	0.058398	0.451941
ENSECAG00000017490	.	0.236075	3.70704	3.57725	0.0585761	0.453067
ENSECAG00000014267	NINJ1	0.509357	1.06414	3.57097	0.0587978	0.454528
ENSECAG00000022721	BCAR3	-0.275701	4.3843	3.57	0.0588322	0.454541
ENSECAG00000024737	SF3B4	-0.190298	5.49499	3.56729	0.0589286	0.454803
ENSECAG00000000096	SLC20A2	-0.248932	4.43485	3.5672	0.0589317	0.454803
ENSECAG00000010675	SPATA7	-0.286477	5.02004	3.56488	0.0590138	0.455184
ENSECAG00000020386	PRSS54	-0.455743	2.08972	3.56395	0.0590469	0.455186
ENSECAG00000023002	TDRP	-0.301269	3.65968	3.5605	0.0591699	0.455419
ENSECAG00000022911	CBX2	0.439252	0.974773	3.56036	0.0591747	0.455419
ENSECAG00000021215	.	-0.667247	-0.458397	3.56034	0.0591755	0.455419
ENSECAG00000013839	FAM214A	-0.314037	7.15141	3.5565	0.0593126	0.45622
ENSECAG00000016627	EFHC2	-0.263686	4.60353	3.55515	0.059361	0.45634
ENSECAG00000019562	RGN	-0.477941	0.676079	3.5511	0.059506	0.457067
ENSECAG00000010629	TEP1	0.220478	4.77581	3.55067	0.0595215	0.457067
ENSECAG00000022300	STOX1	-0.311721	5.41775	3.54962	0.059559	0.457102
ENSECAG00000020605	TRIM2	0.248537	4.81517	3.54653	0.0596703	0.457703
ENSECAG00000000095	GOT1	-0.217532	5.18157	3.54416	0.0597556	0.458051
ENSECAG00000000895	CHAF1B	0.494774	2.9218	3.54317	0.0597911	0.458051
ENSECAG00000014311	RPL23	0.241791	8.46677	3.54103	0.0598682	0.458051
ENSECAG00000010737	C20orf201	-0.492328	1.76975	3.54084	0.0598752	0.458051
ENSECAG00000007264	IFT43	-0.273542	4.69047	3.54047	0.0598885	0.458051
ENSECAG00000017267	KLRK1	-0.414675	2.19082	3.53977	0.0599137	0.458051
ENSECAG00000012960	IRAK2	-0.396809	3.86393	3.53885	0.0599471	0.458054
ENSECAG00000013681	GRHL2	-0.243017	5.62527	3.53708	0.0600111	0.458123
ENSECAG00000023484	SKA1	0.729701	1.68333	3.53677	0.0600222	0.458123
ENSECAG00000018420	MYO15A	-0.464332	1.32563	3.5326	0.0601733	0.459024
ENSECAG00000011057	MDC1	-0.221308	6.26116	3.53072	0.0602418	0.459216
ENSECAG00000021088	GDF9	-0.511984	1.10369	3.53009	0.0602646	0.459216
ENSECAG00000018630	CALR3	-0.598892	1.36257	3.52803	0.0603393	0.459323
ENSECAG00000009781	SAAL1	0.266777	3.05016	3.52697	0.0603779	0.459323
ENSECAG00000019777	PLA2G16	-0.235098	6.00451	3.52697	0.0603781	0.459323
ENSECAG00000024388	BPIFC	-0.556877	-0.23735	3.52497	0.0604509	0.459415
ENSECAG00000013999	TSPAN3	-0.250451	7.9826	3.52468	0.0604614	0.459415
ENSECAG00000024309	LRRC24	-0.307978	3.05131	3.52391	0.0604894	0.459415
ENSECAG00000023912	NXN	0.248744	6.09274	3.52025	0.0606233	0.46018
ENSECAG00000008539	PRRX1	0.448415	1.692	3.5167	0.0607533	0.460914
ENSECAG00000012273	UBA6	0.224175	4.22455	3.5144	0.0608376	0.460993
ENSECAG00000002580	MXD4	0.210231	4.53269	3.51327	0.0608791	0.460993
ENSECAG00000020785	SLC25A38	-0.247005	4.06781	3.51221	0.0609181	0.460993
ENSECAG00000007615	PTRH1	-0.315437	3.16758	3.51218	0.0609193	0.460993
ENSECAG00000025136	FAM194A	-0.539361	1.82498	3.51157	0.0609415	0.460993
ENSECAG00000013711	DOT1L	-0.273248	5.03771	3.51099	0.060963	0.460993
ENSECAG00000019231	XKRX	0.396089	1.59956	3.50821	0.0610654	0.461001
ENSECAG00000011826	ATPIF1	0.196028	5.17041	3.50692	0.0611129	0.461001
ENSECAG00000011747	BCL7A	0.429281	0.936003	3.50677	0.0611185	0.461001
ENSECAG00000019248	GTF3C4	-0.244963	3.6601	3.50589	0.061151	0.461001
ENSECAG00000016078	CSGALNACT2	-0.217637	4.84855	3.50583	0.061153	0.461001
ENSECAG00000004449	.	-0.314935	3.37124	3.50396	0.0612225	0.461001
ENSECAG00000016329	MANSC1	0.225225	5.69669	3.50389	0.0612249	0.461001
ENSECAG00000023697	FNDC3A	0.183073	5.4334	3.50335	0.0612448	0.461001
ENSECAG00000007145	FAM20C	-0.282538	3.5346	3.50243	0.0612788	0.461001
ENSECAG00000023310	PEX11G	-0.333393	3.56036	3.5	0.0613689	0.461001
ENSECAG00000021626	DBT	0.278274	3.30816	3.49985	0.0613745	0.461001
ENSECAG00000000909	CSPP1	-0.273897	5.96984	3.49934	0.0613932	0.461001
ENSECAG00000021698	IQSEC2	-0.245551	3.71873	3.49927	0.061396	0.461001
ENSECAG00000017699	DACH1	0.465613	2.57006	3.49775	0.0614524	0.461175
ENSECAG00000009494	IFT80	-0.242481	5.60906	3.49675	0.0614894	0.461203
ENSECAG00000012159	AMT	-0.349387	2.59474	3.4939	0.0615952	0.461748
ENSECAG00000012502	GLIPR2	0.249078	4.54487	3.48833	0.061803	0.462965
ENSECAG00000017908	ST6GALNAC4	0.339849	3.60246	3.48642	0.0618743	0.462965
ENSECAG00000014292	.	-0.928046	0.891728	3.48524	0.0619183	0.462965
ENSECAG00000015622	CDHR4	-0.397079	3.37502	3.48488	0.061932	0.462965
ENSECAG00000018046	GRN	0.280786	7.29549	3.4845	0.0619461	0.462965
ENSECAG00000022447	ENAH	0.204808	6.35653	3.48375	0.0619743	0.462965
ENSECAG00000019980	PGAP1	0.292107	2.88239	3.48239	0.0620252	0.462965
ENSECAG00000016383	USP53	-0.280561	3.36505	3.48236	0.0620262	0.462965
ENSECAG00000024552	TTC39B	0.273384	3.21051	3.48151	0.0620579	0.462965
ENSECAG00000010613	KLF4	0.315302	5.86964	3.47867	0.0621648	0.463452
ENSECAG00000018171	.	-0.620629	-0.43197	3.4774	0.0622123	0.463452
ENSECAG00000025022	RPL22	0.224181	7.35278	3.47659	0.0622428	0.463452
ENSECAG00000010882	.	-0.259771	5.20774	3.47622	0.0622567	0.463452
ENSECAG00000013616	DSG2	0.238973	6.68598	3.47227	0.0624056	0.464311
ENSECAG00000014570	CDK7	0.215095	4.06092	3.46803	0.0625658	0.465253
ENSECAG00000017231	ILVBL	-0.194423	6.10151	3.46605	0.0626408	0.465562
ENSECAG00000003253	GLB1L	-0.271334	4.93978	3.46342	0.0627403	0.4657
ENSECAG00000006495	RHOQ	0.278132	3.87812	3.463	0.0627565	0.4657
ENSECAG00000011222	NGEF	-0.344318	4.03734	3.46223	0.0627856	0.4657
ENSECAG00000000229	GNAI1	0.391092	3.33488	3.46202	0.0627936	0.4657
ENSECAG00000008491	DAW1	-0.322926	6.14055	3.45911	0.0629041	0.46627
ENSECAG00000017175	REM1	-0.325877	5.40463	3.45815	0.0629406	0.466291
ENSECAG00000019449	OTUD7B	-0.201466	4.99157	3.45625	0.0630131	0.46658
ENSECAG00000011609	TIMP4	-0.438978	2.75249	3.45453	0.0630787	0.466816
ENSECAG00000013731	STC1	0.521265	1.79442	3.45266	0.0631499	0.467094
ENSECAG00000013468	MYOM1	-0.342225	4.32263	3.45113	0.0632084	0.467277
ENSECAG00000003124	RCSD1	-0.352769	2.1675	3.44765	0.0633418	0.468014
ENSECAG00000022801	ZKSCAN1	0.201042	4.58361	3.44362	0.0634965	0.46874
ENSECAG00000022747	RNF223	-0.411765	1.24815	3.44333	0.0635076	0.46874
ENSECAG00000013375	ABHD16A	-0.185666	5.6121	3.43789	0.063717	0.469712
ENSECAG00000021044	C1QA	-0.483756	5.15612	3.43619	0.0637827	0.469712
ENSECAG00000012429	DCDC2	-0.397453	4.75105	3.43605	0.0637882	0.469712
ENSECAG00000011661	WHSC1	0.285905	5.13438	3.43579	0.0637981	0.469712
ENSECAG00000011302	DNAH12	-0.317194	4.66582	3.43505	0.0638266	0.469712
ENSECAG00000024224	WDR34	-0.266326	5.5758	3.43459	0.0638445	0.469712
ENSECAG00000011259	ERICH2	-0.312421	5.43481	3.43377	0.0638762	0.469712
ENSECAG00000012458	.	-0.516341	0.614559	3.43158	0.063961	0.469805
ENSECAG00000010267	CD44	0.363646	8.01312	3.4312	0.0639757	0.469805
ENSECAG00000024757	CHRNA7	-0.656	-0.174436	3.43082	0.0639904	0.469805
ENSECAG00000019616	ACVR2B	0.448123	0.426024	3.42635	0.0641637	0.470828
ENSECAG00000017404	UBXN1	0.22802	5.88691	3.42319	0.0642867	0.471428
ENSECAG00000023216	VNN2	-0.441783	6.88962	3.42192	0.0643363	0.471428
ENSECAG00000009896	SERPINB1	0.227696	6.13269	3.42163	0.0643475	0.471428
ENSECAG00000021134	AQP3	0.368219	10.209	3.41723	0.0645191	0.472392
ENSECAG00000002607	WBP5	0.335644	2.48661	3.41652	0.064547	0.472392
ENSECAG00000009027	WBSCR27	-0.436642	1.22822	3.41476	0.0646158	0.472497
ENSECAG00000012307	PIH1D2	-0.351218	6.16842	3.413	0.0646847	0.472497
ENSECAG00000007524	NPM3	0.214406	5.2025	3.41189	0.0647281	0.472497
ENSECAG00000023477	OBFC1	-0.277461	3.60527	3.41135	0.0647494	0.472497
ENSECAG00000008428	CCDC41	-0.290874	6.18723	3.4102	0.0647945	0.472497
ENSECAG00000024544	SF1	-0.219761	6.37258	3.40983	0.064809	0.472497
ENSECAG00000010245	ZNF365	-0.317968	4.02081	3.40974	0.0648126	0.472497
ENSECAG00000010868	LRP2BP	-0.58285	-0.113147	3.4092	0.0648338	0.472497
ENSECAG00000003146	BBS4	-0.261596	4.79189	3.40728	0.0649095	0.472763
ENSECAG00000027671	ATP6	-0.277366	12.2958	3.4063	0.064948	0.472763
ENSECAG00000024863	FBF1	-0.256797	5.27294	3.40561	0.0649752	0.472763
ENSECAG00000026897	MRPS36	0.236202	3.54152	3.40283	0.0650846	0.472763
ENSECAG00000012297	TMEM38A	-0.31962	2.52029	3.40209	0.065114	0.472763
ENSECAG00000012956	DCPS	0.229361	4.7952	3.40198	0.0651181	0.472763
ENSECAG00000019561	.	-0.432539	1.1478	3.40165	0.0651312	0.472763
ENSECAG00000009135	FAM107A	-0.426485	4.00231	3.39997	0.0651977	0.472763
ENSECAG00000011527	CASD1	-0.209418	4.64457	3.39958	0.0652129	0.472763
ENSECAG00000022202	GPR133	0.590269	1.02876	3.3979	0.0652795	0.472763
ENSECAG00000001667	DEPDC7	0.412455	1.51056	3.39726	0.0653049	0.472763
ENSECAG00000010606	.	-0.455877	1.57941	3.39716	0.0653087	0.472763
ENSECAG00000022333	MFSD4	-0.25273	5.48842	3.39634	0.0653412	0.472763
ENSECAG00000012339	MIA3	-0.24363	7.23048	3.39619	0.0653474	0.472763
ENSECAG00000013223	PBK	0.651812	2.17739	3.39478	0.0654032	0.472903
ENSECAG00000018816	HDAC9	-0.385718	1.4879	3.3934	0.0654577	0.472903
ENSECAG00000023935	CPSF2	0.178253	5.37201	3.39202	0.0655125	0.472903
ENSECAG00000014841	.	-0.343453	6.98782	3.39188	0.0655183	0.472903
ENSECAG00000012244	.	-0.329884	2.48137	3.3914	0.0655371	0.472903
ENSECAG00000015490	SETD4	-0.310907	3.63984	3.38997	0.0655943	0.47307
ENSECAG00000024968	CDK20	-0.221374	5.07988	3.38709	0.0657088	0.473484
ENSECAG00000017295	.	0.384931	4.07883	3.38681	0.06572	0.473484
ENSECAG00000005335	HDHD3	0.254991	3.43849	3.38553	0.065771	0.473606
ENSECAG00000015680	LRRC9	-0.481316	3.06283	3.38308	0.065869	0.473972
ENSECAG00000015396	KIF17	-0.421002	3.15756	3.37966	0.0660057	0.473972
ENSECAG00000013598	COL28A1	0.584684	0.775494	3.37938	0.0660168	0.473972
ENSECAG00000010033	PPP1R10	-0.220228	5.98933	3.37868	0.0660448	0.473972
ENSECAG00000018037	CD2AP	0.183805	5.73986	3.37776	0.0660817	0.473972
ENSECAG00000019795	ARID5B	0.236652	4.31817	3.37569	0.066165	0.473972
ENSECAG00000011670	RPL13	0.24474	8.88854	3.37463	0.0662073	0.473972
ENSECAG00000003921	ADRA2A	0.54535	3.62102	3.37456	0.0662101	0.473972
ENSECAG00000015476	DTX3	-0.260147	5.69538	3.37318	0.0662656	0.473972
ENSECAG00000004395	TIGD4	-0.312341	4.10026	3.37275	0.066283	0.473972
ENSECAG00000014415	.	-0.397128	3.99695	3.37207	0.0663104	0.473972
ENSECAG00000014873	OAT	0.271174	7.574	3.37178	0.0663221	0.473972
ENSECAG00000005467	MARCKSL1	0.231075	6.01555	3.37169	0.0663256	0.473972
ENSECAG00000020748	CNGB3	-0.576948	-0.244877	3.37161	0.066329	0.473972
ENSECAG00000003573	CLDN23	-0.372618	2.27727	3.37108	0.0663501	0.473972
ENSECAG00000023426	GRTP1	0.298828	2.90197	3.37063	0.0663684	0.473972
ENSECAG00000024442	FAM129B	-0.225674	7.95333	3.36881	0.0664415	0.47425
ENSECAG00000010094	SLC25A36	-0.232422	4.19551	3.36754	0.0664928	0.474373
ENSECAG00000018738	TMEM218	-0.416991	1.75292	3.36552	0.0665745	0.474472
ENSECAG00000019202	.	-0.398352	1.51758	3.36508	0.0665925	0.474472
ENSECAG00000017294	SNTB1	-0.279051	5.33565	3.36449	0.0666162	0.474472
ENSECAG00000014951	.	-0.735823	3.08181	3.36382	0.0666435	0.474472
ENSECAG00000020767	IL7	0.332303	4.4507	3.3619	0.0667211	0.47478
ENSECAG00000015242	.	0.226889	8.03066	3.36063	0.0667724	0.474902
ENSECAG00000008103	AP3M1	0.181091	5.33661	3.35477	0.0670105	0.476019
ENSECAG00000014591	.	0.437687	1.71253	3.35376	0.0670515	0.476019
ENSECAG00000017516	DCTD	0.244772	3.66017	3.35371	0.0670536	0.476019
ENSECAG00000018523	RNMT	0.241214	3.62728	3.3529	0.0670868	0.476019
ENSECAG00000011618	EDN1	-0.507163	1.11089	3.35255	0.067101	0.476019
ENSECAG00000024467	SH3RF2	0.407747	4.19719	3.35116	0.0671578	0.476122
ENSECAG00000015337	KIAA1211L	-0.226353	4.89316	3.34744	0.0673094	0.476122
ENSECAG00000011785	PASK	-0.281985	4.74769	3.34637	0.0673532	0.476122
ENSECAG00000019054	TMEM67	-0.253321	5.92306	3.34615	0.0673623	0.476122
ENSECAG00000009519	C1S	0.40168	5.83694	3.34605	0.0673665	0.476122
ENSECAG00000014013	GOLT1B	0.299129	2.60585	3.34598	0.0673694	0.476122
ENSECAG00000015464	RPL36A-HNRNPH2	0.229499	7.76348	3.34521	0.0674008	0.476122
ENSECAG00000023113	SASS6	0.392974	2.27719	3.34433	0.067437	0.476122
ENSECAG00000016995	CAPZA1	0.18647	5.66939	3.34375	0.0674607	0.476122
ENSECAG00000002113	BARD1	0.59373	1.78224	3.34368	0.0674634	0.476122
ENSECAG00000024065	SLA	-0.477412	2.57742	3.34296	0.067493	0.476122
ENSECAG00000011438	IFT57	-0.283725	7.95573	3.33857	0.0676735	0.476854
ENSECAG00000014948	KIAA1524	0.392131	2.76048	3.33805	0.067695	0.476854
ENSECAG00000011451	SND1	0.248434	6.36818	3.33742	0.0677207	0.476854
ENSECAG00000005556	TSPYL2	-0.230225	4.67748	3.33709	0.0677342	0.476854
ENSECAG00000021174	ACKR4	0.416526	2.1789	3.33364	0.0678764	0.477613
ENSECAG00000014820	DSP	0.260122	8.61716	3.33188	0.0679491	0.477882
ENSECAG00000008511	HSP90AB1	0.260645	9.56223	3.32994	0.0680292	0.478011
ENSECAG00000005150	GJB3	-0.446124	3.51944	3.32977	0.0680363	0.478011
ENSECAG00000000744	TBC1D2	-0.237192	5.50405	3.32632	0.0681791	0.478592
ENSECAG00000011351	PDZK1	-0.46097	4.83909	3.32611	0.068188	0.478592
ENSECAG00000015050	CTH	0.30452	2.98838	3.32521	0.0682252	0.478611
ENSECAG00000009627	.	0.182616	5.26571	3.3231	0.0683129	0.478799
ENSECAG00000009619	PGRMC1	-0.21532	6.34399	3.32135	0.0683855	0.478799
ENSECAG00000018519	FANCD2	0.668924	3.05317	3.31952	0.0684616	0.478799
ENSECAG00000022600	SPAG1	-0.259018	5.50472	3.31907	0.0684805	0.478799
ENSECAG00000017109	QSOX1	0.323453	7.03361	3.31896	0.0684851	0.478799
ENSECAG00000021476	MMP8	-0.897365	1.1779	3.31894	0.0684859	0.478799
ENSECAG00000021658	NME2	0.237512	6.75078	3.31865	0.0684981	0.478799
ENSECAG00000012369	.	-0.490897	1.25676	3.31698	0.0685675	0.478799
ENSECAG00000015471	IFT81	-0.305574	6.03989	3.31688	0.0685718	0.478799
ENSECAG00000024293	AMDHD1	0.676504	0.148953	3.31552	0.0686285	0.478799
ENSECAG00000010907	PALM3	-0.807928	-0.528032	3.31545	0.0686315	0.478799
ENSECAG00000009465	ZNF213	-0.233593	3.86833	3.31393	0.0686952	0.479003
ENSECAG00000012464	SYNCRIP	0.234871	6.07705	3.31302	0.0687332	0.479026
ENSECAG00000014039	COX15	0.230278	3.48527	3.3082	0.0689348	0.480114
ENSECAG00000002755	B3GALT1	-0.339447	3.99156	3.30735	0.0689704	0.480114
ENSECAG00000019158	CD300LG	0.611073	-0.350603	3.30662	0.0690012	0.480114
ENSECAG00000024709	COPS2	0.170268	5.27425	3.30585	0.0690336	0.480114
ENSECAG00000009444	PCYT1B	-0.305467	3.71503	3.30517	0.0690623	0.480114
ENSECAG00000012919	RP1L1	-0.516261	1.19078	3.30342	0.0691358	0.480257
ENSECAG00000021942	TEX30	0.533175	2.37222	3.30304	0.069152	0.480257
[truncated: 11,878 more rows]

## Sheet: Table 3
Supplementary Table 3. Gene sets identified as up-regulated by GSEA after challenge in horses with asthma
Name	Size	ES*	NES^	p-value	FDR#	Rank at max
M PHASE%REACTOME%REACT_910.4	213	0.778004	2.67881	<0.001a	<0.001a	1633
CELL CYCLE, MITOTIC%REACTOME%REACT_152.7	373	0.734694	2.67218	<0.001a	<0.001a	1633
MITOTIC METAPHASE AND ANAPHASE%REACTOME%REACT_150314.2	150	0.786358	2.64266	<0.001a	<0.001a	1624
CELL CYCLE%REACTOME%REACT_115566.4	430	0.714912	2.62966	<0.001a	<0.001a	1633
MITOTIC NUCLEAR DIVISION%GOBP%GO:0007067	126	0.802602	2.61025	<0.001a	<0.001a	1016
MITOTIC ANAPHASE%REACTOME%REACT_1275.3	149	0.785207	2.59593	<0.001a	<0.001a	1624
NUCLEAR DIVISION%GOBP%GO:0000280	168	0.769474	2.58736	<0.001a	<0.001a	1016
SEPARATION OF SISTER CHROMATIDS%REACTOME%REACT_150471.2	141	0.783822	2.57907	<0.001a	<0.001a	1624
MITOTIC PROMETAPHASE%REACTOME%REACT_682.3	96	0.813547	2.54433	<0.001a	<0.001a	1515
CHROMOSOME SEGREGATION%GOBP%GO:0007059	129	0.777444	2.53691	<0.001a	<0.001a	1186
MITOTIC CELL CYCLE PROCESS%GOBP%GO:1903047	489	0.679611	2.53551	<0.001a	<0.001a	1638
RESOLUTION OF SISTER CHROMATID COHESION%REACTOME%REACT_150425.2	89	0.810166	2.52629	<0.001a	<0.001a	1568
ORGANELLE FISSION%GOBP%GO:0048285	190	0.733397	2.51387	<0.001a	<0.001a	1016
CELL CYCLE CHECKPOINTS%REACTOME%REACT_1538.3	108	0.777868	2.50765	<0.001a	<0.001a	1429
CHROMOSOME, CENTROMERIC REGION%GOCC%GO:0000775	99	0.79385	2.50505	<0.001a	<0.001a	1473
MITOTIC G1-G1 S PHASES%REACTOME%REACT_21267.3	117	0.757344	2.46007	<0.001a	<0.001a	1788
SISTER CHROMATID SEGREGATION%GOBP%GO:0000819	64	0.826431	2.44481	<0.001a	<0.001a	1013
CHROMOSOMAL REGION%GOCC%GO:0098687	137	0.741237	2.42638	<0.001a	<0.001a	1484
G1 S TRANSITION%REACTOME%REACT_1783.2	93	0.774084	2.41742	<0.001a	<0.001a	1624
MITOTIC SISTER CHROMATID SEGREGATION%GOBP%GO:0000070	61	0.823182	2.4125	<0.001a	<0.001a	1013
DNA REPLICATION%REACTOME%REACT_383.6	93	0.767035	2.40761	<0.001a	<0.001a	2048
KINETOCHORE%GOCC%GO:0000776	72	0.798103	2.38941	<0.001a	<0.001a	1473
CELL CYCLE%KEGG%HSA04110	113	0.737713	2.37843	<0.001a	<0.001a	1788
S PHASE%REACTOME%REACT_899.6	110	0.746006	2.37664	<0.001a	<0.001a	2048
AURORA B SIGNALING%PATHWAY INTERACTION DATABASE NCI-NATURE CURATED DATA%AURORA B SIGNALING	34	0.899745	2.37043	<0.001a	<0.001a	460
PLK1 SIGNALING EVENTS%PATHWAY INTERACTION DATABASE NCI-NATURE CURATED DATA%PLK1 SIGNALING EVENTS	40	0.868863	2.36677	<0.001a	<0.001a	476
M G1 TRANSITION%REACTOME%REACT_1725.4	71	0.782902	2.36506	<0.001a	<0.001a	1624
SYNTHESIS OF DNA%REACTOME%REACT_2014.3	86	0.759751	2.35907	<0.001a	<0.001a	2048
DNA REPLICATION PRE-INITIATION%REACTOME%REACT_734.3	71	0.782902	2.35806	<0.001a	<0.001a	1624
REGULATION OF CELL DIVISION%GOBP%GO:0051302	139	0.713631	2.35507	<0.001a	<0.001a	1013
ANAPHASE-PROMOTING COMPLEX-DEPENDENT PROTEASOMAL UBIQUITIN-DEPENDENT PROTEIN CATABOLIC PROCESS%GOBP%GO:0031145	71	0.780452	2.35431	<0.001a	<0.001a	1624
ESTABLISHMENT OF CHROMOSOME LOCALIZATION%GOBP%GO:0051303	39	0.857971	2.34928	<0.001a	<0.001a	1130
APC C-MEDIATED DEGRADATION OF CELL CYCLE PROTEINS%REACTOME%REACT_6828.1	73	0.765713	2.3431	<0.001a	<0.001a	1624
DNA PACKAGING%GOBP%GO:0006323	78	0.764838	2.33708	<0.001a	<0.001a	527
G1/S TRANSITION OF MITOTIC CELL CYCLE%GOBP%GO:0000082	134	0.704244	2.32938	<0.001a	<0.001a	1766
MITOTIC CELL CYCLE PHASE TRANSITION%GOBP%GO:0044772	242	0.661596	2.32923	<0.001a	<0.001a	1624
CELL CYCLE PHASE TRANSITION%GOBP%GO:0044770	246	0.666021	2.32608	<0.001a	<0.001a	1624
CONDENSED CHROMOSOME%GOCC%GO:0000793	73	0.772005	2.3209	<0.001a	<0.001a	1426
CELL CYCLE CHECKPOINT%GOBP%GO:0000075	174	0.685244	2.31325	<0.001a	<0.001a	1814
G2 M CHECKPOINTS%REACTOME%REACT_828.2	43	0.829432	2.3053	<0.001a	<0.001a	987
CELL CYCLE G1/S PHASE TRANSITION%GOBP%GO:0044843	134	0.704244	2.29752	<0.001a	<0.001a	1766
REGULATION OF MITOTIC NUCLEAR DIVISION%GOBP%GO:0007088	95	0.733301	2.29644	<0.001a	<0.001a	1099
REGULATION OF CHROMOSOME SEGREGATION%GOBP%GO:0051983	57	0.787548	2.29641	<0.001a	<0.001a	1323
REGULATION OF MITOTIC CELL CYCLE%REACTOME%REACT_21279.2	73	0.765713	2.29632	<0.001a	<0.001a	1624
CHROMOSOME LOCALIZATION%GOBP%GO:0050000	39	0.857971	2.29479	<0.001a	<0.001a	1130
REGULATION OF UBIQUITIN-PROTEIN LIGASE ACTIVITY INVOLVED IN MITOTIC CELL CYCLE%GOBP%GO:0051439	68	0.767212	2.29444	<0.001a	<0.001a	1624
REGULATION OF APC C ACTIVATORS BETWEEN G1 S AND EARLY ANAPHASE%REACTOME%REACT_6837.2	68	0.772042	2.28874	<0.001a	<0.001a	1624
MITOTIC METAPHASE PLATE CONGRESSION%GOBP%GO:0007080	32	0.873743	2.2857	<0.001a	<0.001a	983
CDC20:PHOSPHO-APC C MEDIATED DEGRADATION OF CYCLIN A%REACTOME%REACT_6850.1	61	0.764177	2.28061	<0.001a	<0.001a	1624
REGULATION OF NUCLEAR DIVISION%GOBP%GO:0051783	98	0.729597	2.27757	<0.001a	<0.001a	1099
DNA CONFORMATION CHANGE%GOBP%GO:0071103	117	0.709105	2.27696	<0.001a	<0.001a	543
REGULATION OF CELL CYCLE PROCESS%GOBP%GO:0010564	318	0.636323	2.2765	<0.001a	<0.001a	1391
ASSEMBLY OF THE PRE-REPLICATIVE COMPLEX%REACTOME%REACT_2243.4	59	0.77064	2.2755	<0.001a	<0.001a	1624
ACTIVATION OF APC C AND APC C:CDC20 MEDIATED DEGRADATION OF MITOTIC PROTEINS%REACTOME%REACT_6954.2	64	0.774881	2.27499	<0.001a	<0.001a	1624
POSITIVE REGULATION OF CELL CYCLE PROCESS%GOBP%GO:0090068	147	0.682702	2.27477	<0.001a	<0.001a	1643
REGULATION OF DNA REPLICATION%REACTOME%REACT_829.4	67	0.764371	2.27371	<0.001a	<0.001a	1624
METAPHASE PLATE CONGRESSION%GOBP%GO:0051310	35	0.862903	2.27246	<0.001a	<0.001a	1130
REGULATION OF MITOTIC CELL CYCLE%GOBP%GO:0007346	281	0.644097	2.2715	<0.001a	<0.001a	1186
SPINDLE%GOCC%GO:0005819	145	0.685288	2.26756	<0.001a	<0.001a	1484
DNA-DEPENDENT DNA REPLICATION%GOBP%GO:0006261	71	0.76402	2.26581	<0.001a	<0.001a	1887
APC C:CDC20 MEDIATED DEGRADATION OF MITOTIC PROTEINS%REACTOME%REACT_6781.3	63	0.773332	2.26365	<0.001a	<0.001a	1624
DNA REPLICATION%GOBP%GO:0006260	136	0.688105	2.26349	<0.001a	<0.001a	1484
REMOVAL OF LICENSING FACTORS FROM ORIGINS%REACTOME%REACT_207.3	64	0.758874	2.25308	<0.001a	<0.001a	1624
POSITIVE REGULATION OF PROTEIN UBIQUITINATION INVOLVED IN UBIQUITIN-DEPENDENT PROTEIN CATABOLIC PROCESS%GOBP%GO:2000060	69	0.741404	2.23865	<0.001a	<0.001a	1624
MITOTIC CELL CYCLE CHECKPOINT%GOBP%GO:0007093	132	0.682323	2.2338	<0.001a	<0.001a	1638
APC:CDC20 MEDIATED DEGRADATION OF CELL CYCLE PROTEINS PRIOR TO SATISFATION OF THE CELL CYCLE CHECKPOINT%REACTOME%REACT_267701.1	62	0.766516	2.22896	<0.001a	<0.001a	1624
POSITIVE REGULATION OF CELL CYCLE%GOBP%GO:0045787	184	0.658292	2.22546	<0.001a	<0.001a	1643
REGULATION OF MITOTIC CELL CYCLE PHASE TRANSITION%GOBP%GO:1901990	148	0.669863	2.22367	<0.001a	<0.001a	1643
POSITIVE REGULATION OF UBIQUITIN-PROTEIN LIGASE ACTIVITY INVOLVED IN REGULATION OF MITOTIC CELL CYCLE TRANSITION%GOBP%GO:0051437	63	0.752839	2.22176	<0.001a	<0.001a	1624
P53 SIGNALING PATHWAY%KEGG%HSA04115	59	0.761767	2.2207	<0.001a	<0.001a	458
NEGATIVE REGULATION OF MITOTIC CELL CYCLE%GOBP%GO:0045930	160	0.657953	2.21706	<0.001a	<0.001a	1638
CHROMOSOME%GOCC%GO:0005694	451	0.607513	2.2168	<0.001a	<0.001a	1484
NEGATIVE REGULATION OF CELL CYCLE PHASE TRANSITION%GOBP%GO:1901988	117	0.682865	2.20935	<0.001a	<0.001a	1935
REGULATION OF CELL CYCLE PHASE TRANSITION%GOBP%GO:1901987	156	0.660975	2.20665	<0.001a	<0.001a	1643
NEGATIVE REGULATION OF UBIQUITIN-PROTEIN LIGASE ACTIVITY INVOLVED IN MITOTIC CELL CYCLE%GOBP%GO:0051436	60	0.749063	2.20467	<0.001a	<0.001a	1759
NEGATIVE REGULATION OF MITOTIC CELL CYCLE PHASE TRANSITION%GOBP%GO:1901991	112	0.682847	2.199	<0.001a	<0.001a	1638
ORC1 REMOVAL FROM CHROMATIN%REACTOME%REACT_1156.2	62	0.752679	2.19716	<0.001a	<0.001a	1624
CHROMOSOMAL PART%GOCC%GO:0044427	413	0.597736	2.19296	<0.001a	<0.001a	1484
POSITIVE REGULATION OF MITOTIC CELL CYCLE%GOBP%GO:0045931	65	0.737742	2.19194	<0.001a	<0.001a	773
ACTIVATION OF ATR IN RESPONSE TO REPLICATION STRESS%REACTOME%REACT_6769.1	37	0.817947	2.18843	<0.001a	<0.001a	1429
REGULATION OF MITOTIC METAPHASE/ANAPHASE TRANSITION%GOBP%GO:0030071	41	0.785919	2.18557	<0.001a	<0.001a	1099
FOXM1 TRANSCRIPTION FACTOR NETWORK%PATHWAY INTERACTION DATABASE NCI-NATURE CURATED DATA%FOXM1 TRANSCRIPTION FACTOR NETWORK	33	0.817886	2.18277	<0.001a	<0.001a	770
PROTEIN-DNA COMPLEX ASSEMBLY%GOBP%GO:0065004	61	0.74631	2.18202	<0.001a	<0.001a	1019
SPINDLE ORGANIZATION%GOBP%GO:0007051	63	0.74075	2.18075	<0.001a	<0.001a	773
REGULATION OF PROTEIN UBIQUITINATION INVOLVED IN UBIQUITIN-DEPENDENT PROTEIN CATABOLIC PROCESS%GOBP%GO:2000058	73	0.724966	2.17691	<0.001a	<0.001a	2048
CONDENSED CHROMOSOME, CENTROMERIC REGION%GOCC%GO:0000779	26	0.874613	2.17599	<0.001a	<0.001a	1013
NEGATIVE REGULATION OF CELL CYCLE PROCESS%GOBP%GO:0010948	158	0.654594	2.17223	<0.001a	<0.001a	1975
ATR SIGNALING PATHWAY%PATHWAY INTERACTION DATABASE NCI-NATURE CURATED DATA%ATR SIGNALING PATHWAY	39	0.812292	2.1715	<0.001a	<0.001a	1091
MITOTIC PROPHASE%REACTOME%REACT_765.3	71	0.718192	2.1706	<0.001a	<0.001a	1606
SWITCHING OF ORIGINS TO A POST-REPLICATIVE STATE%REACTOME%REACT_2148.2	62	0.752679	2.16453	<0.001a	<0.001a	1624
PROGRAMMED CELL DEATH%REACTOME%REACT_268456.1	129	0.657188	2.16289	<0.001a	<0.001a	2048
REGULATION OF UBIQUITIN-PROTEIN TRANSFERASE ACTIVITY%GOBP%GO:0051438	87	0.696888	2.16269	<0.001a	<0.001a	1624
DNA INTEGRITY CHECKPOINT%GOBP%GO:0031570	120	0.663713	2.16149	<0.001a	<0.001a	1935
OOCYTE MEIOSIS%KEGG%HSA04114	88	0.691839	2.15844	<0.001a	<0.001a	1013
SPINDLE ASSEMBLY%GOBP%GO:0051225	36	0.796287	2.15759	<0.001a	<0.001a	947
APC C:CDH1 MEDIATED DEGRADATION OF CDC20 AND OTHER APC C:CDH1 TARGETED PROTEINS IN LATE MITOSIS EARLY G1%REACTOME%REACT_6761.2	60	0.746582	2.15605	<0.001a	<0.001a	1759
PROTEIN-DNA COMPLEX SUBUNIT ORGANIZATION%GOBP%GO:0071824	83	0.699848	2.156	<0.001a	<0.001a	1019
APOPTOSIS%REACTOME%REACT_578.8	118	0.665268	2.15576	<0.001a	<0.001a	2048
E2F MEDIATED REGULATION OF DNA REPLICATION%REACTOME%REACT_471.3	26	0.851893	2.15476	<0.001a	<0.001a	820
REGULATION OF LIGASE ACTIVITY%GOBP%GO:0051340	91	0.689573	2.15428	<0.001a	<0.001a	1624
APC C:CDC20 MEDIATED DEGRADATION OF SECURIN%REACTOME%REACT_6871.2	55	0.7357	2.15121	<0.001a	<0.001a	2048
CDT1 ASSOCIATION WITH THE CDC6:ORC:ORIGIN COMPLEX%REACTOME%REACT_1949.4	50	0.747537	2.15064	<0.001a	<0.001a	2308
CHROMATIN ASSEMBLY%GOBP%GO:0031497	56	0.740287	2.14776	<0.001a	<0.001a	1019
NEGATIVE REGULATION OF LIGASE ACTIVITY%GOBP%GO:0051352	66	0.727347	2.14558	<0.001a	<0.001a	1759
CHROMOSOME MAINTENANCE%REACTOME%REACT_22172.2	59	0.724363	2.14258	<0.001a	<0.001a	1835
REGULATION OF METAPHASE/ANAPHASE TRANSITION OF CELL CYCLE%GOBP%GO:1902099	41	0.785919	2.1414	<0.001a	<0.001a	1099
DNA REPLICATION-INDEPENDENT NUCLEOSOME ORGANIZATION%GOBP%GO:0034724	35	0.791751	2.14015	<0.001a	<0.001a	1019
ACTIVATION OF THE PRE-REPLICATIVE COMPLEX%REACTOME%REACT_1095.3	27	0.839542	2.13762	<0.001a	<0.001a	1429
NEGATIVE REGULATION OF UBIQUITIN-PROTEIN TRANSFERASE ACTIVITY%GOBP%GO:0051444	66	0.727347	2.13731	<0.001a	<0.001a	1759
REGULATION OF MITOTIC SISTER CHROMATID SEGREGATION%GOBP%GO:0033047	39	0.777968	2.13665	<0.001a	<0.001a	1638
MICROTUBULE CYTOSKELETON ORGANIZATION%GOBP%GO:0000226	205	0.619353	2.13517	<0.001a	<0.001a	1319
POSITIVE REGULATION OF CELL DIVISION%GOBP%GO:0051781	46	0.756291	2.13268	<0.001a	<0.001a	262
NUCLEOSOME ASSEMBLY%GOBP%GO:0006334	46	0.777029	2.12951	<0.001a	<0.001a	1019
MITOTIC SPINDLE ORGANIZATION%GOBP%GO:0007052	40	0.773328	2.12863	<0.001a	<0.001a	481
MICROTUBULE CYTOSKELETON ORGANIZATION INVOLVED IN MITOSIS%GOBP%GO:1902850	24	0.836458	2.12344	<0.001a	1.07602e-05	773
POSITIVE REGULATION OF UBIQUITIN-PROTEIN TRANSFERASE ACTIVITY%GOBP%GO:0051443	74	0.701091	2.11968	<0.001a	1.06674e-05	1624
ANTIGEN PROCESSING AND PRESENTATION OF EXOGENOUS PEPTIDE ANTIGEN%GOBP%GO:0002478	129	0.647418	2.11907	<0.001a	1.05763e-05	1624
CHROMATIN ASSEMBLY OR DISASSEMBLY%GOBP%GO:0006333	73	0.696343	2.11632	<0.001a	2.10036e-05	1019
ANTIGEN PROCESSING AND PRESENTATION OF EXOGENOUS ANTIGEN%GOBP%GO:0019884	129	0.647418	2.11316	<0.001a	2.08271e-05	1624
NUCLEOSOME ORGANIZATION%GOBP%GO:0034728	68	0.709033	2.11305	<0.001a	2.06536e-05	1019
REGULATION OF SISTER CHROMATID SEGREGATION%GOBP%GO:0033045	39	0.777968	2.1093	<0.001a	2.04829e-05	1638
REGULATION OF MITOTIC SISTER CHROMATID SEPARATION%GOBP%GO:0010965	39	0.777968	2.10861	<0.001a	2.0315e-05	1638
ESTABLISHMENT OF ORGANELLE LOCALIZATION%GOBP%GO:0051656	157	0.632537	2.1004	<0.001a	2.01498e-05	1296
CYCLIN E ASSOCIATED EVENTS DURING G1 S TRANSITION%REACTOME%REACT_1574.2	57	0.718604	2.09473	<0.001a	1.99873e-05	2308
HOST INTERACTIONS OF HIV FACTORS%REACTOME%REACT_6288.4	107	0.661194	2.09432	<0.001a	1.98274e-05	2386
DNA METABOLIC PROCESS%GOBP%GO:0006259	450	0.567473	2.09386	<0.001a	1.96701e-05	1484
DNA REPLICATION-INDEPENDENT NUCLEOSOME ASSEMBLY%GOBP%GO:0006336	35	0.791751	2.09382	<0.001a	1.95152e-05	1019
NEGATIVE REGULATION OF CELL DIVISION%GOBP%GO:0051782	47	0.74704	2.09328	<0.001a	1.93627e-05	1484
HH LIGAND BIOGENESIS DISEASE%REACTOME%REACT_263883.1	49	0.731501	2.09323	<0.001a	1.92126e-05	2308
ANTIGEN PROCESSING AND PRESENTATION%GOBP%GO:0019882	153	0.620893	2.08927	<0.001a	1.90648e-05	2386
UBIQUITIN MEDIATED DEGRADATION OF PHOSPHORYLATED CDC25A%REACTOME%REACT_1614.4	43	0.745985	2.08865	<0.001a	1.89193e-05	2308
P53-INDEPENDENT DNA DAMAGE RESPONSE%REACTOME%REACT_2160.2	43	0.745985	2.08602	<0.001a	1.8776e-05	2308
POSITIVE REGULATION OF RESPONSE TO WOUNDING%GOBP%GO:1903036	61	0.713646	2.0857	<0.001a	1.86348e-05	1364
POSITIVE REGULATION OF LIGASE ACTIVITY%GOBP%GO:0051351	77	0.690273	2.08511	<0.001a	1.84957e-05	1624
AUTODEGRADATION OF CDH1 BY CDH1:APC C%REACTOME%REACT_6785.1	54	0.722119	2.07576	<0.001a	6.41564e-05	2308
G1 S DNA DAMAGE CHECKPOINTS%REACTOME%REACT_2254.3	50	0.733866	2.07375	<0.001a	6.36847e-05	2048
REGULATION OF MRNA STABILITY BY PROTEINS THAT BIND AU-RICH ELEMENTS%REACTOME%REACT_24994.3	70	0.702983	2.07366	<0.001a	6.32198e-05	2369
CONDENSED CHROMOSOME KINETOCHORE%GOCC%GO:0000777	20	0.885762	2.0729	<0.001a	6.27617e-05	1013
HISTONE EXCHANGE%GOBP%GO:0043486	33	0.790089	2.07266	<0.001a	6.23102e-05	1019
ANTIGEN PROCESSING AND PRESENTATION OF PEPTIDE ANTIGEN%GOBP%GO:0048002	137	0.625928	2.07095	<0.001a	6.18651e-05	2386
HEDGEHOG LIGAND BIOGENESIS%REACTOME%REACT_264605.1	53	0.714382	2.07081	<0.001a	6.14264e-05	2308
MIDBODY%GOCC%GO:0030496	77	0.677048	2.06747	<0.001a	6.09938e-05	1130
P53-INDEPENDENT G1 S DNA DAMAGE CHECKPOINT%REACTOME%REACT_1208.1	43	0.745985	2.06543	<0.001a	6.933e-05	2308
DNA STRAND ELONGATION%REACTOME%REACT_932.6	29	0.800053	2.06509	<0.001a	6.88486e-05	987
KINESINS%REACTOME%REACT_25201.1	21	0.850655	2.06384	<0.001a	6.83738e-05	716
DNA STRAND ELONGATION INVOLVED IN DNA REPLICATION%GOBP%GO:0006271	31	0.793839	2.06317	<0.001a	6.79055e-05	987
ER-PHAGOSOME PATHWAY%REACTOME%REACT_111178.1	49	0.740198	2.06257	<0.001a	6.74435e-05	2308
VALIDATED TARGETS OF C-MYC TRANSCRIPTIONAL ACTIVATION%PATHWAY INTERACTION DATABASE NCI-NATURE CURATED DATA%VALIDATED TARGETS OF C-MYC TRANSCRIPTIONAL ACTIVATION	66	0.691438	2.06207	<0.001a	6.69878e-05	1650
PROCESSING-DEFECTIVE HH VARIANTS ABROGATE LIGAND SECRETION%REACTOME%REACT_264623.1	53	0.714382	2.06122	<0.001a	7.47354e-05	2308
ANTIGEN PROCESSING-CROSS PRESENTATION%REACTOME%REACT_111119.1	62	0.697475	2.05669	<0.001a	8.24341e-05	2308
REGULATION OF SPINDLE ORGANIZATION%GOBP%GO:0090224	19	0.864991	2.05593	<0.001a	8.18882e-05	478
DNA STRAND ELONGATION%GOBP%GO:0022616	33	0.774407	2.05538	<0.001a	8.13495e-05	987
REGULATION OF ACTIVATED PAK-2P34 BY PROTEASOME MEDIATED DEGRADATION%REACTOME%REACT_13464.3	41	0.738589	2.05517	<0.001a	8.8854e-05	2308
SCF(SKP2)-MEDIATED DEGRADATION OF P27 P21%REACTOME%REACT_9003.1	48	0.714071	2.05038	<0.001a	9.63252e-05	2308
DNA REPLICATION%KEGG%HSA03030	32	0.782002	2.04772	<0.001a	9.57037e-05	1836
HIV INFECTION%REACTOME%REACT_6185.8	187	0.599199	2.04549	<0.001a	0.000102888	2413
CYCLIN A:CDK2-ASSOCIATED EVENTS AT S PHASE ENTRY%REACTOME%REACT_9029.2	58	0.707136	2.0447	<0.001a	0.000110183	2378
AURORA A SIGNALING%PATHWAY INTERACTION DATABASE NCI-NATURE CURATED DATA%AURORA A SIGNALING	25	0.809246	2.04388	<0.001a	0.000109485	713
SCF-BETA-TRCP MEDIATED DEGRADATION OF EMI1%REACTOME%REACT_6821.2	45	0.735167	2.04306	<0.001a	0.000108797	2308
MICROTUBULE%GOCC%GO:0005874	141	0.615096	2.04234	<0.001a	0.000108117	1525
NUCLEOSOME ASSEMBLY%REACTOME%REACT_22344.1	28	0.799138	2.04154	<0.001a	0.000107445	473
G2/M TRANSITION OF MITOTIC CELL CYCLE%GOBP%GO:0000086	123	0.626516	2.04015	<0.001a	0.000106782	1484
NEGATIVE REGULATION OF CHROMOSOME SEGREGATION%GOBP%GO:0051985	33	0.763038	2.03945	<0.001a	0.000106127	1638
PROTEASOME%KEGG%HSA03050	37	0.751684	2.03873	<0.001a	0.00010548	2308
CHROMOSOME CONDENSATION%GOBP%GO:0030261	15	0.912523	2.03865	<0.001a	0.00010484	196
P53-DEPENDENT G1 DNA DAMAGE RESPONSE%REACTOME%REACT_1625.5	48	0.723144	2.03854	<0.001a	0.000111651	2308
COLLAGEN DEGRADATION%REACTOME%REACT_150401.3	29	0.776576	2.03829	<0.001a	0.000110983	289
CENTROMERE COMPLEX ASSEMBLY%GOBP%GO:0034508	32	0.771987	2.03624	<0.001a	0.000110322	1019
NUCLEAR ENVELOPE DISASSEMBLY%GOBP%GO:0051081	41	0.727298	2.03591	<0.001a	0.000109669	1606
POSITIVE REGULATION OF INFLAMMATORY RESPONSE%GOBP%GO:0050729	37	0.75949	2.0355	<0.001a	0.000109024	2032
ANTIGEN PROCESSING AND PRESENTATION OF EXOGENOUS PEPTIDE ANTIGEN VIA MHC CLASS I, TAP-DEPENDENT%GOBP%GO:0002479	57	0.702349	2.0355	<0.001a	0.000108387	2308
CENP-A CONTAINING NUCLEOSOME ASSEMBLY%GOBP%GO:0034080	26	0.809057	2.03537	<0.001a	0.000107757	1019
REGULATION OF ORNITHINE DECARBOXYLASE (ODC)%REACTOME%REACT_13565.2	41	0.740073	2.03466	<0.001a	0.000121518	2308
ACTIVATION OF NF-KAPPAB IN B CELLS%REACTOME%REACT_118656.3	57	0.696819	2.03321	<0.001a	0.00012082	2308
ACTIVATION OF MATRIX METALLOPROTEINASES%REACTOME%REACT_118682.2	16	0.896854	2.03168	<0.001a	0.000134231	190
DEGRADATION OF THE EXTRACELLULAR MATRIX%REACTOME%REACT_118572.6	61	0.699578	2.03041	<0.001a	0.000133468	376
ORGANELLE LOCALIZATION%GOBP%GO:0051640	188	0.590452	2.02811	<0.001a	0.000139681	1296
DNA-DEPENDENT ATPASE ACTIVITY%GOMF%GO:0008094	55	0.703852	2.02407	<0.001a	0.000166771	987
NUCLEAR ENVELOPE BREAKDOWN%REACTOME%REACT_160255.3	43	0.738473	2.02398	<0.001a	0.000165839	1606
DNA RECOMBINATION%GOBP%GO:0006310	112	0.627628	2.02339	<0.001a	0.000164918	1822
SIGNAL TRANSDUCTION INVOLVED IN CELL CYCLE CHECKPOINT%GOBP%GO:0072395	60	0.691225	2.02183	<0.001a	0.000164007	2048
DEPOSITION OF NEW CENPA-CONTAINING NUCLEOSOMES AT THE CENTROMERE%REACTOME%REACT_22186.3	28	0.799138	2.02097	0.00173611	0.0001699	473
G2 M TRANSITION%REACTOME%REACT_2203.6	103	0.631019	2.02078	<0.001a	0.000168972	1515
SIGNAL TRANSDUCTION INVOLVED IN MITOTIC DNA INTEGRITY CHECKPOINT%GOBP%GO:1902403	57	0.688367	2.02037	<0.001a	0.000168054	2048
P53-DEPENDENT G1 S DNA DAMAGE CHECKPOINT%REACTOME%REACT_85.3	48	0.723144	2.02002	<0.001a	0.00017384	2308
ANTIGEN PROCESSING AND PRESENTATION OF EXOGENOUS PEPTIDE ANTIGEN VIA MHC CLASS I%GOBP%GO:0042590	60	0.693082	2.01992	<0.001a	0.000172906	2308
SIGNAL TRANSDUCTION INVOLVED IN DNA DAMAGE CHECKPOINT%GOBP%GO:0072422	59	0.689165	2.0197	<0.001a	0.000171981	2048
STABILIZATION OF P53%REACTOME%REACT_309.2	43	0.732622	2.01937	<0.001a	0.00017765	2308
SPINDLE MICROTUBULE%GOCC%GO:0005876	44	0.72805	2.01904	<0.001a	0.00017671	1482
SPINDLE ASSEMBLY CHECKPOINT%GOBP%GO:0071173	31	0.774856	2.01734	<0.001a	0.00017578	1638
CDK-MEDIATED PHOSPHORYLATION AND REMOVAL OF CDC6%REACTOME%REACT_1221.3	42	0.747582	2.01697	<0.001a	0.000181279	2308
CROSS-PRESENTATION OF SOLUBLE EXOGENOUS ANTIGENS (ENDOSOMES)%REACTOME%REACT_111056.1	38	0.747286	2.01614	<0.001a	0.00018687	2308
DNA DAMAGE CHECKPOINT%GOBP%GO:0000077	112	0.627541	2.01606	<0.001a	0.000185902	1935
MITOTIC RECOMBINATION%GOBP%GO:0006312	31	0.775033	2.01501	<0.001a	0.000191344	1822
CELL CYCLE G2/M PHASE TRANSITION%GOBP%GO:0044839	123	0.626516	2.01445	<0.001a	0.000196785	1484
UBIQUITIN-DEPENDENT DEGRADATION OF CYCLIN D1%REACTOME%REACT_4.1	42	0.7238	2.01354	<0.001a	0.000202101	2308
CHROMATIN REMODELING AT CENTROMERE%GOBP%GO:0031055	28	0.790848	2.01345	<0.001a	0.000201075	1019
MITOTIC DNA INTEGRITY CHECKPOINT%GOBP%GO:0044774	82	0.65747	2.01328	<0.001a	0.000200059	1814
PROTEIN LOCALIZATION TO CHROMOSOME%GOBP%GO:0034502	25	0.80368	2.01297	<0.001a	0.000199054	1303
BIOCARTA_G2_PATHWAY%MSIGDB_C2%BIOCARTA_G2_PATHWAY	21	0.845402	2.01147	<0.001a	0.00021045	1013
MITOTIC NUCLEAR ENVELOPE DISASSEMBLY%GOBP%GO:0007077	41	0.727298	2.01139	<0.001a	0.000209403	1606
AUF1 (HNRNP D0) DESTABILIZES MRNA%REACTOME%REACT_25325.2	43	0.736951	2.01078	<0.001a	0.000214526	2308
DNA DAMAGE RESPONSE, SIGNAL TRANSDUCTION BY P53 CLASS MEDIATOR RESULTING IN CELL CYCLE ARREST%GOBP%GO:0006977	55	0.691982	2.01042	<0.001a	0.000213469	2308
MITOTIC SPINDLE ASSEMBLY CHECKPOINT%GOBP%GO:0007094	30	0.764128	2.00914	<0.001a	0.000224657	1638
GRANULOCYTE CHEMOTAXIS%GOBP%GO:0071621	19	0.843474	2.00905	<0.001a	0.000223561	16
E2F TRANSCRIPTION FACTOR NETWORK%PATHWAY INTERACTION DATABASE NCI-NATURE CURATED DATA%E2F TRANSCRIPTION FACTOR NETWORK	65	0.676737	2.00905	<0.001a	0.000222475	913
VIF-MEDIATED DEGRADATION OF APOBEC3G%REACTOME%REACT_9453.2	43	0.734242	2.0082	<0.001a	0.000251327	2308
UBIQUITIN-DEPENDENT DEGRADATION OF CYCLIN D%REACTOME%REACT_938.4	42	0.7238	2.00798	<0.001a	0.000250119	2308
MITOTIC G2-G2 M PHASES%REACTOME%REACT_21391.6	105	0.634398	2.00734	<0.001a	0.000248922	1515
REGULATION OF APOPTOSIS%REACTOME%REACT_13648.3	42	0.731578	2.00658	<0.001a	0.000247737	2308
NEGATIVE REGULATION OF PROTEASOMAL UBIQUITIN-DEPENDENT PROTEIN CATABOLIC PROCESS%GOBP%GO:0032435	44	0.725096	2.00656	<0.001a	0.000246563	1638
SPINDLE CHECKPOINT%GOBP%GO:0031577	33	0.769134	2.00462	<0.001a	0.000257172	1638
CYTOKINESIS%GOBP%GO:0000910	70	0.664502	2.00257	<0.001a	0.000267582	773
SIGNAL TRANSDUCTION INVOLVED IN MITOTIC DNA DAMAGE CHECKPOINT%GOBP%GO:1902402	57	0.688367	2.00216	<0.001a	0.000266331	2048
REGULATION OF DNA METABOLIC PROCESS%GOBP%GO:0051052	162	0.595153	2.00103	<0.001a	0.00027094	1859
SIGNAL TRANSDUCTION INVOLVED IN DNA INTEGRITY CHECKPOINT%GOBP%GO:0072401	59	0.689165	2.00016	<0.001a	0.000275515	2048
APC-CDC20 MEDIATED DEGRADATION OF NEK2A%REACTOME%REACT_8017.1	22	0.822604	1.99935	<0.001a	0.000279968	1323
AUTODEGRADATION OF THE E3 UBIQUITIN LIGASE COP1%REACTOME%REACT_20549.1	42	0.73269	1.99798	<0.001a	0.000284319	2308
CENP-A CONTAINING CHROMATIN ORGANIZATION%GOBP%GO:0061641	26	0.809057	1.99739	<0.001a	0.00028302	1019
MEMBRANE DISASSEMBLY%GOBP%GO:0030397	41	0.727298	1.99283	<0.001a	0.000315768	1606
NEGATIVE REGULATION OF MITOTIC NUCLEAR DIVISION%GOBP%GO:0045839	38	0.735187	1.99012	<0.001a	0.000336853	1638
ATP-DEPENDENT CHROMATIN REMODELING%GOBP%GO:0043044	52	0.707539	1.98909	<0.001a	0.000335336	1054
PROGESTERONE-MEDIATED OOCYTE MATURATION%KEGG%HSA04914	70	0.666024	1.98797	<0.001a	0.000361687	1129
POSITIVE REGULATION OF CELLULAR PROTEIN CATABOLIC PROCESS%GOBP%GO:1903364	109	0.618216	1.98791	<0.001a	0.000365558	1624
VPU MEDIATED DEGRADATION OF CD4%REACTOME%REACT_9031.1	42	0.724082	1.98714	<0.001a	0.000369454	2308
NEGATIVE REGULATION OF NUCLEAR DIVISION%GOBP%GO:0051784	40	0.741213	1.98677	<0.001a	0.000367819	1638
SIGNAL TRANSDUCTION INVOLVED IN MITOTIC CELL CYCLE CHECKPOINT%GOBP%GO:0072413	57	0.688367	1.98677	<0.001a	0.000366199	2048
INTRACELLULAR SIGNAL TRANSDUCTION INVOLVED IN G1 DNA DAMAGE CHECKPOINT%GOBP%GO:1902400	56	0.680235	1.98636	<0.001a	0.000364593	2308
NEGATIVE REGULATION OF MITOTIC SISTER CHROMATID SEPARATION%GOBP%GO:2000816	31	0.762355	1.9855	<0.001a	0.000368425	1638
MITOTIC SPINDLE CHECKPOINT%GOBP%GO:0071174	31	0.762355	1.98533	<0.001a	0.000366823	1638
PROTEIN PROCESSING IN ENDOPLASMIC RETICULUM%KEGG%HSA04141	146	0.589941	1.98436	<0.001a	0.000376016	2561
NEGATIVE REGULATION OF MITOTIC METAPHASE/ANAPHASE TRANSITION%GOBP%GO:0045841	31	0.762355	1.98215	<0.001a	0.000395893	1638
NEGATIVE REGULATION OF PROTEASOMAL PROTEIN CATABOLIC PROCESS%GOBP%GO:1901799	46	0.70119	1.97835	<0.001a	0.000420785	1638
NEGATIVE REGULATION OF SISTER CHROMATID SEGREGATION%GOBP%GO:0033046	31	0.762355	1.97821	0.00173611	0.000424328	1638
CYCLIN A B1 ASSOCIATED EVENTS DURING G2 M TRANSITION%REACTOME%REACT_1857.6	21	0.822556	1.97679	<0.001a	0.0004279	1515
POSITIVE REGULATION OF MITOTIC NUCLEAR DIVISION%GOBP%GO:0045840	25	0.800733	1.97673	<0.001a	0.000426086	1013
REGULATION OF PROTEASOMAL UBIQUITIN-DEPENDENT PROTEIN CATABOLIC PROCESS%GOBP%GO:0032434	92	0.637506	1.9753	<0.001a	0.000445235	1099
GRANULOCYTE MIGRATION%GOBP%GO:0097530	19	0.843474	1.97511	<0.001a	0.000443364	16
SIGNAL TRANSDUCTION IN RESPONSE TO DNA DAMAGE%GOBP%GO:0042770	86	0.640957	1.97509	<0.001a	0.000441509	2048
CYTOSKELETON-DEPENDENT CYTOKINESIS%GOBP%GO:0061640	30	0.76028	1.97384	<0.001a	0.000450123	169
NEGATIVE REGULATION OF MITOTIC SISTER CHROMATID SEGREGATION%GOBP%GO:0033048	31	0.762355	1.97287	<0.001a	0.000458601	1638
POSITIVE REGULATION OF PROTEIN UBIQUITINATION%GOBP%GO:0031398	113	0.612506	1.97215	<0.001a	0.000466951	1624
REGULATION OF RESPONSE TO WOUNDING%GOBP%GO:1903034	165	0.584824	1.97195	<0.001a	0.00046503	2293
NEGATIVE REGULATION OF METAPHASE/ANAPHASE TRANSITION OF CELL CYCLE%GOBP%GO:1902100	31	0.762355	1.9709	<0.001a	0.000478395	1638
PROCESSING OF CAPPED INTRON-CONTAINING PRE-MRNA%REACTOME%REACT_125.3	129	0.6091	1.97082	<0.001a	0.000476443	2750
KINESIN COMPLEX%GOCC%GO:0005871	38	0.728063	1.96919	<0.001a	0.000494735	716
GLI3 IS PROCESSED TO GLI3R BY THE PROTEASOME%REACTOME%REACT_268366.1	48	0.694238	1.96802	<0.001a	0.000492732	2308
G0 AND EARLY G1%REACTOME%REACT_111214.1	23	0.797423	1.96767	<0.001a	0.000490745	458
REGULATION OF MICROTUBULE CYTOSKELETON ORGANIZATION%GOBP%GO:0070507	75	0.65367	1.96687	<0.001a	0.000503814	986
CELL DIVISION%GOBP%GO:0051301	108	0.614079	1.96628	<0.001a	0.000511555	1129
CELLULAR SENESCENCE%REACTOME%REACT_169274.2	113	0.611262	1.9655	<0.001a	0.000509517	1761
CYTOKINE ACTIVITY%GOMF%GO:0005125	56	0.678318	1.96505	<0.001a	0.000512391	2024
BIOCARTA_MCM_PATHWAY%MSIGDB_C2%BIOCARTA_MCM_PATHWAY	18	0.84399	1.96449	<0.001a	0.000515322	987
DEGRADATION OF GLI2 BY THE PROTEASOME%REACTOME%REACT_267700.1	48	0.693253	1.96165	<0.001a	0.000542617	2308
SIGNAL TRANSDUCTION INVOLVED IN MITOTIC G1 DNA DAMAGE CHECKPOINT%GOBP%GO:0072431	56	0.680235	1.96132	<0.001a	0.000545343	2308
INACTIVATION OF APC C VIA DIRECT INHIBITION OF THE APC C COMPLEX%REACTOME%REACT_1072.2	18	0.839461	1.96011	<0.001a	0.000552898	1323
SPINDLE POLE%GOCC%GO:0000922	64	0.659678	1.95968	<0.001a	0.000550747	1482
APC C:CDC20 MEDIATED DEGRADATION OF CYCLIN B%REACTOME%REACT_6820.1	20	0.823157	1.95895	<0.001a	0.000558177	866
POSITIVE REGULATION OF PROTEOLYSIS INVOLVED IN CELLULAR PROTEIN CATABOLIC PROCESS%GOBP%GO:1903052	108	0.618758	1.95609	<0.001a	0.000570405	1624
CHEMOKINE RECEPTOR BINDING%GOMF%GO:0042379	22	0.813978	1.95442	<0.001a	0.000596807	164
REGULATION OF CYTOKINESIS%GOBP%GO:0032465	36	0.735686	1.95419	<0.001a	0.000594521	178
ANTIGEN PROCESSING AND PRESENTATION OF PEPTIDE ANTIGEN VIA MHC CLASS I%GOBP%GO:0002474	77	0.640763	1.9508	<0.001a	0.000649457	2372
MICROTUBULE-BASED PROCESS%GOBP%GO:0007017	302	0.547063	1.94831	<0.001a	0.00069916	1319
PHOSPHORYLATION OF THE APC C%REACTOME%REACT_6904.2	17	0.836495	1.94598	<0.001a	0.000715394	1323
POSITIVE REGULATION OF DEFENSE RESPONSE%GOBP%GO:0031349	180	0.571399	1.94491	<0.001a	0.000731435	2207
MITOTIC SPINDLE ASSEMBLY%GOBP%GO:0090307	19	0.819764	1.94474	<0.001a	0.000728685	773
POSITIVE REGULATION OF PROTEIN MODIFICATION BY SMALL PROTEIN CONJUGATION OR REMOVAL%GOBP%GO:1903322	121	0.598295	1.9444	<0.001a	0.000739755	1624
INHIBITION OF THE PROTEOLYTIC ACTIVITY OF APC C REQUIRED FOR THE ONSET OF ANAPHASE BY MITOTIC SPINDLE CHECKPOINT COMPONENTS%REACTOME%REACT_1041.2	18	0.839461	1.94424	<0.001a	0.000736995	1323
P73 TRANSCRIPTION FACTOR NETWORK%PATHWAY INTERACTION DATABASE NCI-NATURE CURATED DATA%P73 TRANSCRIPTION FACTOR NETWORK	69	0.645737	1.94423	<0.001a	0.000734256	1531
NEUTROPHIL CHEMOTAXIS%GOBP%GO:0030593	15	0.877554	1.94318	<0.001a	0.000740797	16
BIOCARTA_PROTEASOME_PATHWAY%MSIGDB_C2%BIOCARTA_PROTEASOME_PATHWAY	26	0.767408	1.94245	<0.001a	0.000751792	2183
REGULATION OF DNA RECOMBINATION%GOBP%GO:0000018	30	0.750426	1.94196	<0.001a	0.000753535	2024
NEGATIVE REGULATION OF CELL CYCLE%GOBP%GO:0045786	306	0.543139	1.94046	<0.001a	0.000759944	1759
NEGATIVE REGULATION OF PROTEIN UBIQUITINATION%GOBP%GO:0031397	93	0.615034	1.93804	<0.001a	0.000788883	2183
RESPONSE TO OTHER ORGANISM%GOBP%GO:0051707	219	0.557574	1.93768	<0.001a	0.000794967	2017
VALIDATED TRANSCRIPTIONAL TARGETS OF DELTANP63 ISOFORMS%PATHWAY INTERACTION DATABASE NCI-NATURE CURATED DATA%VALIDATED TRANSCRIPTIONAL TARGETS OF DELTANP63 ISOFORMS	42	0.703223	1.93695	<0.001a	0.00081467	682
NEUTROPHIL MIGRATION%GOBP%GO:1990266	15	0.877554	1.93143	<0.001a	0.000905837	16
RESPONSE TO EXTERNAL BIOTIC STIMULUS%GOBP%GO:0043207	219	0.557574	1.93061	<0.001a	0.000907046	2017
BARD1 SIGNALING EVENTS%PATHWAY INTERACTION DATABASE NCI-NATURE CURATED DATA%BARD1 SIGNALING EVENTS	27	0.75417	1.93041	<0.001a	0.000908203	1218
REGULATION OF TRANSCRIPTION INVOLVED IN G1/S TRANSITION OF MITOTIC CELL CYCLE%GOBP%GO:0000083	22	0.802189	1.92907	<0.001a	0.000931535	770
REGULATION OF PROTEOLYSIS INVOLVED IN CELLULAR PROTEIN CATABOLIC PROCESS%GOBP%GO:1903050	192	0.561612	1.92762	<0.001a	0.000945846	1638
NON-CODING RNA METABOLISM%REACTOME%REACT_11052.2	43	0.69011	1.92587	0.00167504	0.000964635	2693
CELLULAR RESPONSE TO IONIZING RADIATION%GOBP%GO:0071479	30	0.74889	1.92527	<0.001a	0.000978961	1391
REGULATION OF G2/M TRANSITION OF MITOTIC CELL CYCLE%GOBP%GO:0010389	19	0.818054	1.92259	<0.001a	0.000997274	1186
REGULATION OF CELLULAR PROTEIN CATABOLIC PROCESS%GOBP%GO:1903362	196	0.559512	1.92253	<0.001a	0.000993775	1638
ANTIGEN PROCESSING AND PRESENTATION OF PEPTIDE OR POLYSACCHARIDE ANTIGEN VIA MHC CLASS II%GOBP%GO:0002504	71	0.631104	1.92109	<0.001a	0.00102067	1330
NEGATIVE REGULATION OF G1/S TRANSITION OF MITOTIC CELL CYCLE%GOBP%GO:2000134	77	0.618338	1.91817	<0.001a	0.00108624	2308
POSITIVE REGULATION OF NUCLEAR DIVISION%GOBP%GO:0051785	27	0.750121	1.91787	<0.001a	0.00108673	1013
RESPONSE TO BIOTIC STIMULUS%GOBP%GO:0009607	230	0.549518	1.9165	<0.001a	0.00112589	2017
FANCONI ANEMIA PATHWAY%PATHWAY INTERACTION DATABASE NCI-NATURE CURATED DATA%FANCONI ANEMIA PATHWAY	44	0.693886	1.9138	<0.001a	0.00117356	922
DEGRADATION OF AXIN%REACTOME%REACT_263873.1	46	0.677961	1.9137	<0.001a	0.00116953	2308
POSITIVE REGULATION OF CYTOKINESIS%GOBP%GO:0032467	17	0.831282	1.91325	<0.001a	0.00117396	166
NUCLEAR DNA REPLICATION%GOBP%GO:0033260	22	0.779617	1.91317	<0.001a	0.00117852	2022
INTERACTIONS OF REV WITH HOST CELLULAR PROTEINS%REACTOME%REACT_6916.4	30	0.749425	1.91291	<0.001a	0.00117451	2665
REGULATION OF MITOTIC SPINDLE ORGANIZATION%GOBP%GO:0060236	15	0.842062	1.91197	<0.001a	0.0012041	478
POSITIVE REGULATION OF MITOTIC CELL CYCLE PHASE TRANSITION%GOBP%GO:1901992	26	0.756663	1.91058	<0.001a	0.00122508	1186
CONDENSED NUCLEAR CHROMOSOME%GOCC%GO:0000794	29	0.752389	1.9071	<0.001a	0.00130513	1426
COAGULATION%GOBP%GO:0050817	338	0.528866	1.90695	<0.001a	0.00130491	2289
DEFENSE RESPONSE TO OTHER ORGANISM%GOBP%GO:0098542	81	0.615805	1.90519	<0.001a	0.00133797	2107
REGULATION OF VASCULAR ENDOTHELIAL GROWTH FACTOR PRODUCTION%GOBP%GO:0010574	22	0.786892	1.90432	<0.001a	0.00137887	1045
DEFENSE RESPONSE TO BACTERIUM%GOBP%GO:0042742	43	0.68716	1.90426	<0.001a	0.00137843	1879
POLO-LIKE KINASE MEDIATED EVENTS%REACTOME%REACT_1006.7	15	0.860525	1.90423	<0.001a	0.00137386	1013
S33 MUTANTS OF BETA-CATENIN AREN'T PHOSPHORYLATED%REACTOME%REACT_264581.1	66	0.629133	1.90396	<0.001a	0.00137763	2434
TRANSPORT OF MATURE TRANSCRIPT TO CYTOPLASM%REACTOME%REACT_1281.4	49	0.681741	1.90383	<0.001a	0.0013731	2665
MITOTIC DNA DAMAGE CHECKPOINT%GOBP%GO:0044773	76	0.62843	1.9026	<0.001a	0.00140127	1814
POSITIVE REGULATION VASCULAR ENDOTHELIAL GROWTH FACTOR PRODUCTION%GOBP%GO:0010575	20	0.808167	1.90178	<0.001a	0.00142114	733
NEGATIVE REGULATION OF PROTEOLYSIS INVOLVED IN CELLULAR PROTEIN CATABOLIC PROCESS%GOBP%GO:1903051	48	0.68121	1.90177	<0.001a	0.00141651	1638
REGULATION OF CELL CYCLE G2/M PHASE TRANSITION%GOBP%GO:1902749	21	0.797817	1.90003	<0.001a	0.00145621	1186
ANTIGEN PROCESSING AND PRESENTATION OF EXOGENOUS PEPTIDE ANTIGEN VIA MHC CLASS II%GOBP%GO:0019886	71	0.631104	1.89887	<0.001a	0.00150365	1330
PROTEIN PHOSPHATASE 2A BINDING%GOMF%GO:0051721	15	0.828228	1.89879	0.00377358	0.0014988	506
MITOTIC SPINDLE CHECKPOINT%REACTOME%REACT_2137.3	19	0.802724	1.89864	<0.001a	0.00150195	1323
NEGATIVE REGULATION OF CELL CYCLE G1/S PHASE TRANSITION%GOBP%GO:1902807	77	0.618338	1.89829	<0.001a	0.00151326	2308
REGULATION OF CENTROSOME CYCLE%GOBP%GO:0046605	27	0.750307	1.89719	<0.001a	0.00154418	986
INFLAMMATORY RESPONSE%GOBP%GO:0006954	117	0.589234	1.89656	<0.001a	0.00156306	2210
TELOMERE MAINTENANCE VIA RECOMBINATION%GOBP%GO:0000722	24	0.762665	1.8948	<0.001a	0.00161711	2022
SNRNP ASSEMBLY%REACTOME%REACT_11066.1	43	0.69011	1.89398	<0.001a	0.00167106	2693
ASSEMBLY OF COLLAGEN FIBRILS AND OTHER MULTIMERIC STRUCTURES%REACTOME%REACT_150180.2	47	0.675585	1.89323	<0.001a	0.00169299	1659
BIOCARTA_IL1R_PATHWAY%MSIGDB_C2%BIOCARTA_IL1R_PATHWAY	30	0.737846	1.89297	<0.001a	0.0016915	1623
DELETIONS IN THE AMER1 GENE DESTABILIZE THE DESTRUCTION COMPLEX%REACTOME%REACT_263937.1	66	0.629133	1.8897	<0.001a	0.00178799	2434
DNA DAMAGE RESPONSE, SIGNAL TRANSDUCTION BY P53 CLASS MEDIATOR%GOBP%GO:0030330	73	0.633387	1.88914	<0.001a	0.00179405	2048
NEGATIVE REGULATION OF PROTEIN MODIFICATION BY SMALL PROTEIN CONJUGATION OR REMOVAL%GOBP%GO:1903321	97	0.601231	1.88851	<0.001a	0.001804	2183
BLOOD COAGULATION%GOBP%GO:0007596	338	0.528866	1.88804	<0.001a	0.00180987	2289
NUCLEAR IMPORT OF REV PROTEIN%REACTOME%REACT_9395.2	27	0.742709	1.88758	<0.001a	0.00181204	2665
REV-MEDIATED NUCLEAR EXPORT OF HIV RNA%REACTOME%REACT_6190.5	28	0.743898	1.88507	<0.001a	0.00189468	2665
NUCLEAR CHROMOSOME%GOCC%GO:0000228	245	0.534356	1.8825	<0.001a	0.0019991	1426
NEGATIVE REGULATION OF CELLULAR PROTEIN CATABOLIC PROCESS%GOBP%GO:1903363	51	0.675316	1.88246	<0.001a	0.00199672	1638
NUCLEAR PORE COMPLEX (NPC) DISASSEMBLY%REACTOME%REACT_163931.2	29	0.739301	1.8817	<0.001a	0.00204	1606
DOUBLE-STRAND BREAK REPAIR%GOBP%GO:0006302	102	0.589876	1.88084	<0.001a	0.00205648	1336
MITOTIC G1 DNA DAMAGE CHECKPOINT%GOBP%GO:0031571	64	0.634085	1.88014	<0.001a	0.00206527	2048
PATHOGENIC ESCHERICHIA COLI INFECTION%KEGG%HSA05130	42	0.677111	1.88013	<0.001a	0.00205901	2006
TRANSPORT OF MATURE MRNA DERIVED FROM AN INTRON-CONTAINING TRANSCRIPT%REACTOME%REACT_1597.3	45	0.668251	1.87949	<0.001a	0.00207136	2665
MITOTIC G1/S TRANSITION CHECKPOINT%GOBP%GO:0044819	65	0.632916	1.87926	<0.001a	0.00207644	2048
DELETIONS IN THE AXIN GENES IN HEPATOCELLULAR CARCINOMA RESULT IN ELEVATED WNT SIGNALING%REACTOME%REACT_264286.1	66	0.629133	1.87772	<0.001a	0.00210358	2434
REGULATION OF CELL CYCLE ARREST%GOBP%GO:0071156	83	0.606767	1.87689	<0.001a	0.00213433	2048
MHC CLASS II ANTIGEN PRESENTATION%REACTOME%REACT_121399.2	82	0.610309	1.87682	<0.001a	0.00212796	1330
HEMOSTASIS%GOBP%GO:0007599	341	0.527109	1.87671	<0.001a	0.00212908	2289
REGULATION OF INFLAMMATORY RESPONSE%GOBP%GO:0050727	105	0.58323	1.87666	<0.001a	0.00212655	2032
DEGRADATION OF GLI1 BY THE PROTEASOME%REACTOME%REACT_268156.1	49	0.670281	1.87619	<0.001a	0.00214949	2308
PROTEASOME COMPLEX%GOCC%GO:0000502	46	0.671081	1.87532	<0.001a	0.00217972	2308
TRUNCATIONS OF AMER1 DESTABILIZE THE DESTRUCTION COMPLEX%REACTOME%REACT_263893.1	66	0.629133	1.87523	<0.001a	0.00217699	2434
MISSPLICED GSK3BETA MUTANTS STABILIZE BETA-CATENIN%REACTOME%REACT_264092.1	66	0.629133	1.87488	<0.001a	0.00217793	2434
ATPASE ACTIVITY%GOMF%GO:0016887	246	0.532669	1.87473	<0.001a	0.00217526	1488
POSITIVE REGULATION OF CELL CYCLE PHASE TRANSITION%GOBP%GO:1901989	28	0.756093	1.87444	<0.001a	0.00218695	1186
AXIN MISSENSE MUTANTS DESTABILIZE THE DESTRUCTION COMPLEX%REACTOME%REACT_264030.1	66	0.629133	1.87378	<0.001a	0.00220226	2434
MEIOTIC CELL CYCLE%GOBP%GO:0051321	46	0.663118	1.87336	0.0015748	0.00220653	1458
REGULATION OF PROTEIN CATABOLIC PROCESS%GOBP%GO:0042176	248	0.534766	1.87325	<0.001a	0.00220015	1365
G1 DNA DAMAGE CHECKPOINT%GOBP%GO:0044783	65	0.634006	1.87309	<0.001a	0.00220102	2048
AMER1 MUTANTS DESTABILIZE THE DESTRUCTION COMPLEX%REACTOME%REACT_264511.1	66	0.629133	1.87293	0.00164474	0.00220898	2434
S45 MUTANTS OF BETA-CATENIN AREN'T PHOSPHORYLATED%REACTOME%REACT_264295.1	66	0.629133	1.87156	0.00162075	0.00224917	2434
ANTIGEN PROCESSING AND PRESENTATION OF PEPTIDE ANTIGEN VIA MHC CLASS II%GOBP%GO:0002495	71	0.631104	1.87119	<0.001a	0.00225332	1330
RESPIRATORY ELECTRON TRANSPORT, ATP SYNTHESIS BY CHEMIOSMOTIC COUPLING, AND HEAT PRODUCTION BY UNCOUPLING PROTEINS.%REACTOME%REACT_6305.3	79	0.6121	1.86973	<0.001a	0.00230332	2500
POSITIVE REGULATION OF CYTOKINE PRODUCTION%GOBP%GO:0001819	186	0.55174	1.86936	<0.001a	0.00231437	1951
NUCLEOLAR PART%GOCC%GO:0044452	40	0.679994	1.86856	0.00168067	0.00232896	3123
APC TRUNCATION MUTANTS ARE NOT K63 POLYUBIQUITINATED%REACTOME%REACT_263859.1	66	0.629133	1.86855	<0.001a	0.00232238	2434
REGULATION OF G1/S TRANSITION OF MITOTIC CELL CYCLE%GOBP%GO:2000045	92	0.599726	1.86777	<0.001a	0.00236119	1814
CELL CYCLE DNA REPLICATION%GOBP%GO:0044786	23	0.768776	1.86705	<0.001a	0.00238925	2344
RIBOSOME BIOGENESIS IN EUKARYOTES%KEGG%HSA03008	64	0.626568	1.86699	<0.001a	0.00238598	3126
REGULATION OF CELL CYCLE G1/S PHASE TRANSITION%GOBP%GO:1902806	94	0.594736	1.86454	<0.001a	0.00252857	1814
EXTRACELLULAR MATRIX DISASSEMBLY%GOBP%GO:0022617	90	0.594743	1.86432	<0.001a	0.00252846	2192
PHOSPHORYLATION SITE MUTANTS OF CTNNB1 ARE NOT TARGETED TO THE PROTEASOME BY THE DESTRUCTION COMPLEX%REACTOME%REACT_263863.1	66	0.629133	1.864	<0.001a	0.00253178	2434
T41 MUTANTS OF BETA-CATENIN AREN'T PHOSPHORYLATED%REACTOME%REACT_264127.1	66	0.629133	1.86342	<0.001a	0.00256596	2434
TRUNCATED APC MUTANTS DESTABILIZE THE DESTRUCTION COMPLEX%REACTOME%REACT_264621.1	66	0.629133	1.86305	<0.001a	0.00256923	2434
REGULATION OF PROTEIN UBIQUITINATION%GOBP%GO:0031396	157	0.547463	1.86301	<0.001a	0.00257245	1365
AXIN MUTANTS DESTABILIZE THE DESTRUCTION COMPLEX, ACTIVATING WNT SIGNALING%REACTOME%REACT_264496.1	66	0.629133	1.86298	<0.001a	0.00256538	2434
DEGRADATION OF BETA-CATENIN BY THE DESTRUCTION COMPLEX%REACTOME%REACT_11063.2	66	0.629133	1.86242	<0.001a	0.00259242	2434
MICROTUBULE ANCHORING%GOBP%GO:0034453	21	0.759764	1.86236	0.00551471	0.00259207	1099
APC TRUNCATION MUTANTS HAVE IMPAIRED AXIN BINDING%REACTOME%REACT_263992.1	66	0.629133	1.86029	<0.001a	0.00268982	2434
TRAF6 MEDIATED INDUCTION OF PROINFLAMMATORY CYTOKINES%REACTOME%REACT_6782.4	68	0.613365	1.85894	<0.001a	0.00276342	1761
REGULATION OF CYCLIN-DEPENDENT PROTEIN SERINE/THREONINE KINASE ACTIVITY%GOBP%GO:0000079	53	0.649007	1.85822	<0.001a	0.00278947	1697
BIOCARTA_P53_PATHWAY%MSIGDB_C2%BIOCARTA_P53_PATHWAY	15	0.843085	1.85726	<0.001a	0.00282902	770
TRANSPORT OF THE SLBP DEPENDANT MATURE MRNA%REACTOME%REACT_405.3	29	0.710268	1.85535	<0.001a	0.00292204	2665
MICROTUBULE ASSOCIATED COMPLEX%GOCC%GO:0005875	91	0.595002	1.85467	<0.001a	0.00296768	716
POSITIVE REGULATION OF RESPONSE TO EXTERNAL STIMULUS%GOBP%GO:0032103	114	0.580363	1.85459	<0.001a	0.00295972	1441
NEGATIVE REGULATION OF PROTEOLYSIS%GOBP%GO:0045861	140	0.561085	1.85436	<0.001a	0.00297833	1638
CENTROSOME ORGANIZATION%GOBP%GO:0051297	54	0.649433	1.85398	<0.001a	0.00299697	1289
DNA BIOSYNTHETIC PROCESS%GOBP%GO:0071897	29	0.711972	1.85314	<0.001a	0.00304194	656
TRANSPORT OF MATURE MRNAS DERIVED FROM INTRONLESS TRANSCRIPTS%REACTOME%REACT_338.2	32	0.713383	1.85238	<0.001a	0.00306021	2665
MRNA SPLICING%REACTOME%REACT_1735.3	102	0.58679	1.85194	<0.001a	0.00308836	2072
DEGRADATION OF DVL%REACTOME%REACT_264438.1	46	0.661262	1.85069	<0.001a	0.00314904	2308
HEMOSTASIS%REACTOME%REACT_604.4	353	0.513073	1.85015	<0.001a	0.0031734	2289
S37 MUTANTS OF BETA-CATENIN AREN'T PHOSPHORYLATED%REACTOME%REACT_264636.1	66	0.629133	1.84998	<0.001a	0.00317485	2434
TCF7L2 MUTANTS DON'T BIND CTBP%REACTOME%REACT_264499.1	66	0.629133	1.84996	<0.001a	0.00316654	2434
POSITIVE REGULATION OF PROTEIN CATABOLIC PROCESS%GOBP%GO:0045732	142	0.558314	1.84852	<0.001a	0.00325229	1365
NUCLEAR ENVELOPE ORGANIZATION%GOBP%GO:0006998	56	0.636879	1.84744	0.00160256	0.00329228	2751
NEGATIVE REGULATION OF PROTEIN CATABOLIC PROCESS%GOBP%GO:0042177	68	0.621654	1.84727	<0.001a	0.00329662	1099
PORE COMPLEX%GOCC%GO:0046930	47	0.657316	1.84601	<0.001a	0.00338429	2535
POSTREPLICATION REPAIR%GOBP%GO:0006301	19	0.774364	1.8451	<0.001a	0.00340743	794
TERMINATION OF RNA POLYMERASE II TRANSCRIPTION%GOBP%GO:0006369	40	0.669037	1.84359	0.00161551	0.0034657	2436
RNA TRANSPORT%KEGG%HSA03013	124	0.568595	1.84305	<0.001a	0.00348234	2751
PYRIMIDINE METABOLISM%KEGG%HSA00240	83	0.599957	1.84216	<0.001a	0.00355609	2022
ENDOPEPTIDASE REGULATOR ACTIVITY%GOMF%GO:0061135	56	0.637053	1.84209	0.00160256	0.00355332	958
RESPONSE TO BACTERIUM%GOBP%GO:0009617	121	0.565025	1.84208	<0.001a	0.00354426	1979
MEIOTIC NUCLEAR DIVISION%GOBP%GO:0007126	45	0.658402	1.84182	<0.001a	0.00354477	1458
THE CITRIC ACID (TCA) CYCLE AND RESPIRATORY ELECTRON TRANSPORT%REACTOME%REACT_111083.2	116	0.568077	1.84171	<0.001a	0.00355159	2500
MITOTIC CYTOKINESIS%GOBP%GO:0000281	25	0.743066	1.8393	<0.001a	0.00368722	169
BIOCARTA_MPR_PATHWAY%MSIGDB_C2%BIOCARTA_MPR_PATHWAY	25	0.754656	1.83813	<0.001a	0.0037342	1362
EXPORT OF VIRAL RIBONUCLEOPROTEINS FROM NUCLEUS%REACTOME%REACT_6296.3	25	0.727172	1.83763	<0.001a	0.00376229	2665
PRE-MRNA SPLICING%REACTOME%REACT_467.3	102	0.58679	1.83559	<0.001a	0.00389694	2072
POSITIVE REGULATION OF CELL CYCLE ARREST%GOBP%GO:0071158	69	0.62564	1.83531	<0.001a	0.003909	2048
NUCLEOID%GOCC%GO:0009295	31	0.716441	1.83436	0.00176056	0.00394905	1268
REPLICATION FORK%GOCC%GO:0005657	43	0.673161	1.83404	0.00168634	0.00395468	1883
TRAF6 MEDIATED NF-KB ACTIVATION%REACTOME%REACT_24969.1	21	0.76836	1.83402	<0.001a	0.00394484	952
VPR-MEDIATED NUCLEAR IMPORT OF PICS%REACTOME%REACT_7991.2	27	0.708192	1.83344	0.00177305	0.00399374	2665
UROKINASE-TYPE PLASMINOGEN ACTIVATOR (UPA) AND UPAR-MEDIATED SIGNALING%PATHWAY INTERACTION DATABASE NCI-NATURE CURATED DATA%UROKINASE-TYPE PLASMINOGEN ACTIVATOR (UPA) AND UPAR-MEDIATED SIGNALING	28	0.716974	1.83202	0.0017301	0.00410666	913
RESPIRATORY ELECTRON TRANSPORT%REACTOME%REACT_22393.2	64	0.607808	1.83136	<0.001a	0.00414252	2500
VIRAL MESSENGER RNA SYNTHESIS%REACTOME%REACT_6354.3	36	0.680011	1.82984	<0.001a	0.00420241	2665
TRANSPORT OF THE SLBP INDEPENDENT MATURE MRNA%REACTOME%REACT_424.3	28	0.702812	1.82945	0.00175747	0.00424081	2665
NUCLEAR PORE%GOCC%GO:0005643	42	0.662684	1.82754	<0.001a	0.00434932	2535
FACTORS INVOLVED IN MEGAKARYOCYTE DEVELOPMENT AND PLATELET PRODUCTION%REACTOME%REACT_24970.1	87	0.593927	1.82753	<0.001a	0.00433868	1292
NEGATIVE REGULATION OF VIRAL PROCESS%GOBP%GO:0048525	49	0.641309	1.82672	0.00171527	0.00438875	1322
P53 PATHWAY%PANTHER PATHWAY%P00059	39	0.654796	1.82629	<0.001a	0.00441424	482
PROTEIN K11-LINKED UBIQUITINATION%GOBP%GO:0070979	24	0.74201	1.82584	<0.001a	0.00445475	1323
CHROMATIN REMODELING%GOBP%GO:0006338	106	0.582271	1.82552	<0.001a	0.00446508	1731
TRANSPORT OF MATURE MRNA DERIVED FROM AN INTRONLESS TRANSCRIPT%REACTOME%REACT_1835.3	31	0.70694	1.8247	<0.001a	0.00448409	2665
CELLULAR MACROMOLECULAR COMPLEX ASSEMBLY%GOBP%GO:0034622	340	0.507276	1.82435	<0.001a	0.00449129	2182
REGULATION OF BODY FLUID LEVELS%GOBP%GO:0050878	383	0.503882	1.82424	<0.001a	0.00448946	2289
SUPERPATHWAY OF CONVERSION OF GLUCOSE TO ACETYL COA AND ENTRY INTO THE TCA CYCLE%HUMANCYC%PWY66-407	38	0.655635	1.82293	<0.001a	0.00456795	2089
RESPONSE TO CYTOKINE%GOBP%GO:0034097	350	0.503762	1.82223	<0.001a	0.00463716	2229
TELOMERE MAINTENANCE VIA SEMI-CONSERVATIVE REPLICATION%GOBP%GO:0032201	20	0.766711	1.82106	0.00182482	0.00471205	2022
RECIPROCAL MEIOTIC RECOMBINATION%GOBP%GO:0007131	19	0.763781	1.82089	0.00357782	0.00472168	1458
HIV LIFE CYCLE%REACTOME%REACT_6256.7	119	0.567281	1.82083	<0.001a	0.00471636	2727
UBIQUITIN PROTEASOME PATHWAY%PANTHER PATHWAY%P00060	39	0.680889	1.82053	<0.001a	0.00473165	1884
WOUND HEALING%GOBP%GO:0042060	378	0.501857	1.81912	<0.001a	0.0048586	2289
NEGATIVE REGULATION OF PROTEIN BINDING%GOBP%GO:0032091	34	0.68981	1.81664	0.00165563	0.00503469	178
RNA POLYMERASE II TRANSCRIPTION TERMINATION%REACTOME%REACT_894.2	38	0.660839	1.81577	<0.001a	0.00510165	2436
NEP NS2 INTERACTS WITH THE CELLULAR EXPORT MACHINERY%REACTOME%REACT_6179.4	25	0.727172	1.81502	<0.001a	0.00516533	2665
MYD88-INDEPENDENT CASCADE%REACTOME%REACT_6809.9	90	0.584485	1.81496	<0.001a	0.00515902	1951
BIOCARTA_CELLCYCLE_PATHWAY%MSIGDB_C2%BIOCARTA_CELLCYCLE_PATHWAY	21	0.749329	1.81482	0.0035461	0.00516451	1697
REGULATION OF MICROTUBULE-BASED PROCESS%GOBP%GO:0032886	92	0.587166	1.81389	<0.001a	0.00522193	1525
CELLULAR RESPONSE TO CYTOKINE STIMULUS%GOBP%GO:0071345	308	0.506068	1.81376	<0.001a	0.00522434	2229
PEPTIDASE INHIBITOR ACTIVITY%GOMF%GO:0030414	56	0.63428	1.81332	<0.001a	0.00525548	958
MEIOTIC CELL CYCLE PROCESS%GOBP%GO:1903046	34	0.677381	1.81298	<0.001a	0.00527495	1458
REGULATION OF WOUND HEALING%GOBP%GO:0061041	62	0.606435	1.81233	<0.001a	0.00532322	2289
TOLL LIKE RECEPTOR 3 (TLR3) CASCADE%REACTOME%REACT_6783.9	90	0.584485	1.81177	<0.001a	0.00536516	1951
PEPTIDYL-ASPARAGINE MODIFICATION%GOBP%GO:0018196	107	0.566181	1.80958	<0.001a	0.00554144	2785
TRANSPORT OF RIBONUCLEOPROTEINS INTO THE HOST NUCLEUS%REACTOME%REACT_6248.4	25	0.718559	1.80933	0.00176678	0.0055401	2665
TRIF-MEDIATED TLR3 TLR4 SIGNALING%REACTOME%REACT_25281.5	90	0.584485	1.80818	<0.001a	0.00563804	1951
BIOCARTA_CASPASE_PATHWAY%MSIGDB_C2%BIOCARTA_CASPASE_PATHWAY	21	0.749344	1.8061	<0.001a	0.00576117	988
NEGATIVE REGULATION OF PROTEIN PROCESSING%GOBP%GO:0010955	145	0.5415	1.80607	<0.001a	0.00575371	1638
MITOCHONDRIAL INNER MEMBRANE%GOCC%GO:0005743	241	0.516236	1.80489	<0.001a	0.00582218	3036
PEPTIDASE REGULATOR ACTIVITY%GOMF%GO:0061134	81	0.592384	1.80484	<0.001a	0.00581459	958
MYELOID LEUKOCYTE MIGRATION%GOBP%GO:0097529	31	0.693884	1.80448	<0.001a	0.00582943	16
LATE PHASE OF HIV LIFE CYCLE%REACTOME%REACT_6361.7	107	0.560204	1.80371	<0.001a	0.00589756	2727
CLEAVAGE OF GROWING TRANSCRIPT IN THE TERMINATION REGION%REACTOME%REACT_387.3	38	0.660839	1.80306	<0.001a	0.00595416	2436
CYTOKINE RECEPTOR BINDING%GOMF%GO:0005126	111	0.568237	1.80294	<0.001a	0.00594353	2073
NEGATIVE REGULATION OF MULTI-ORGANISM PROCESS%GOBP%GO:0043901	67	0.60161	1.80205	<0.001a	0.00602218	1140
PROTEIN N-LINKED GLYCOSYLATION VIA ASPARAGINE%GOBP%GO:0018279	106	0.566288	1.8019	<0.001a	0.0060227	2785
LAGGING STRAND SYNTHESIS%REACTOME%REACT_312.5	18	0.757619	1.8016	0.00364299	0.00603965	2022
CONDENSATION OF PROPHASE CHROMOSOMES%REACTOME%REACT_264303.1	16	0.805222	1.80109	<0.001a	0.00609252	1013
CELLULAR RESPONSE TO DNA DAMAGE STIMULUS%GOBP%GO:0006974	469	0.488011	1.80105	<0.001a	0.00608461	1989
TOLL-LIKE RECEPTOR SIGNALING PATHWAY%KEGG%HSA04620	75	0.597313	1.80066	<0.001a	0.00610691	2169
TRAF6 MEDIATED INDUCTION OF NFKB AND MAP KINASES UPON TLR7 8 OR 9 ACTIVATION%REACTOME%REACT_25024.2	79	0.585003	1.80002	<0.001a	0.0061565	1787
BIOCARTA_ATRBRCA_PATHWAY%MSIGDB_C2%BIOCARTA_ATRBRCA_PATHWAY	20	0.756454	1.79916	<0.001a	0.00623323	713
BETA3 INTEGRIN CELL SURFACE INTERACTIONS%PATHWAY INTERACTION DATABASE NCI-NATURE CURATED DATA%BETA3 INTEGRIN CELL SURFACE INTERACTIONS	37	0.667771	1.79914	<0.001a	0.00622224	2251
ENDOPEPTIDASE INHIBITOR ACTIVITY%GOMF%GO:0004866	54	0.6268	1.79911	<0.001a	0.00620856	958
DNA GEOMETRIC CHANGE%GOBP%GO:0032392	37	0.666325	1.79899	<0.001a	0.00620859	692
RESPONSE TO WOUNDING%GOBP%GO:0009611	393	0.495964	1.79768	<0.001a	0.00631482	2289
GMCSF-MEDIATED SIGNALING EVENTS%PATHWAY INTERACTION DATABASE NCI-NATURE CURATED DATA%GMCSF-MEDIATED SIGNALING EVENTS	32	0.683548	1.79656	<0.001a	0.00638523	2289
APOPTOSIS%KEGG%HSA04210	65	0.602618	1.79519	<0.001a	0.00653108	2084
RESPONSE TO LIPOPOLYSACCHARIDE%GOBP%GO:0032496	76	0.597365	1.79471	<0.001a	0.00656539	2260
NEGATIVE REGULATION OF CATABOLIC PROCESS%GOBP%GO:0009895	100	0.561358	1.79334	<0.001a	0.00668878	1484
MYD88 DEPENDENT CASCADE INITIATED ON ENDOSOME%REACTOME%REACT_25222.2	81	0.583618	1.79325	<0.001a	0.00667971	1802
SINGLE-ORGANISM MEMBRANE BUDDING%GOBP%GO:1902591	28	0.699301	1.79203	0.00168067	0.00680692	2997
DNA DAMAGE TELOMERE STRESS INDUCED SENESCENCE%REACTOME%REACT_169185.2	29	0.701731	1.79134	0.00356506	0.00685694	770
POSITIVE REGULATION OF TRANSFERASE ACTIVITY%GOBP%GO:0051347	401	0.494752	1.79124	<0.001a	0.00684762	1781
TELOMERE C-STRAND (LAGGING STRAND) SYNTHESIS%REACTOME%REACT_7961.4	20	0.766712	1.7908	0.00180505	0.00685699	2022
DNA REPAIR%GOBP%GO:0006281	270	0.505627	1.79035	<0.001a	0.00688476	1467
RECIPROCAL DNA RECOMBINATION%GOBP%GO:0035825	19	0.763781	1.78966	0.00178253	0.0069573	1458
CYTOSKELETON ORGANIZATION%GOBP%GO:0007010	487	0.482508	1.78963	<0.001a	0.00694246	1482
SENESCENCE-ASSOCIATED SECRETORY PHENOTYPE (SASP)%REACTOME%REACT_169168.2	47	0.649224	1.78956	<0.001a	0.00693033	1697
REGULATION OF PROTEIN MODIFICATION BY SMALL PROTEIN CONJUGATION OR REMOVAL%GOBP%GO:1903320	169	0.531454	1.78948	<0.001a	0.00692613	1365
NUCLEOSIDE PHOSPHATE METABOLIC PROCESS%GOBP%GO:0006753	253	0.50866	1.78932	<0.001a	0.00692457	1875
AMB2 INTEGRIN SIGNALING%PATHWAY INTERACTION DATABASE NCI-NATURE CURATED DATA%AMB2 INTEGRIN SIGNALING	27	0.710048	1.7879	0.00530035	0.00707516	2207
REGULATION OF DNA REPLICATION%GOBP%GO:0006275	79	0.578891	1.78591	<0.001a	0.00727023	1643
NEGATIVE REGULATION OF ORGANELLE ORGANIZATION%GOBP%GO:0010639	149	0.537152	1.78497	<0.001a	0.00736708	1525
REGULATION OF PROTEOLYSIS%GOBP%GO:0030162	397	0.489326	1.7849	<0.001a	0.00736715	1804
ESTABLISHMENT OF SPINDLE LOCALIZATION%GOBP%GO:0051293	17	0.775503	1.78412	<0.001a	0.00744815	983
U12-TYPE SPLICEOSOMAL COMPLEX%GOCC%GO:0005689	21	0.728724	1.78352	<0.001a	0.00749488	1022
COLLAGEN FORMATION%REACTOME%REACT_120729.4	73	0.594719	1.78344	<0.001a	0.00748699	2585
ATPASE ACTIVITY, COUPLED%GOMF%GO:0042623	163	0.526757	1.78306	<0.001a	0.00751778	1488
MICROTUBULE ORGANIZING CENTER ORGANIZATION%GOBP%GO:0031023	59	0.613157	1.78232	<0.001a	0.00760304	1289
NUCLEOSIDE PHOSPHATE BIOSYNTHETIC PROCESS%GOBP%GO:1901293	102	0.564226	1.78127	<0.001a	0.00773405	2165
TOLL LIKE RECEPTOR 9 (TLR9) CASCADE%REACTOME%REACT_9047.5	85	0.575922	1.77744	<0.001a	0.00817104	1802
POST-ELONGATION PROCESSING OF THE TRANSCRIPT%REACTOME%REACT_78.3	38	0.660839	1.77739	0.0034188	0.00815927	2436
NUCLEOTIDE-SUGAR METABOLIC PROCESS%GOBP%GO:0009225	22	0.731323	1.77457	<0.001a	0.00850109	1839
NUCLEAR EXPORT%GOBP%GO:0051168	85	0.570798	1.77425	<0.001a	0.00850664	2605
REGULATION OF DNA-DEPENDENT DNA REPLICATION%GOBP%GO:0090329	27	0.709426	1.77401	0.0017452	0.00851477	533
POSITIVE REGULATION OF PROTEOLYSIS%GOBP%GO:0045862	217	0.510262	1.77387	<0.001a	0.00851256	2308
INTERACTIONS OF VPR WITH HOST CELLULAR PROTEINS%REACTOME%REACT_6757.3	29	0.691566	1.77364	0.00340136	0.00852058	2665
CHROMATIN BINDING%GOMF%GO:0003682	170	0.5241	1.77296	<0.001a	0.00860195	1735
DNA DUPLEX UNWINDING%GOBP%GO:0032508	36	0.671852	1.7725	0.00693241	0.00864498	692
TOLL LIKE RECEPTOR TLR6:TLR2 CASCADE%REACTOME%REACT_8006.8	87	0.570612	1.77231	<0.001a	0.00865251	1761
NUCLEOTIDE-SUGAR BIOSYNTHETIC PROCESS%GOBP%GO:0009226	15	0.793528	1.76999	<0.001a	0.00891983	1316
REGULATION OF PROTEASOMAL PROTEIN CATABOLIC PROCESS%GOBP%GO:0061136	141	0.531848	1.76892	<0.001a	0.00904774	1099
CYTOKINE-MEDIATED SIGNALING PATHWAY%GOBP%GO:0019221	237	0.509455	1.76863	<0.001a	0.00906709	2222
EXTRACELLULAR MATRIX STRUCTURAL CONSTITUENT%GOMF%GO:0005201	44	0.634292	1.76709	<0.001a	0.0092537	1659
ORGANELLE INNER MEMBRANE%GOCC%GO:0019866	257	0.502831	1.76687	<0.001a	0.00926019	3036
TOLL-LIKE RECEPTORS CASCADES%REACTOME%REACT_6966.11	128	0.547146	1.76662	<0.001a	0.00926898	1997
PROTEASOME-MEDIATED UBIQUITIN-DEPENDENT PROTEIN CATABOLIC PROCESS%GOBP%GO:0043161	217	0.512317	1.7656	<0.001a	0.00940243	2315
TAK1 ACTIVATES NFKB BY PHOSPHORYLATION AND ACTIVATION OF IKKS COMPLEX%REACTOME%REACT_21281.5	24	0.720851	1.7656	<0.001a	0.00938362	1169
DNA-TEMPLATED TRANSCRIPTION, TERMINATION%GOBP%GO:0006353	76	0.577118	1.76533	<0.001a	0.00941954	2436
SERINE-TYPE ENDOPEPTIDASE INHIBITOR ACTIVITY%GOMF%GO:0004867	20	0.737614	1.76461	0.00524476	0.00949231	958
INTERLEUKIN-1 SIGNALING%REACTOME%REACT_22442.1	38	0.649992	1.76408	0.00166667	0.00954492	1808
CITRATE CYCLE (TCA CYCLE)%KEGG%HSA00020	26	0.70618	1.76359	0.00172712	0.00959033	2089
REGULATION OF CHROMOSOME ORGANIZATION%GOBP%GO:0033044	117	0.548349	1.7622	0.00149477	0.00978802	1484
OSTEOPONTIN-MEDIATED EVENTS%PATHWAY INTERACTION DATABASE NCI-NATURE CURATED DATA%OSTEOPONTIN-MEDIATED EVENTS	29	0.680538	1.76163	0.00174825	0.0098496	2111
U12 DEPENDENT SPLICING%REACTOME%REACT_1753.3	38	0.654833	1.76128	0.00169779	0.00989392	1342
HISTONE MRNA METABOLIC PROCESS%GOBP%GO:0008334	25	0.697939	1.76119	0.00176991	0.00988424	885
TOLL LIKE RECEPTOR 5 (TLR5) CASCADE%REACTOME%REACT_9061.5	77	0.575613	1.76106	<0.001a	0.00988922	1761
MYD88 CASCADE INITIATED ON PLASMA MEMBRANE%REACTOME%REACT_27215.3	77	0.575613	1.76005	<0.001a	0.00999898	1761
NEGATIVE REGULATION OF CHROMOSOME ORGANIZATION%GOBP%GO:2001251	60	0.608996	1.75953	<0.001a	0.0100525	1484
REGULATION OF CYTOKINE PRODUCTION%GOBP%GO:0001817	274	0.494384	1.7587	<0.001a	0.010154	1951
TOLL LIKE RECEPTOR 7 8 (TLR7 8) CASCADE%REACTOME%REACT_9020.4	81	0.583618	1.75805	<0.001a	0.0102409	1802
PROTEASOME ACCESSORY COMPLEX%GOCC%GO:0022624	17	0.76807	1.75694	0.00184502	0.0103661	2308
NEGATIVE REGULATION OF BINDING%GOBP%GO:0051100	58	0.599171	1.75595	<0.001a	0.0104689	1203
NUCLEOSIDE-TRIPHOSPHATASE ACTIVITY%GOMF%GO:0017111	417	0.477858	1.75582	<0.001a	0.0104729	1975
TOLL LIKE RECEPTOR TLR1:TLR2 CASCADE%REACTOME%REACT_8005.8	87	0.570612	1.75437	<0.001a	0.0106976	1761
OSTEOBLAST DIFFERENTIATION%GOBP%GO:0001649	59	0.596752	1.75311	0.00154799	0.0108852	2237
DEFECTIVE ALG2 CAUSES ALG2-CDG (CDG-1I)%REACTOME%REACT_268833.1	101	0.54805	1.75301	<0.001a	0.0108786	2785
NUCLEOSIDE MONOPHOSPHATE METABOLIC PROCESS%GOBP%GO:0009123	106	0.550612	1.75087	<0.001a	0.0112228	2398
NEGATIVE REGULATION OF CELLULAR CATABOLIC PROCESS%GOBP%GO:0031330	81	0.570771	1.75081	<0.001a	0.0112061	1116
RIP-MEDIATED NFKB ACTIVATION VIA ZBP1%REACTOME%REACT_118563.3	19	0.744681	1.75061	0.00184162	0.0112157	1714
SIGNAL TRANSDUCTION BY P53 CLASS MEDIATOR%GOBP%GO:0072331	97	0.545576	1.75004	<0.001a	0.0112937	1935
MYD88:MAL CASCADE INITIATED ON PLASMA MEMBRANE%REACTOME%REACT_6788.9	87	0.570612	1.74971	<0.001a	0.0113196	1761
REGULATION OF GLUCOKINASE BY GLUCOKINASE REGULATORY PROTEIN%REACTOME%REACT_6804.2	23	0.717631	1.74841	0.00188679	0.01153	2665
SPINDLE LOCALIZATION%GOBP%GO:0051653	17	0.775503	1.74815	0.005291	0.0115624	983
DEFECTIVE ALG3 CAUSES ALG3-CDG (CDG-1D)%REACTOME%REACT_268185.1	101	0.54805	1.7481	<0.001a	0.0115452	2785
CDC42 SIGNALING EVENTS%PATHWAY INTERACTION DATABASE NCI-NATURE CURATED DATA%CDC42 SIGNALING EVENTS	61	0.591045	1.74809	<0.001a	0.0115258	2289
POSITIVE REGULATION OF TUMOR NECROSIS FACTOR SUPERFAMILY CYTOKINE PRODUCTION%GOBP%GO:1903557	26	0.707637	1.74799	<0.001a	0.0115158	1951
NUCLEOSIDE MONOPHOSPHATE BIOSYNTHETIC PROCESS%GOBP%GO:0009124	49	0.620567	1.74716	0.00164204	0.0116323	2398
INTRINSIC PATHWAY FOR APOPTOSIS%REACTOME%REACT_964.3	32	0.667411	1.74667	0.00338409	0.0117228	2021
MRNA EXPORT FROM NUCLEUS%GOBP%GO:0006406	57	0.59553	1.74657	<0.001a	0.0117218	2605
PROTEASOMAL PROTEIN CATABOLIC PROCESS%GOBP%GO:0010498	223	0.503147	1.74653	<0.001a	0.0116998	2315
DEFECTIVE RFT1 CAUSES RFT1-CDG (CDG-1N)%REACTOME%REACT_268458.1	101	0.54805	1.74576	<0.001a	0.011834	2785
TOLL LIKE RECEPTOR 2 (TLR2) CASCADE%REACTOME%REACT_7980.10	87	0.570612	1.74478	<0.001a	0.011993	1761
TRAIL%IOB%TRAIL	48	0.624913	1.74417	<0.001a	0.0120701	2111
ANTIGEN PRESENTATION: FOLDING, ASSEMBLY AND PEPTIDE LOADING OF CLASS I MHC%REACTOME%REACT_75795.1	17	0.746048	1.74399	0.00373134	0.0120823	2785
MEMBRANE BUDDING%GOBP%GO:0006900	49	0.614381	1.74377	0.00159744	0.0121037	3168
CYTOSOLIC TRNA AMINOACYLATION%REACTOME%REACT_15306.2	23	0.712493	1.74371	0.00704225	0.0120835	1962
DEFECTIVE ALG1 CAUSES ALG1-CDG (CDG-1K)%REACTOME%REACT_268144.1	101	0.54805	1.74322	<0.001a	0.0121485	2785
DEFECTIVE MOGS CAUSES MOGS-CDG (CDG-2B)%REACTOME%REACT_267905.1	101	0.54805	1.74313	<0.001a	0.0121582	2785
IL1-MEDIATED SIGNALING EVENTS%PATHWAY INTERACTION DATABASE NCI-NATURE CURATED DATA%IL1-MEDIATED SIGNALING EVENTS	33	0.651622	1.74234	<0.001a	0.0122502	955
MRNA TRANSPORT%GOBP%GO:0051028	58	0.592853	1.74168	0.0015674	0.0123306	2605
PROCESSING OF CAPPED INTRONLESS PRE-MRNA%REACTOME%REACT_1768.5	20	0.727343	1.7415	0.00176991	0.0123488	976
MITOCHONDRIAL TRANSLATIONAL INITIATION%GOBP%GO:0070124	78	0.569067	1.74137	<0.001a	0.0123535	3722
TOLL LIKE RECEPTOR 10 (TLR10) CASCADE%REACTOME%REACT_9027.5	77	0.575613	1.74115	0.00312989	0.0123718	1761
DEFECTIVE MPDU1 CAUSES MPDU1-CDG (CDG-1F)%REACTOME%REACT_268619.1	101	0.54805	1.74063	<0.001a	0.0124329	2785
MITOCHONDRIAL TRANSLATION INITIATION%REACTOME%REACT_267634.1	78	0.569067	1.74055	0.00152672	0.0124237	3722
POSITIVE REGULATION OF TUMOR NECROSIS FACTOR PRODUCTION%GOBP%GO:0032760	25	0.702247	1.74	0.00171233	0.0124963	1951
DEFECTIVE MAN1B1 CAUSES MRT15%REACTOME%REACT_268813.1	101	0.54805	1.7399	<0.001a	0.0124894	2785
TOLL LIKE RECEPTOR 4 (TLR4) CASCADE%REACTOME%REACT_6894.10	112	0.539384	1.73963	<0.001a	0.0125049	1951
CYTOKINE PRODUCTION%GOBP%GO:0001816	42	0.641558	1.7387	<0.001a	0.0126556	1528
NUCLEAR REPLICATION FORK%GOCC%GO:0043596	31	0.670364	1.73842	0.00185874	0.0126845	1883
ASPARAGINE N-LINKED GLYCOSYLATION%REACTOME%REACT_22426.3	101	0.54805	1.73819	<0.001a	0.012711	2785
FANCONI ANEMIA PATHWAY%REACTOME%REACT_18410.1	21	0.729105	1.73793	<0.001a	0.0127238	1793
DEFECTIVE ALG12 CAUSES ALG12-CDG (CDG-1G)%REACTOME%REACT_267773.1	101	0.54805	1.73539	<0.001a	0.0131918	2785
EPIDERMIS DEVELOPMENT%GOBP%GO:0008544	67	0.574513	1.73513	0.00165289	0.0132127	1943
AMYLOIDS%REACTOME%REACT_75925.2	16	0.752109	1.73503	0.00542496	0.0132045	880
VESICLE TARGETING%GOBP%GO:0006903	29	0.679082	1.73474	0.00332226	0.0132407	2785
CELL SEPARATION AFTER CYTOKINESIS%GOBP%GO:0000920	18	0.752911	1.73305	0.0088968	0.0134738	140
MITOCHONDRIAL NUCLEOID%GOCC%GO:0042645	29	0.680241	1.73288	0.005291	0.0134896	1268
REGULATION OF SYMBIOSIS, ENCOMPASSING MUTUALISM THROUGH PARASITISM%GOBP%GO:0043903	126	0.532196	1.73215	<0.001a	0.013649	1574
DEFECTIVE ALG6 CAUSES ALG6-CDG (CDG-1C)%REACTOME%REACT_267765.1	101	0.54805	1.73199	<0.001a	0.013658	2785
UBIQUITIN-LIKE PROTEIN CONJUGATING ENZYME ACTIVITY%GOMF%GO:0061650	16	0.756769	1.73182	0.00183824	0.0136777	1426
PROTEIN N-LINKED GLYCOSYLATION%GOBP%GO:0006487	110	0.54776	1.73163	<0.001a	0.0136885	2785
NUCLEOTIDE METABOLIC PROCESS%GOBP%GO:0009117	244	0.494519	1.73027	<0.001a	0.0139213	1875
MICROTUBULE POLYMERIZATION OR DEPOLYMERIZATION%GOBP%GO:0031109	26	0.683848	1.73021	0.00352734	0.0139055	642
SIGNALING BY INTERLEUKINS%REACTOME%REACT_22232.2	96	0.554386	1.7294	0.00152207	0.0140319	2328
HELICASE ACTIVITY%GOMF%GO:0004386	70	0.583169	1.72853	0.0015456	0.0141401	1613
DEFECTIVE ALG11 CAUSES ALG11-CDG (CDG-1P)%REACTOME%REACT_268132.1	101	0.54805	1.72851	<0.001a	0.0141239	2785
POST-ELONGATION PROCESSING OF INTRONLESS PRE-MRNA%REACTOME%REACT_717.2	20	0.727343	1.7284	0.0018315	0.0141079	976
COLLAGEN CATABOLIC PROCESS%GOBP%GO:0030574	53	0.603394	1.72834	0.00319489	0.0140985	2515
RIBONUCLEOSIDE MONOPHOSPHATE METABOLIC PROCESS%GOBP%GO:0009161	100	0.541202	1.72793	0.00155763	0.0141473	2398
REGULATION OF CYTOSKELETON ORGANIZATION%GOBP%GO:0051493	233	0.493494	1.72663	<0.001a	0.0143891	2289
POSITIVE REGULATION OF CELLULAR CATABOLIC PROCESS%GOBP%GO:0031331	185	0.505432	1.72627	0.00135501	0.0144268	1820
DEFECTIVE MGAT2 CAUSES MGAT2-CDG (CDG-2A)%REACTOME%REACT_268600.1	101	0.54805	1.726	<0.001a	0.0144577	2785
SIGNALING EVENTS MEDIATED BY PRL%PATHWAY INTERACTION DATABASE NCI-NATURE CURATED DATA%SIGNALING EVENTS MEDIATED BY PRL	20	0.724608	1.72591	<0.001a	0.0144455	2614
LOCALIZATION WITHIN MEMBRANE%GOBP%GO:0051668	33	0.658542	1.7256	<0.001a	0.0144913	2997
SINGLE-ORGANISM CARBOHYDRATE CATABOLIC PROCESS%GOBP%GO:0044724	57	0.59286	1.72538	0.00166945	0.0144963	1839
APOPTOTIC EXECUTION PHASE%REACTOME%REACT_995.7	42	0.62053	1.72451	0.00528169	0.0146493	2006
TRANSCRIPTIONAL REGULATION BY SMALL RNAS%REACTOME%REACT_268530.1	43	0.627907	1.72422	0.00169779	0.0147031	2665
ATP-DEPENDENT DNA HELICASE ACTIVITY%GOMF%GO:0004003	22	0.706442	1.72416	0.00344234	0.0146885	1613
DISEASES ASSOCIATED WITH N-GLYCOSYLATION OF PROTEINS%REACTOME%REACT_267875.1	101	0.54805	1.72385	<0.001a	0.014723	2785
REGULATION OF PLK1 ACTIVITY AT G2 M TRANSITION%REACTOME%REACT_160315.4	73	0.569766	1.72382	0.00154083	0.0147084	1097
REGULATION OF BLOOD COAGULATION%GOBP%GO:0030193	45	0.612205	1.72327	<0.001a	0.0148084	2210
REGULATION OF DEFENSE RESPONSE%GOBP%GO:0031347	306	0.482587	1.72326	<0.001a	0.0147852	2222
UBIQUITIN CONJUGATING ENZYME ACTIVITY%GOMF%GO:0061631	15	0.781839	1.72317	0.00735294	0.0147854	1033
NEGATIVE REGULATION OF APOPTOTIC PROCESS%GOBP%GO:0043066	415	0.472827	1.72302	<0.001a	0.0147919	2231
NUCLEOBASE-CONTAINING SMALL MOLECULE METABOLIC PROCESS%GOBP%GO:0055086	297	0.487985	1.72286	<0.001a	0.0148006	2165
NUCLEOTIDE-EXCISION REPAIR, DNA GAP FILLING%GOBP%GO:0006297	19	0.725611	1.72263	0.00550459	0.0148007	2022
ACTIVATED TLR4 SIGNALLING%REACTOME%REACT_6890.11	104	0.542602	1.72261	0.00152905	0.0147841	1951
DEFECTIVE DPAGT1 CAUSES DPAGT1-CDG (CDG-1J) AND CMSTA2%REACTOME%REACT_268849.1	101	0.54805	1.72244	<0.001a	0.0148011	2785
GLYCOLYTIC PROCESS%GOBP%GO:0006096	24	0.686384	1.72217	0.00520833	0.0148118	1533
ASYMMETRIC LOCALIZATION OF PCP PROTEINS%REACTOME%REACT_264478.1	52	0.603208	1.72196	<0.001a	0.0148244	2308
REGULATION OF VIRAL PROCESS%GOBP%GO:0050792	121	0.532534	1.72059	0.00297619	0.0150665	1574
DEFECTIVE ALG9 CAUSES ALG9-CDG (CDG-1L)%REACTOME%REACT_268015.1	101	0.54805	1.72016	<0.001a	0.0151121	2785
EXTENSION OF TELOMERES%REACTOME%REACT_8030.5	26	0.695094	1.72002	0.00353982	0.0151137	2022
HYDROLASE ACTIVITY, ACTING ON ACID ANHYDRIDES%GOMF%GO:0016817	448	0.464926	1.71971	<0.001a	0.0151467	1711
REGULATION OF VIRAL GENOME REPLICATION%GOBP%GO:0045069	42	0.620487	1.71959	<0.001a	0.015142	1322
NEGATIVE REGULATION OF CELL DEATH%GOBP%GO:0060548	453	0.467207	1.71839	<0.001a	0.0153424	2251
POSITIVE REGULATION OF INTERLEUKIN-6 PRODUCTION%GOBP%GO:0032755	23	0.707887	1.71833	0.00531915	0.0153293	1364
TRANSCRIPTION-COUPLED NUCLEOTIDE-EXCISION REPAIR%GOBP%GO:0006283	42	0.622119	1.71806	0.0015949	0.0153555	2727
BIOCARTA_HIVNEF_PATHWAY%MSIGDB_C2%BIOCARTA_HIVNEF_PATHWAY	51	0.596592	1.71668	0.00479233	0.0155933	1996
HYDROLASE ACTIVITY, ACTING ON ACID ANHYDRIDES, IN PHOSPHORUS-CONTAINING ANHYDRIDES%GOMF%GO:0016818	448	0.464926	1.71666	<0.001a	0.0155696	1711
DEFECTIVE ALG8 CAUSES ALG8-CDG (CDG-1H)%REACTOME%REACT_268459.1	101	0.54805	1.71646	0.00152905	0.0155869	2785
RIBONUCLEOSIDE MONOPHOSPHATE BIOSYNTHETIC PROCESS%GOBP%GO:0009156	45	0.607861	1.71527	0.00328947	0.0158261	2398
REGULATION OF CELL CYCLE CHECKPOINT%GOBP%GO:1901976	23	0.703004	1.71473	0.003663	0.0159103	1826
INSULIN PROCESSING%REACTOME%REACT_15550.5	18	0.731001	1.7147	0.0053286	0.0158862	1296
G2 DNA DAMAGE CHECKPOINT%GOBP%GO:0031572	24	0.69293	1.71447	0.00361664	0.0159029	1218
GAP-FILLING DNA REPAIR SYNTHESIS AND LIGATION IN GG-NER%REACTOME%REACT_1998.3	17	0.745265	1.71438	0.00548446	0.0158973	2022
RECOMBINATIONAL REPAIR%GOBP%GO:0000725	57	0.598773	1.71388	0.00164745	0.015979	1336
MITOCHONDRIAL TRANSLATIONAL ELONGATION%GOBP%GO:0070125	79	0.557847	1.71356	<0.001a	0.0160341	3722
DEFECTIVE ALG14 CAUSES CONGENITAL MYASTHENIC SYNDROME (ALG14-CMS)%REACTOME%REACT_268645.1	101	0.54805	1.71331	<0.001a	0.0160604	2785
NEGATIVE REGULATION OF PROGRAMMED CELL DEATH%GOBP%GO:0043069	421	0.467527	1.71322	<0.001a	0.0160585	2231
REGULATION OF PROTEIN PROCESSING%GOBP%GO:0070613	159	0.509349	1.71261	<0.001a	0.0161555	1099
TELOMERE MAINTENANCE%REACTOME%REACT_7970.4	35	0.63873	1.71231	0.00338983	0.0162018	1822
CONVERSION FROM APC C:CDC20 TO APC C:CDH1 IN LATE ANAPHASE%REACTOME%REACT_6867.2	17	0.728713	1.7123	0.0110701	0.0161755	1323
DEFECTIVE B4GALT1 CAUSES B4GALT1-CDG (CDG-2D)%REACTOME%REACT_268438.1	101	0.54805	1.71199	0.0014556	0.0162196	2785
REGULATION OF LEUKOCYTE MIGRATION%GOBP%GO:0002685	66	0.580416	1.71184	0.00165289	0.0162217	2107
BIOCARTA_FAS_PATHWAY%MSIGDB_C2%BIOCARTA_FAS_PATHWAY	29	0.672449	1.7116	0.00511945	0.0162537	1804
PROTEASOME CORE COMPLEX%GOCC%GO:0005839	16	0.727145	1.71141	0.00757576	0.0162697	1935
GAP-FILLING DNA REPAIR SYNTHESIS AND LIGATION IN TC-NER%REACTOME%REACT_74.3	17	0.745265	1.71066	0.00364964	0.0164253	2022
RIBOSOME BIOGENESIS%GOBP%GO:0042254	105	0.540538	1.71033	<0.001a	0.0164786	2847
DNA HELICASE ACTIVITY%GOMF%GO:0003678	35	0.637948	1.71031	0.00689655	0.0164542	1613
MEIOTIC RECOMBINATION%REACTOME%REACT_27271.2	24	0.69675	1.70956	0.0035461	0.0165865	1218
ERBB1 DOWNSTREAM SIGNALING%PATHWAY INTERACTION DATABASE NCI-NATURE CURATED DATA%ERBB1 DOWNSTREAM SIGNALING	102	0.538003	1.7091	0.00298063	0.0166751	2360
DOUBLE-STRAND BREAK REPAIR VIA HOMOLOGOUS RECOMBINATION%GOBP%GO:0000724	56	0.58819	1.70897	0.0015873	0.016694	1336
NUCLEOBASE-CONTAINING SMALL MOLECULE INTERCONVERSION%GOBP%GO:0015949	17	0.746714	1.70848	0.00541516	0.0167842	1548
ALZHEIMER'S DISEASE%KEGG%HSA05010	125	0.522542	1.70818	<0.001a	0.0168343	2500
RESPONSE TO INTERLEUKIN-1%GOBP%GO:0070555	40	0.631179	1.708	0.00167785	0.0168333	1041
POSITIVE REGULATION OF INTERLEUKIN-1 PRODUCTION%GOBP%GO:0032732	15	0.771917	1.70793	<0.001a	0.0168262	1371
CYTOKINE SIGNALING IN IMMUNE SYSTEM%REACTOME%REACT_75790.2	222	0.495636	1.70643	<0.001a	0.0171399	2222
PYROPHOSPHATASE ACTIVITY%GOMF%GO:0016462	446	0.468456	1.70636	<0.001a	0.0171247	1711
REGULATION OF INTERLEUKIN-1 PRODUCTION%GOBP%GO:0032652	21	0.705906	1.70593	0.00533808	0.0171991	1371
PARKINSON DISEASE%PANTHER PATHWAY%P00049	67	0.571726	1.70566	0.00163132	0.0172209	1938
HEDGEHOG 'ON' STATE%REACTOME%REACT_268718.1	70	0.573637	1.70562	0.00149254	0.0172016	2349
APOPTOTIC DNA FRAGMENTATION%GOBP%GO:0006309	15	0.755343	1.70366	0.00549451	0.0175957	364
ISG15 ANTIVIRAL MECHANISM%REACTOME%REACT_115831.1	62	0.581965	1.7027	<0.001a	0.0177646	2695
ER TO GOLGI VESICLE-MEDIATED TRANSPORT%GOBP%GO:0006888	49	0.603008	1.70265	<0.001a	0.0177505	2887
RESPONSE TO IONIZING RADIATION%GOBP%GO:0010212	70	0.567973	1.70211	<0.001a	0.0178471	1469
ANTIVIRAL MECHANISM BY IFN-STIMULATED GENES%REACTOME%REACT_115676.1	62	0.581965	1.70023	0.00638978	0.0182457	2695
REGULATION OF COAGULATION%GOBP%GO:0050818	46	0.607321	1.70006	<0.001a	0.0182445	2210
NUCLEOTIDE METABOLISM%REACTOME%REACT_1698.12	62	0.579591	1.69825	0.00314961	0.0186642	2165
TELOMERE ORGANIZATION%GOBP%GO:0032200	49	0.595662	1.69806	0.00167785	0.0186968	1822
INFLUENZA A%KEGG%HSA05164	117	0.526861	1.69783	<0.001a	0.0187314	2111
ANDROGEN RECEPTOR BINDING%GOMF%GO:0050681	37	0.632797	1.6976	0.00865052	0.0187641	1062
AMINO SUGAR AND NUCLEOTIDE SUGAR METABOLISM%KEGG%HSA00520	42	0.61181	1.6975	0.00162602	0.0187561	1834
DNA REPAIR%REACTOME%REACT_216.3	104	0.533717	1.69739	<0.001a	0.0187406	1822
MITOCHONDRIAL TRANSLATION ELONGATION%REACTOME%REACT_268133.1	78	0.560877	1.69609	<0.001a	0.0190082	3722
PURINE NUCLEOSIDE MONOPHOSPHATE METABOLIC PROCESS%GOBP%GO:0009126	97	0.538142	1.69572	<0.001a	0.0190781	2398
NUCLEAR CHROMOSOME PART%GOCC%GO:0044454	219	0.492905	1.69509	<0.001a	0.0191897	1769
RESPONSE TO VIRUS%GOBP%GO:0009615	105	0.532986	1.6947	<0.001a	0.0192648	2107
ATP-DEPENDENT HELICASE ACTIVITY%GOMF%GO:0008026	51	0.586647	1.69451	0.00338983	0.0192697	1802
NEGATIVE REGULATION OF VIRAL GENOME REPLICATION%GOBP%GO:0045071	26	0.673174	1.69439	0.00711744	0.0192686	1322
PURINE METABOLISM%KEGG%HSA00230	131	0.520344	1.69398	<0.001a	0.019326	2077
TRANSCRIPTION-COUPLED NER (TC-NER)%REACTOME%REACT_1628.2	40	0.623357	1.69352	0.0016129	0.019414	2727
RESPIRATORY ELECTRON TRANSPORT CHAIN%GOBP%GO:0022904	78	0.547919	1.69349	<0.001a	0.0193863	2500
CELLULAR RESPIRATION%GOBP%GO:0045333	111	0.525519	1.69337	<0.001a	0.0193794	2587
REGULATION OF PROTEIN COMPLEX DISASSEMBLY%GOBP%GO:0043244	42	0.619356	1.69187	0.00330579	0.0197401	2107
POSITIVE REGULATION OF INTERLEUKIN-2 PRODUCTION%GOBP%GO:0032743	16	0.735873	1.69054	0.0077821	0.0200428	1690
NEGATIVE REGULATION OF RESPONSE TO WOUNDING%GOBP%GO:1903035	50	0.603696	1.6903	0.00166945	0.0200726	913
RESPONSE TO TOPOLOGICALLY INCORRECT PROTEIN%GOBP%GO:0035966	99	0.533495	1.68935	0.0015015	0.0202729	2561
STRUCTURAL CONSTITUENT OF CYTOSKELETON%GOMF%GO:0005200	46	0.600492	1.68933	0.00483092	0.0202423	1897
LEUKOCYTE CHEMOTAXIS%GOBP%GO:0030595	46	0.607805	1.68894	0.00162602	0.0202978	16
PURINE RIBONUCLEOSIDE MONOPHOSPHATE METABOLIC PROCESS%GOBP%GO:0009167	97	0.538142	1.68822	<0.001a	0.02045	2398
REGULATION OF PROTEIN DEPOLYMERIZATION%GOBP%GO:1901879	33	0.642608	1.68626	0.00175131	0.0209544	2107
NUCLEOTIDE BIOSYNTHETIC PROCESS%GOBP%GO:0009165	93	0.538126	1.68472	<0.001a	0.0213435	1931
CENTROSOME CYCLE%GOBP%GO:0007098	31	0.643878	1.68384	0.00711744	0.0215383	1289
ELECTRON TRANSPORT CHAIN%GOBP%GO:0022900	79	0.547562	1.68285	0.00478469	0.0217936	2500
VESICLE TARGETING, TO, FROM OR WITHIN GOLGI%GOBP%GO:0048199	23	0.688806	1.68273	0.00705467	0.0217778	2997
RESPONSE TO MOLECULE OF BACTERIAL ORIGIN%GOBP%GO:0002237	84	0.545054	1.68238	0.00307692	0.0218711	2260
CARBOHYDRATE CATABOLIC PROCESS%GOBP%GO:0016052	59	0.575945	1.68221	0.00313972	0.0218848	1839
PDGFR-BETA SIGNALING PATHWAY%PATHWAY INTERACTION DATABASE NCI-NATURE CURATED DATA%PDGFR-BETA SIGNALING PATHWAY	115	0.519395	1.68187	<0.001a	0.021941	2328
ANAPHASE-PROMOTING COMPLEX%GOCC%GO:0005680	20	0.706458	1.68153	0.00727273	0.0220043	1323
MITOCHONDRIAL TRANSLATIONAL TERMINATION%GOBP%GO:0070126	78	0.555572	1.68091	0.00153139	0.0221151	3722
LIPOPOLYSACCHARIDE-MEDIATED SIGNALING PATHWAY%GOBP%GO:0031663	15	0.740972	1.68068	0.00570342	0.0221539	2207
PROTEIN FOLDING%GOBP%GO:0006457	127	0.511534	1.68016	<0.001a	0.0222661	2346
RNA POLYMERASE II TRANSCRIPTION%REACTOME%REACT_1366.2	91	0.537218	1.68014	0.0015456	0.0222387	2436
MEIOTIC CHROMOSOME SEGREGATION%GOBP%GO:0045132	16	0.72336	1.67987	0.00905797	0.0222681	1458
MITOCHONDRIAL TRANSLATION TERMINATION%REACTOME%REACT_268261.1	78	0.555572	1.67796	0.00154321	0.022725	3722
CELLULAR RESPONSES TO STRESS%REACTOME%REACT_120956.4	176	0.49859	1.67793	<0.001a	0.0227008	1608
PREFOLDIN MEDIATED TRANSFER OF SUBSTRATE TO CCT TRIC%REACTOME%REACT_16936.2	20	0.697362	1.67665	0.0156522	0.0230205	1455
TELOMERE MAINTENANCE VIA TELOMERE LENGTHENING%GOBP%GO:0010833	31	0.639902	1.67588	0.00841751	0.0232032	2022
FAS SIGNALING PATHWAY%PANTHER PATHWAY%P00020	29	0.661952	1.6753	0.00511073	0.0233581	1804
TELOMERE MAINTENANCE%GOBP%GO:0000723	48	0.596361	1.67467	0.00340715	0.0235161	1822
ZBP1(DAI) MEDIATED INDUCTION OF TYPE I IFNS%REACTOME%REACT_118764.3	23	0.699145	1.67444	0.00742115	0.0235415	1714
NUCLEUS ORGANIZATION%GOBP%GO:0006997	84	0.543795	1.674	0.00156986	0.0236354	2099
CELL CHEMOTAXIS%GOBP%GO:0060326	76	0.551129	1.67379	0.0031746	0.0236409	2221
RAC1 SIGNALING PATHWAY%PATHWAY INTERACTION DATABASE NCI-NATURE CURATED DATA%RAC1 SIGNALING PATHWAY	51	0.587575	1.67329	0.00326264	0.0237489	2261
ENDOGENOUS TLR SIGNALING%PATHWAY INTERACTION DATABASE NCI-NATURE CURATED DATA%ENDOGENOUS TLR SIGNALING	20	0.710038	1.67277	0.0071048	0.0238907	1112
RNA EXPORT FROM NUCLEUS%GOBP%GO:0006405	62	0.574785	1.67139	0.00165837	0.0242492	2605
LEUKOCYTE MIGRATION%GOBP%GO:0050900	141	0.507382	1.66854	<0.001a	0.0250569	2316
SPINDLE MIDZONE%GOCC%GO:0051233	20	0.707261	1.66808	0.00714286	0.0251588	1292
MISMATCH REPAIR%KEGG%HSA03430	22	0.696052	1.66668	0.00900901	0.0255592	2022
NEGATIVE REGULATION OF INFLAMMATORY RESPONSE%GOBP%GO:0050728	30	0.647664	1.66622	0.0069808	0.0256281	134
BIOCARTA_TNFR1_PATHWAY%MSIGDB_C2%BIOCARTA_TNFR1_PATHWAY	29	0.651623	1.66511	0.00851789	0.0259175	1996
POSITIVE REGULATION OF LEUKOCYTE MIGRATION%GOBP%GO:0002687	49	0.60043	1.66469	0.00980392	0.0260142	1441
PURINE NUCLEOSIDE MONOPHOSPHATE BIOSYNTHETIC PROCESS%GOBP%GO:0009127	42	0.60518	1.66449	0.00869565	0.0260373	2398
REGULATION OF PROTEIN KINASE ACTIVITY%GOBP%GO:0045859	454	0.451502	1.66431	<0.001a	0.0260337	1846
REGULATION OF INTERLEUKIN-1 BETA PRODUCTION%GOBP%GO:0032651	18	0.712334	1.66409	0.0143885	0.0260658	1371
REGULATION OF HEMOSTASIS%GOBP%GO:1900046	45	0.612205	1.66396	0.00327332	0.026071	2210
PARKINSON'S DISEASE%KEGG%HSA05012	91	0.52951	1.6632	<0.001a	0.0262744	2558
PURINE RIBONUCLEOSIDE MONOPHOSPHATE BIOSYNTHETIC PROCESS%GOBP%GO:0009168	42	0.60518	1.66313	0.00672269	0.0262634	2398
BIOCARTA_G1_PATHWAY%MSIGDB_C2%BIOCARTA_G1_PATHWAY	24	0.672519	1.66292	0.00694444	0.0262932	770
POSITIVE REGULATION OF CYTOKINE BIOSYNTHETIC PROCESS%GOBP%GO:0042108	28	0.654489	1.6627	0.0052356	0.0263247	1234
REPAIR SYNTHESIS FOR GAP-FILLING BY DNA POLYMERASE IN TC-NER%REACTOME%REACT_1993.3	15	0.73003	1.66134	0.0134875	0.0267513	2344
RESPONSE TO UNFOLDED PROTEIN%GOBP%GO:0006986	92	0.53654	1.66116	0.00151057	0.0267573	2561
REGULATION OF ACTIN FILAMENT DEPOLYMERIZATION%GOBP%GO:0030834	15	0.734406	1.66114	0.0093633	0.0267284	2107
RIBONUCLEOPROTEIN COMPLEX BIOGENESIS%GOBP%GO:0022613	190	0.486714	1.66037	<0.001a	0.0269396	3228
REGULATION OF NUCLEASE ACTIVITY%GOBP%GO:0032069	64	0.553329	1.6602	0.0031348	0.026961	1517
REGULATION OF PROTEIN SERINE/THREONINE KINASE ACTIVITY%GOBP%GO:0071900	256	0.470102	1.65921	<0.001a	0.0271765	1846
PURINE NTP-DEPENDENT HELICASE ACTIVITY%GOMF%GO:0070035	51	0.586647	1.65878	0.00668896	0.0272708	1802
MEIOSIS I%GOBP%GO:0007127	29	0.648517	1.65846	0.00695652	0.0273544	1458
REGULATION OF CYTOKINE SECRETION%GOBP%GO:0050707	45	0.591292	1.65839	0.00163666	0.0273317	1448
NEGATIVE REGULATION OF EXTRINSIC APOPTOTIC SIGNALING PATHWAY%GOBP%GO:2001237	48	0.59356	1.65752	0.003367	0.0275594	1210
POSITIVE REGULATION OF NUCLEASE ACTIVITY%GOBP%GO:0032075	58	0.573242	1.65744	0.00318471	0.0275573	1517
COPII-COATED VESICLE BUDDING%GOBP%GO:0090114	16	0.737552	1.65728	0.00924214	0.0275774	2887
TNFALPHA%IOB%TNFALPHA	200	0.480184	1.65581	<0.001a	0.0279678	2426
INTEGRIN-LINKED KINASE SIGNALING%PATHWAY INTERACTION DATABASE NCI-NATURE CURATED DATA%INTEGRIN-LINKED KINASE SIGNALING	43	0.608742	1.65365	0.00490196	0.0286058	2334
REGULATION OF LEUKOCYTE CHEMOTAXIS%GOBP%GO:0002688	47	0.576413	1.65364	0.00335008	0.0285713	2107
IL1%NETPATH%IL1	63	0.559585	1.65234	0.00481541	0.0289811	1766
SYNTHESIS AND INTERCONVERSION OF NUCLEOTIDE DI- AND TRIPHOSPHATES%REACTOME%REACT_21330.2	16	0.736025	1.65117	0.00744879	0.029338	1548
MICROTUBULE BINDING%GOMF%GO:0008017	84	0.526278	1.65047	0.00462963	0.0295364	1719
NEGATIVE REGULATION OF TRANSFERASE ACTIVITY%GOBP%GO:0051348	215	0.472368	1.64969	<0.001a	0.0297584	1624
IL3-MEDIATED SIGNALING EVENTS%PATHWAY INTERACTION DATABASE NCI-NATURE CURATED DATA%IL3-MEDIATED SIGNALING EVENTS	21	0.66857	1.64796	0.00718133	0.0303613	730
PYRUVATE METABOLIC PROCESS%GOBP%GO:0006090	44	0.602643	1.64751	0.00332779	0.0304752	2231
REGULATION OF TUMOR NECROSIS FACTOR SUPERFAMILY CYTOKINE PRODUCTION%GOBP%GO:1903555	41	0.597902	1.64652	0.00841751	0.0307473	1951
ROLE OF CALCINEURIN-DEPENDENT NFAT SIGNALING IN LYMPHOCYTES%PATHWAY INTERACTION DATABASE NCI-NATURE CURATED DATA%ROLE OF CALCINEURIN-DEPENDENT NFAT SIGNALING IN LYMPHOCYTES	47	0.588727	1.64631	0.00822368	0.0307766	635
MEMBRANE TRAFFICKING%REACTOME%REACT_11123.5	164	0.487034	1.64622	0.00141044	0.0307582	2997
NEGATIVE REGULATION OF SECRETION%GOBP%GO:0051048	52	0.572291	1.64566	0.00485437	0.0309149	1448
CYTOSOLIC SENSORS OF PATHOGEN-ASSOCIATED DNA%REACTOME%REACT_118823.4	59	0.558968	1.64566	0.00333333	0.0308726	1944
COOPERATION OF PREFOLDIN AND TRIC CCT IN ACTIN AND TUBULIN FOLDING%REACTOME%REACT_17029.2	20	0.697362	1.64553	0.0126126	0.0308711	1455
MRNA 3'-END PROCESSING%REACTOME%REACT_1849.3	31	0.63007	1.64509	0.0121951	0.0309595	2436
CHEMOKINE RECEPTORS BIND CHEMOKINES%REACTOME%REACT_15344.1	27	0.65149	1.64468	0.0123023	0.0310779	2073
SIGNAL SEQUENCE BINDING%GOMF%GO:0005048	19	0.705726	1.64446	0.017331	0.0311304	1301
MOTOR ACTIVITY%GOMF%GO:0003774	64	0.55364	1.64422	0.00332779	0.0311621	374
REGULATION OF EXTRINSIC APOPTOTIC SIGNALING PATHWAY VIA DEATH DOMAIN RECEPTORS%GOBP%GO:1902041	21	0.679237	1.64396	0.0142602	0.0311907	1210
INTRAMOLECULAR OXIDOREDUCTASE ACTIVITY, TRANSPOSING S-S BONDS%GOMF%GO:0016864	16	0.720783	1.6434	0.010989	0.0313167	1443
POST-ELONGATION PROCESSING OF INTRON-CONTAINING PRE-MRNA%REACTOME%REACT_397.2	31	0.63007	1.64196	0.0165563	0.0318593	2436
NEGATIVE REGULATION OF APOPTOTIC SIGNALING PATHWAY%GOBP%GO:2001234	101	0.517026	1.64124	0.00153846	0.0320108	1310
REGULATION OF RESPONSE TO EXTERNAL STIMULUS%GOBP%GO:0032101	319	0.457586	1.64014	<0.001a	0.0323144	2213
PROTEIN POLYUBIQUITINATION%GOBP%GO:0000209	150	0.492897	1.63865	<0.001a	0.0327678	1935
PURINE NUCLEOTIDES <I>DE NOVO< I> BIOSYNTHESIS%HUMANCYC%PWY-841	36	0.620139	1.6385	0.0120069	0.0327771	2077
REGULATION OF CYTOKINE BIOSYNTHETIC PROCESS%GOBP%GO:0042035	43	0.593233	1.63775	0.00645161	0.03299	1841
BIOCARTA_ACTINY_PATHWAY%MSIGDB_C2%BIOCARTA_ACTINY_PATHWAY	18	0.707807	1.63759	0.0130841	0.0329989	1365
PROTEIN DISULFIDE ISOMERASE ACTIVITY%GOMF%GO:0003756	16	0.720783	1.63572	0.00986193	0.0336541	1443
GLYCOLYSIS%PANTHER PATHWAY%P00024	15	0.742921	1.63542	0.0108499	0.0337121	844
MITOCHONDRIAL TRANSLATION%REACTOME%REACT_268551.1	84	0.535418	1.63428	0.00153846	0.0341116	3722
VALIDATED TRANSCRIPTIONAL TARGETS OF AP1 FAMILY MEMBERS FRA1 AND FRA2%PATHWAY INTERACTION DATABASE NCI-NATURE CURATED DATA%VALIDATED TRANSCRIPTIONAL TARGETS OF AP1 FAMILY MEMBERS FRA1 AND FRA2	31	0.625269	1.63366	0.0159574	0.0342881	1045
CELLULAR RESPONSE TO LIPOPOLYSACCHARIDE%GOBP%GO:0071222	49	0.583677	1.63314	0.00841751	0.0344509	2528
POSITIVE REGULATION OF CATABOLIC PROCESS%GOBP%GO:0009896	205	0.472517	1.63313	<0.001a	0.0344083	1863
CENTROSOME%GOCC%GO:0005813	364	0.4546	1.63252	<0.001a	0.0345908	1482
CELLULAR COMPONENT DISASSEMBLY%GOBP%GO:0022411	397	0.446525	1.63173	<0.001a	0.0348977	2192
CLASS I MHC MEDIATED ANTIGEN PROCESSING & PRESENTATION%REACTOME%REACT_75820.1	215	0.460942	1.62804	<0.001a	0.0364005	2048
'DE NOVO' PROTEIN FOLDING%GOBP%GO:0006458	33	0.618805	1.62788	0.0101351	0.0364213	1523
REPAIR SYNTHESIS OF PATCH ~27-30 BASES LONG BY DNA POLYMERASE%REACTOME%REACT_378.3	15	0.73003	1.62743	0.0111111	0.0365519	2344
SPLICEOSOME%KEGG%HSA03040	109	0.505538	1.62699	0.00141643	0.0366624	2825
MAINTENANCE OF LOCATION%GOBP%GO:0051235	93	0.518084	1.62679	0.00299401	0.0367009	1127
UNFOLDED PROTEIN RESPONSE (UPR)%REACTOME%REACT_18356.4	68	0.544915	1.62673	0.00321543	0.0366802	1517
ST_PHOSPHOINOSITIDE_3_KINASE_PATHWAY%MSIGDB_C2%ST_PHOSPHOINOSITIDE_3_KINASE_PATHWAY	31	0.619883	1.62653	0.00684931	0.0367266	635
REGULATION OF RESPONSE TO DNA DAMAGE STIMULUS%GOBP%GO:2001020	99	0.513299	1.62616	0.00150602	0.0368598	2713
GLYCOGEN STORAGE DISEASES%REACTOME%REACT_264090.1	196	0.47318	1.62579	<0.001a	0.036945	1662
EXTRACELLULAR MATRIX ORGANIZATION%GOBP%GO:0030198	228	0.466094	1.62464	<0.001a	0.0373669	2524
EXTRACELLULAR STRUCTURE ORGANIZATION%GOBP%GO:0043062	228	0.466094	1.62444	<0.001a	0.0373944	2524
EXTRACELLULAR MATRIX ORGANIZATION%REACTOME%REACT_118779.6	203	0.474174	1.62431	<0.001a	0.0373927	2524
REGULATION OF TUMOR NECROSIS FACTOR PRODUCTION%GOBP%GO:0032680	39	0.593613	1.62389	0.0160514	0.0375417	1951
ENZYME INHIBITOR ACTIVITY%GOMF%GO:0004857	157	0.485223	1.62351	0.00283286	0.0376531	1021
MYOCLONIC EPILEPSY OF LAFORA%REACTOME%REACT_264430.1	196	0.47318	1.62233	0.0013947	0.0380551	1662
ACTIVATION OF SIGNALING PROTEIN ACTIVITY INVOLVED IN UNFOLDED PROTEIN RESPONSE%GOBP%GO:0006987	56	0.562954	1.62202	0.00676819	0.0381507	1517
MYELOID LEUKOCYTE ACTIVATION%GOBP%GO:0002274	38	0.607961	1.62121	0.0101695	0.0384332	2515
ENDOPLASMIC RETICULUM UNFOLDED PROTEIN RESPONSE%GOBP%GO:0030968	67	0.550803	1.61972	0.0015949	0.0389912	2561
CELL DIVISION SITE%GOCC%GO:0032153	22	0.671196	1.61954	0.0255941	0.0390148	1191
RESPONSE TO ENDOPLASMIC RETICULUM STRESS%GOBP%GO:0034976	112	0.506352	1.61924	0.00292398	0.0390638	2607
STEROID HORMONE RECEPTOR BINDING%GOMF%GO:0035258	59	0.551534	1.61923	0.00306748	0.0390165	1321
BIOCARTA_P53HYPOXIA_PATHWAY%MSIGDB_C2%BIOCARTA_P53HYPOXIA_PATHWAY	17	0.698622	1.61872	0.0130597	0.0391843	1062
REGULATION OF DOUBLE-STRAND BREAK REPAIR%GOBP%GO:2000779	21	0.679522	1.61851	0.0127273	0.0392474	1194
BIOCARTA_DEATH_PATHWAY%MSIGDB_C2%BIOCARTA_DEATH_PATHWAY	27	0.64735	1.61822	0.0119863	0.0393121	1888
BASE EXCISION REPAIR%KEGG%HSA03410	32	0.620873	1.61797	0.00892857	0.0393797	2022
BIOCARTA_ATM_PATHWAY%MSIGDB_C2%BIOCARTA_ATM_PATHWAY	19	0.69683	1.61795	0.0123894	0.0393372	1218
REPLISOME%GOCC%GO:0030894	21	0.667567	1.61766	0.0125224	0.0394237	1883
MRNA 3'-END PROCESSING%GOBP%GO:0031124	74	0.53495	1.61743	0.0015949	0.0394687	3005
BINDING AND UPTAKE OF LIGANDS BY SCAVENGER RECEPTORS%REACTOME%REACT_160300.4	27	0.629199	1.61725	0.0104348	0.0394801	1659
SUPERPATHWAY OF PYRIMIDINE DEOXYRIBONUCLEOTIDES <I>DE NOVO< I> BIOSYNTHESIS%HUMANCYC%PWY-7211	17	0.71086	1.61564	0.0167286	0.0401038	1931
CARBOHYDRATE METABOLISM%REACTOME%REACT_474.7	196	0.47318	1.61504	<0.001a	0.0403393	1662
'DE NOVO' POSTTRANSLATIONAL PROTEIN FOLDING%GOBP%GO:0051084	30	0.622001	1.61446	0.0172712	0.0405455	1455
NUCLEOCYTOPLASMIC TRANSPORT%GOBP%GO:0006913	144	0.484975	1.61436	0.00573066	0.0405334	2605
UNFOLDED PROTEIN BINDING%GOMF%GO:0051082	49	0.571235	1.61402	0.00161551	0.0406613	1938
CARBOHYDRATE DERIVATIVE BIOSYNTHETIC PROCESS%GOBP%GO:1901137	376	0.446827	1.61376	<0.001a	0.0406995	2804
GLOBAL GENOMIC NER (GG-NER)%REACTOME%REACT_2253.3	30	0.620432	1.6137	0.0143627	0.04067	2344
DISEASES OF GLYCOSYLATION%REACTOME%REACT_268324.1	185	0.477573	1.6137	0.00142248	0.0406201	2795
NEGATIVE REGULATION OF SECRETION BY CELL%GOBP%GO:1903531	46	0.58234	1.61354	0.0165016	0.0406425	1448
POSITIVE REGULATION OF WOUND HEALING%GOBP%GO:0090303	25	0.638381	1.613	0.0194004	0.0407949	2289
POSITIVE REGULATION OF CYTOKINE SECRETION%GOBP%GO:0050715	33	0.607662	1.61225	0.0136054	0.0410899	68
SIGNAL TRANSDUCTION BY L1%REACTOME%REACT_22272.1	18	0.69703	1.61164	0.0178253	0.0413055	2696
HYDROLASE ACTIVITY, ACTING ON CARBON-NITROGEN (BUT NOT PEPTIDE) BONDS, IN CYCLIC AMIDINES%GOMF%GO:0016814	17	0.694022	1.61057	0.0203327	0.0417625	2030
RESPONSE TO UV%GOBP%GO:0009411	77	0.526203	1.61006	0.00152672	0.041916	1863
CELL DIVISION SITE PART%GOCC%GO:0032155	22	0.671196	1.60993	0.0106952	0.0419211	1191
POSITIVE REGULATION OF LEUKOCYTE CHEMOTAXIS%GOBP%GO:0002690	40	0.586829	1.60924	0.0118846	0.0421982	1441
MICROTUBULE MOTOR ACTIVITY%GOMF%GO:0003777	50	0.572915	1.60889	0.00502513	0.0422926	374
MMR%REACTOME%REACT_264442.1	16	0.710901	1.60886	0.0198556	0.0422646	2022
DIRECT P53 EFFECTORS%PATHWAY INTERACTION DATABASE NCI-NATURE CURATED DATA%DIRECT P53 EFFECTORS	119	0.501556	1.6084	<0.001a	0.0424339	2016
VESICLE COATING%GOBP%GO:0006901	29	0.641157	1.60798	0.0185185	0.0425558	3168
CELLULAR RESPONSE TO MECHANICAL STIMULUS%GOBP%GO:0071260	34	0.614155	1.60534	0.0167224	0.0437136	1996
NUCLEAR TRANSPORT%GOBP%GO:0051169	147	0.484411	1.60485	0.0013986	0.0438816	2605
REGULATION OF DNA REPAIR%GOBP%GO:0006282	46	0.579832	1.60455	0.00328947	0.0439641	1194
MITOCHONDRIAL PROTON-TRANSPORTING ATP SYNTHASE COMPLEX%GOCC%GO:0005753	15	0.713514	1.60403	0.0166976	0.0441329	3493
POSITIVE REGULATION OF DNA METABOLIC PROCESS%GOBP%GO:0051054	75	0.52352	1.60376	0.00632911	0.0441968	1859
CALCIUM ION BINDING%GOMF%GO:0005509	113	0.499906	1.60331	<0.001a	0.0443527	853
MULTICELLULAR ORGANISMAL CATABOLIC PROCESS%GOBP%GO:0044243	56	0.554903	1.6032	0.0052356	0.0443503	1659
PHAGOSOME%KEGG%HSA04145	99	0.504476	1.60312	0.0014881	0.0443444	848
REGULATION OF INTERLEUKIN-1 SECRETION%GOBP%GO:0050704	16	0.699612	1.60284	0.0163636	0.0443846	1371
MRNA PROCESSING%GOBP%GO:0006397	244	0.460526	1.60263	<0.001a	0.0444354	3055
LEISHMANIASIS%KEGG%HSA05140	49	0.564365	1.60227	0.0146819	0.0445596	955
TOLL-LIKE RECEPTOR SIGNALING PATHWAY%GOBP%GO:0002224	108	0.506178	1.60157	<0.001a	0.044813	2169
GLYCOLYSIS / GLUCONEOGENESIS%KEGG%HSA00010	40	0.596022	1.60098	0.00878735	0.0450642	2000
TSH%NETPATH%TSH	70	0.539491	1.60069	0.00470958	0.0451293	2621
INTEGRAL COMPONENT OF ENDOPLASMIC RETICULUM MEMBRANE%GOCC%GO:0030176	71	0.527654	1.60056	0.00495868	0.0451272	1792
ER-NUCLEUS SIGNALING PATHWAY%GOBP%GO:0006984	73	0.531853	1.60054	0.00633914	0.0450766	2561
BIOCARTA_CHEMICAL_PATHWAY%MSIGDB_C2%BIOCARTA_CHEMICAL_PATHWAY	21	0.6625	1.60042	0.0122164	0.0450745	1888
RUFFLE ORGANIZATION%GOBP%GO:0031529	15	0.721007	1.59963	0.0209924	0.04535	1201
OSSIFICATION%GOBP%GO:0001503	86	0.511851	1.59953	0.00148368	0.0453372	2237
TRNA AMINOACYLATION FOR PROTEIN TRANSLATION%GOBP%GO:0006418	40	0.583594	1.59919	0.00796178	0.0454365	2511
NUCLEAR REPLISOME%GOCC%GO:0043601	21	0.667567	1.59739	0.0148976	0.0462063	1883
POSITIVE REGULATION OF PROTEIN KINASE ACTIVITY%GOBP%GO:0045860	306	0.449087	1.59621	<0.001a	0.0467349	1846
PROTON-TRANSPORTING TWO-SECTOR ATPASE COMPLEX%GOCC%GO:0016469	27	0.632801	1.59584	0.0188034	0.0468621	3035
RNA SPLICING, VIA TRANSESTERIFICATION REACTIONS%GOBP%GO:0000375	189	0.466348	1.59566	<0.001a	0.0469059	3055
BASE EXCISION REPAIR%REACTOME%REACT_1104.2	18	0.68115	1.59563	0.0217391	0.0468672	2418
MULTI-MULTICELLULAR ORGANISM PROCESS%GOBP%GO:0044706	28	0.626069	1.59501	0.0155979	0.0471318	327
CENTROSOME DUPLICATION%GOBP%GO:0051298	22	0.66163	1.59473	0.0213904	0.0471918	1289
REGULATORY RNA PATHWAYS%REACTOME%REACT_12472.6	60	0.54314	1.59389	0.0064	0.0475383	2665
TRICARBOXYLIC ACID CYCLE%GOBP%GO:0006099	21	0.661862	1.59333	0.0178571	0.047765	2089
PROTEOLYSIS%GOBP%GO:0006508	460	0.432483	1.59271	<0.001a	0.0479985	1938
SISTER CHROMATID COHESION%GOBP%GO:0007062	20	0.66789	1.59254	0.0197133	0.048014	1186
METAL ION SLC TRANSPORTERS%REACTOME%REACT_20547.1	18	0.68289	1.59221	0.0265487	0.0481218	1741
PYRIMIDINE NUCLEOTIDE METABOLIC PROCESS%GOBP%GO:0006220	20	0.667209	1.59109	0.0235935	0.0485827	1931
MRNA SPLICING, VIA SPLICEOSOME%GOBP%GO:0000398	186	0.465877	1.58931	0.00142045	0.0493995	3055
CLASS A 1 (RHODOPSIN-LIKE RECEPTORS)%REACTOME%REACT_14828.5	90	0.503975	1.5887	0.00161551	0.0496372	2107
FEMALE PREGNANCY%GOBP%GO:0007565	25	0.64391	1.58861	0.00736648	0.0496284	327
ANION HOMEOSTASIS%GOBP%GO:0055081	19	0.676177	1.58805	0.0136986	0.0498353	1735
PROTON-TRANSPORTING ATP SYNTHASE COMPLEX%GOCC%GO:0045259	15	0.713514	1.58745	0.0241187	0.0500609	3493
MISMATCH REPAIR (MMR) DIRECTED BY MSH2:MSH6 (MUTSALPHA)%REACTOME%REACT_264501.1	15	0.713581	1.58702	0.035524	0.0502346	2022
MRNA SURVEILLANCE PATHWAY%KEGG%HSA03015	66	0.531987	1.58513	0.00458716	0.0511023	3058
CELLULAR PROTEIN CATABOLIC PROCESS%GOBP%GO:0044257	349	0.437241	1.58498	<0.001a	0.0511226	2315
PATHOGENESIS%GOBP%GO:0009405	209	0.456946	1.5845	0.00138504	0.0513182	1662
KERATINOCYTE DIFFERENTIATION%GOBP%GO:0030216	19	0.677128	1.58436	0.0235935	0.0513398	1943
REGULATION OF MICROTUBULE POLYMERIZATION OR DEPOLYMERIZATION%GOBP%GO:0031110	30	0.614239	1.58318	0.020654	0.0518921	1525
INTERACTION WITH SYMBIONT%GOBP%GO:0051702	24	0.631243	1.58302	0.00760456	0.0518909	548
CELLULAR RESPONSE TO ABIOTIC STIMULUS%GOBP%GO:0071214	130	0.484011	1.58236	<0.001a	0.0521828	1863
DEOXYRIBONUCLEOTIDE METABOLIC PROCESS%GOBP%GO:0009262	21	0.663187	1.58181	0.0222635	0.0524199	1548
PRERIBOSOME%GOCC%GO:0030684	30	0.599072	1.581	0.0156522	0.052752	3228
COPPER ION BINDING%GOMF%GO:0005507	17	0.692485	1.58054	0.0212766	0.0528987	34
REGULATION OF ENDOPEPTIDASE ACTIVITY%GOBP%GO:0052548	176	0.465259	1.58004	<0.001a	0.0531194	2607
RESOLUTION OF ABASIC SITES (AP SITES)%REACTOME%REACT_1893.3	18	0.68115	1.57999	0.00948767	0.0530732	2418
REGULATION OF INTERLEUKIN-6 PRODUCTION%GOBP%GO:0032675	35	0.591904	1.57986	0.019802	0.0530924	1364
IRE1ALPHA ACTIVATES CHAPERONES%REACTOME%REACT_18368.4	41	0.575362	1.57926	0.0158479	0.0533412	1517
NCRNA METABOLIC PROCESS%GOBP%GO:0034660	231	0.453544	1.57835	<0.001a	0.0537299	2605
COLLAGEN FIBRIL ORGANIZATION%GOBP%GO:0030199	21	0.646504	1.57825	0.0267686	0.0537194	2881
RNA 3'-END PROCESSING%GOBP%GO:0031123	86	0.50894	1.57779	0.0015528	0.0539201	3207
ALPHA4 BETA1 INTEGRIN SIGNALING EVENTS%PATHWAY INTERACTION DATABASE NCI-NATURE CURATED DATA%ALPHA4 BETA1 INTEGRIN SIGNALING EVENTS	29	0.616871	1.57762	0.0226876	0.0539167	1036
CELLULAR RESPONSE TO UNFOLDED PROTEIN%GOBP%GO:0034620	70	0.521336	1.57747	0.0113086	0.0539375	2561
NEGATIVE REGULATION OF CATALYTIC ACTIVITY%GOBP%GO:0043086	420	0.427629	1.57731	<0.001a	0.0539454	1629
PURINE NUCLEOBASE METABOLIC PROCESS%GOBP%GO:0006144	33	0.590111	1.57717	0.013986	0.0539752	2165
TRNA AMINOACYLATION%REACTOME%REACT_15482.3	40	0.583594	1.57682	0.0135135	0.0540942	2511
PLASMA MEMBRANE ESTROGEN RECEPTOR SIGNALING%PATHWAY INTERACTION DATABASE NCI-NATURE CURATED DATA%PLASMA MEMBRANE ESTROGEN RECEPTOR SIGNALING	35	0.589232	1.57669	0.0218855	0.0541108	2351
RNA SPLICING, VIA TRANSESTERIFICATION REACTIONS WITH BULGED ADENOSINE AS NUCLEOPHILE%GOBP%GO:0000377	186	0.465877	1.5762	0.00273973	0.0543093	3055
POSITIVE REGULATION OF INTERFERON-GAMMA PRODUCTION%GOBP%GO:0032729	21	0.665441	1.57618	0.0124555	0.0542581	1787
POSITIVE REGULATION OF WNT SIGNALING PATHWAY%GOBP%GO:0030177	107	0.488638	1.57554	0.00304414	0.0545535	2316
P75(NTR)-MEDIATED SIGNALING%PATHWAY INTERACTION DATABASE NCI-NATURE CURATED DATA%P75(NTR)-MEDIATED SIGNALING	58	0.544669	1.57544	0.00643087	0.0545464	1551
REGULATION OF ACTIN POLYMERIZATION OR DEPOLYMERIZATION%GOBP%GO:0008064	63	0.534656	1.57517	0.00652529	0.0546151	2385
ER TO GOLGI TRANSPORT VESICLE MEMBRANE%GOCC%GO:0012507	17	0.673754	1.57506	0.0212766	0.0546152	2785
REGULATION OF PROTEIN BINDING%GOBP%GO:0043393	71	0.523285	1.57456	0.00661157	0.0547989	1203
VIBRIO CHOLERAE INFECTION%KEGG%HSA05110	43	0.570837	1.57407	0.0151261	0.055028	807
RIBOSOME BINDING%GOMF%GO:0043022	19	0.672827	1.57389	0.0225141	0.0550572	1639
RNA STABILIZATION%GOBP%GO:0043489	17	0.680425	1.57372	0.0338681	0.0550894	1761
CELLULAR RESPONSE TO INTERLEUKIN-1%GOBP%GO:0071347	31	0.608142	1.57369	0.0127505	0.0550421	959
REGULATION OF CELLULAR CATABOLIC PROCESS%GOBP%GO:0031329	336	0.438196	1.57334	<0.001a	0.0551777	1638
RNA CAPPING%GOBP%GO:0036260	29	0.599955	1.57331	0.012945	0.0551289	2898
CASPASE CASCADE IN APOPTOSIS%PATHWAY INTERACTION DATABASE NCI-NATURE CURATED DATA%CASPASE CASCADE IN APOPTOSIS	51	0.550939	1.5733	0.0114566	0.0550745	2217
LEUKOCYTE MEDIATED IMMUNITY%GOBP%GO:0002443	50	0.54614	1.57328	0.0128	0.0550232	1460
AMOEBIASIS%KEGG%HSA05146	77	0.51364	1.57253	0.00829187	0.0553791	1702
AMINO ACID ACTIVATION%GOBP%GO:0043038	42	0.576182	1.57239	0.0100671	0.0553796	1144
INTRINSIC COMPONENT OF ENDOPLASMIC RETICULUM MEMBRANE%GOCC%GO:0031227	74	0.515812	1.57208	0.00483871	0.0554883	1792
MRNA STABILIZATION%GOBP%GO:0048255	17	0.680425	1.57174	0.0292599	0.0556084	1761
PROTEOLYSIS INVOLVED IN CELLULAR PROTEIN CATABOLIC PROCESS%GOBP%GO:0051603	338	0.437736	1.57161	<0.001a	0.0556438	2315
CHROMATIN%GOCC%GO:0000785	228	0.453755	1.57142	<0.001a	0.0557156	1192
MODIFICATION BY HOST OF SYMBIONT MORPHOLOGY OR PHYSIOLOGY%GOBP%GO:0051851	23	0.645489	1.57092	0.0238095	0.0559373	548
BIOCARTA_TOLL_PATHWAY%MSIGDB_C2%BIOCARTA_TOLL_PATHWAY	35	0.591367	1.57088	0.0120069	0.0558896	1787
REGULATION OF ACTIN FILAMENT LENGTH%GOBP%GO:0030832	63	0.534656	1.56958	0.00967742	0.0565553	2385
CYCLIN-DEPENDENT PROTEIN KINASE HOLOENZYME COMPLEX%GOCC%GO:0000307	17	0.679515	1.56956	0.0369004	0.0565028	1632
CENTROSOME MATURATION%REACTOME%REACT_15479.1	66	0.52491	1.56938	0.0125984	0.0565424	1097
AGING%GOBP%GO:0007568	50	0.546764	1.56882	0.00798722	0.0567787	1820
CORTICAL ACTIN CYTOSKELETON%GOCC%GO:0030864	16	0.686013	1.56826	0.0273224	0.056999	2385
PEPTIDE LIGAND-BINDING RECEPTORS%REACTOME%REACT_14819.4	52	0.548884	1.56794	0.0131363	0.0570963	2244
MITOTIC SPINDLE%GOCC%GO:0072686	30	0.598588	1.56792	0.0195035	0.0570464	1292
GTPASE ACTIVITY%GOMF%GO:0003924	138	0.476473	1.56732	<0.001a	0.057278	1954
PCP CE PATHWAY%REACTOME%REACT_264199.1	76	0.507963	1.56726	0.00917431	0.0572515	2308
OXIDATIVE PHOSPHORYLATION%GOBP%GO:0006119	48	0.551743	1.56711	0.00978793	0.0572748	1794
TRNA AMINOACYLATION%GOBP%GO:0043039	42	0.576182	1.56672	0.0196078	0.0574268	1144
REMOVAL OF DNA PATCH CONTAINING ABASIC RESIDUE%REACTOME%REACT_2192.3	16	0.68444	1.56586	0.0300885	0.0578642	2418
EXTRACELLULAR MATRIX%GOCC%GO:0031012	170	0.465604	1.5658	0.00140252	0.0578469	1136
POSITIVE REGULATION OF CANONICAL WNT SIGNALING PATHWAY%GOBP%GO:0090263	86	0.506053	1.56578	0.00474683	0.0577978	2316
PHOSPHOLIPID TRANSPORT%GOBP%GO:0015914	33	0.591336	1.56553	0.0223368	0.0578603	2148
MITOCHONDRIAL MEMBRANE%GOCC%GO:0031966	320	0.436055	1.56494	0.00128205	0.0581356	3036
MTOR SIGNALING PATHWAY%PATHWAY INTERACTION DATABASE NCI-NATURE CURATED DATA%MTOR SIGNALING PATHWAY	64	0.538318	1.5645	0.00649351	0.0583283	685
7-METHYLGUANOSINE RNA CAPPING%GOBP%GO:0009452	28	0.622186	1.56415	0.0270758	0.0584668	2898
CELLULAR RESPONSE TO TOPOLOGICALLY INCORRECT PROTEIN%GOBP%GO:0035967	76	0.512361	1.56278	0.00928793	0.0591209	2377
BIOCARTA_NFKB_PATHWAY%MSIGDB_C2%BIOCARTA_NFKB_PATHWAY	22	0.64421	1.56269	0.0199275	0.0590857	1996
UBIQUITIN-DEPENDENT PROTEIN CATABOLIC PROCESS%GOBP%GO:0006511	304	0.43778	1.56201	<0.001a	0.0594338	2315
NEGATIVE REGULATION OF ENDOPEPTIDASE ACTIVITY%GOBP%GO:0010951	87	0.513442	1.56196	0.00154799	0.0593849	958
COLLAGEN METABOLIC PROCESS%GOBP%GO:0032963	58	0.534529	1.56189	0.0125196	0.0593565	1659
HEXOSE TRANSPORT%GOBP%GO:0008645	40	0.571708	1.5602	0.0213115	0.0602636	2751
MICROTUBULE-BASED MOVEMENT%GOBP%GO:0007018	114	0.492086	1.55988	0.00445104	0.06041	789
PROTON TRANSPORT%GOBP%GO:0015992	59	0.530382	1.55951	0.00943396	0.0605423	2740
REGULATION OF KINASE ACTIVITY%GOBP%GO:0043549	479	0.422097	1.55914	<0.001a	0.0606881	1846
VESICLE DOCKING INVOLVED IN EXOCYTOSIS%GOBP%GO:0006904	21	0.659566	1.55906	0.0200364	0.0606732	1954
NUCLEOTIDE EXCISION REPAIR%KEGG%HSA03420	38	0.583355	1.55905	0.0134907	0.0606137	2836
SMALL-SUBUNIT PROCESSOME%GOCC%GO:0032040	23	0.62788	1.55867	0.0352734	0.0607787	2450
7-METHYLGUANOSINE MRNA CAPPING%GOBP%GO:0006370	27	0.610888	1.55744	0.022807	0.0614073	2898
ESTABLISHMENT OF RNA LOCALIZATION%GOBP%GO:0051236	71	0.514987	1.55692	0.010989	0.0616379	2605
PROTEIN SECRETION%GOBP%GO:0009306	45	0.559571	1.55602	0.017331	0.062065	2489
NEGATIVE REGULATION OF PEPTIDASE ACTIVITY%GOBP%GO:0010466	88	0.506753	1.5555	0.00442478	0.0622959	958
ENDODERM DEVELOPMENT%GOBP%GO:0007492	34	0.600784	1.55536	0.0153061	0.0623253	2306
DE NOVO PURINE BIOSYNTHESIS%PANTHER PATHWAY%P02738	23	0.633954	1.55516	0.0339893	0.0623791	2077
MRNA CAPPING%REACTOME%REACT_1470.4	24	0.634872	1.5551	0.0300885	0.0623531	2898
HISTONE BINDING%GOMF%GO:0042393	97	0.493628	1.55487	0.00305344	0.0624281	986
ESTABLISHMENT OF VESICLE LOCALIZATION%GOBP%GO:0051650	96	0.490949	1.55487	0.00784929	0.062366	2793
POSITIVE REGULATION OF CHEMOKINE PRODUCTION%GOBP%GO:0032722	21	0.644598	1.5547	0.0238532	0.062406	1841
VESICLE LOCALIZATION%GOBP%GO:0051648	97	0.490674	1.5544	0.00770416	0.0625072	2793
ST_MYOCYTE_AD_PATHWAY%MSIGDB_C2%ST_MYOCYTE_AD_PATHWAY	15	0.694669	1.55436	0.0287908	0.0624573	2420
APOPTOTIC CLEAVAGE OF CELLULAR PROTEINS%REACTOME%REACT_107.4	33	0.587676	1.55424	0.0315615	0.0624502	2006
DNA CATABOLIC PROCESS, ENDONUCLEOLYTIC%GOBP%GO:0000737	45	0.554981	1.55387	0.0213465	0.0625804	1822
RECRUITMENT OF MITOTIC CENTROSOME PROTEINS AND COMPLEXES%REACTOME%REACT_15296.2	66	0.52491	1.5537	0.0171875	0.062625	1097
GLYCOSYL COMPOUND BIOSYNTHETIC PROCESS%GOBP%GO:1901659	66	0.525878	1.55342	0.00613497	0.0627296	2463
ACTIVATION OF BH3-ONLY PROTEINS%REACTOME%REACT_697.4	20	0.65507	1.55332	0.0158172	0.062725	635
MODIFICATION-DEPENDENT MACROMOLECULE CATABOLIC PROCESS%GOBP%GO:0043632	317	0.434389	1.55322	<0.001a	0.0626976	1968
GLUCOSE TRANSPORT%GOBP%GO:0015758	39	0.568182	1.55298	0.0292599	0.0627751	2751
MISMATCH REPAIR (MMR) DIRECTED BY MSH2:MSH3 (MUTSBETA)%REACTOME%REACT_264347.1	15	0.697179	1.55286	0.0371747	0.0627864	2022
ENDODERM FORMATION%GOBP%GO:0001706	32	0.597583	1.55227	0.0212072	0.0630793	2306
NUCLEOSIDE BIOSYNTHETIC PROCESS%GOBP%GO:0009163	65	0.527942	1.55203	0.00822368	0.0631719	2463
MITOCHONDRIAL ENVELOPE%GOCC%GO:0005740	346	0.433049	1.55157	<0.001a	0.063381	3036
REGULATION OF BONE MINERALIZATION%GOBP%GO:0030500	34	0.588247	1.55144	0.0251678	0.0633785	797
GLYCOPROTEIN METABOLIC PROCESS%GOBP%GO:0009100	256	0.441222	1.55143	0.00135685	0.0633191	2826
POSITIVE REGULATION OF KINASE ACTIVITY%GOBP%GO:0033674	321	0.431963	1.55091	0.00131752	0.0635497	1846
RIG-I MDA5 MEDIATED INDUCTION OF IFN-ALPHA BETA PATHWAYS%REACTOME%REACT_25359.1	62	0.531201	1.55033	0.00967742	0.0637735	988
POST-TRANSLATIONAL PROTEIN MODIFICATION%GOBP%GO:0043687	208	0.450692	1.54992	<0.001a	0.0639677	2795
RNA TRANSPORT%GOBP%GO:0050658	71	0.514987	1.54925	0.00468019	0.0643145	2605
RIBONUCLEOSIDE BIOSYNTHETIC PROCESS%GOBP%GO:0042455	53	0.534216	1.54872	0.019544	0.0645429	2463
HEXOSE UPTAKE%REACTOME%REACT_9441.2	31	0.583838	1.54801	0.0137931	0.0648937	2733
90S PRERIBOSOME%GOCC%GO:0030686	19	0.671093	1.54798	0.0221811	0.0648437	3228
CITRIC ACID CYCLE (TCA CYCLE)%REACTOME%REACT_1785.4	18	0.674466	1.54791	0.0298246	0.0648291	2089
TNFALPHA%NETPATH%TNFALPHA	250	0.439922	1.54766	<0.001a	0.0649127	2426
TRANSPORT OF VIRUS%GOBP%GO:0046794	26	0.610165	1.54715	0.0178571	0.0651655	2416
PRION DISEASES%KEGG%HSA05020	26	0.614459	1.54662	0.0287648	0.0654345	1747
REGULATION OF CHEMOTAXIS%GOBP%GO:0050920	77	0.507508	1.54629	0.0108865	0.0655491	2675
REGULATION OF EXTRINSIC APOPTOTIC SIGNALING PATHWAY%GOBP%GO:2001236	78	0.507307	1.54611	0.0030581	0.0655817	1372
LOSS OF NLP FROM MITOTIC CENTROSOMES%REACTOME%REACT_15364.1	58	0.524998	1.54604	0.00827815	0.0655481	1097
SPLICEOSOMAL SNRNP ASSEMBLY%GOBP%GO:0000387	34	0.589169	1.5459	0.0213115	0.0655783	1990
XBP1(S) ACTIVATES CHAPERONE GENES%REACTOME%REACT_18273.4	39	0.560234	1.54535	0.025729	0.0658923	1517
MUCIN TYPE O-GLYCAN BIOSYNTHESIS%KEGG%HSA00512	19	0.652483	1.54528	0.0213144	0.0658638	1928
BIOCARTA_CERAMIDE_PATHWAY%MSIGDB_C2%BIOCARTA_CERAMIDE_PATHWAY	21	0.637705	1.54487	0.0290909	0.0660395	2111
GLYCOPROTEIN BIOSYNTHETIC PROCESS%GOBP%GO:0009101	226	0.442383	1.54477	0.00134048	0.0660444	2826
REGULATION OF INTERFERON-GAMMA PRODUCTION%GOBP%GO:0032649	31	0.590313	1.54437	0.0205479	0.0661781	1787
CELLULAR RESPONSE TO BIOTIC STIMULUS%GOBP%GO:0071216	63	0.529568	1.54386	0.00778816	0.0663804	2260
MODIFICATION-DEPENDENT PROTEIN CATABOLIC PROCESS%GOBP%GO:0019941	311	0.435228	1.5438	<0.001a	0.0663552	1968
CELL PROLIFERATION%GOBP%GO:0008283	305	0.434981	1.5436	<0.001a	0.0664229	1503
REGULATION OF PEPTIDASE ACTIVITY%GOBP%GO:0052547	184	0.453545	1.54346	<0.001a	0.0664415	2607
LOSS OF PROTEINS REQUIRED FOR INTERPHASE MICROTUBULE ORGANIZATIONÃŠFROM THE CENTROSOME%REACTOME%REACT_15451.2	58	0.524998	1.543	0.0211039	0.0666849	1097
SUPERPATHWAY OF PURINE NUCLEOTIDE SALVAGE%HUMANCYC%PWY66-409	35	0.574463	1.54284	0.0201005	0.0667188	2165
INTRACELLULAR TRANSPORT OF VIRUS%GOBP%GO:0075733	26	0.610165	1.54236	0.0320285	0.0669406	2416
RIBONUCLEOPROTEIN COMPLEX BINDING%GOMF%GO:0043021	46	0.557105	1.54219	0.0114379	0.0669741	1121
INTERSPECIES INTERACTION BETWEEN ORGANISMS%GOBP%GO:0044419	359	0.426792	1.54188	<0.001a	0.0671149	2428
MULTI-ORGANISM LOCALIZATION%GOBP%GO:1902579	26	0.610165	1.54173	0.03125	0.0671469	2416
SYNDECAN INTERACTIONS%REACTOME%REACT_163942.2	18	0.670847	1.54135	0.0327869	0.0672871	2696
REGULATION OF OSTEOCLAST DIFFERENTIATION%GOBP%GO:0045670	15	0.6809	1.53994	0.0325497	0.0679841	1767
INNATE IMMUNE RESPONSE-ACTIVATING SIGNAL TRANSDUCTION%GOBP%GO:0002758	119	0.475628	1.53981	0.00282087	0.0680075	2293
REGULATION OF GLUCOSE TRANSPORT%GOBP%GO:0010827	55	0.536151	1.53977	0.0135823	0.0679594	1606
CYTOSKELETAL REGULATION BY RHO GTPASE%PANTHER PATHWAY%P00016	47	0.547847	1.53935	0.0143113	0.0681495	1372
RESPONSE TO ALCOHOL%GOBP%GO:0097305	54	0.525852	1.53935	0.0128824	0.0680798	713
PERK REGULATES GENE EXPRESSION%REACTOME%REACT_18277.4	25	0.625047	1.53917	0.0265018	0.0681283	2553
NEGATIVE REGULATION OF MICROTUBULE POLYMERIZATION OR DEPOLYMERIZATION%GOBP%GO:0031111	20	0.647503	1.53903	0.0254545	0.0681207	278
OXIDATIVE PHOSPHORYLATION%KEGG%HSA00190	92	0.49614	1.53874	0.00152905	0.0682208	2500
RESOLUTION OF AP SITES VIA THE MULTIPLE-NUCLEOTIDE PATCH REPLACEMENT PATHWAY%REACTOME%REACT_1128.2	16	0.68444	1.53863	0.0359066	0.0682118	2418
SYMBIOSIS, ENCOMPASSING MUTUALISM THROUGH PARASITISM%GOBP%GO:0044403	359	0.426792	1.53818	<0.001a	0.0684729	2428
MEMBRANE DOCKING%GOBP%GO:0022406	47	0.531939	1.53807	0.0203046	0.0684715	2793
RESPONSE TO LIPID%GOBP%GO:0033993	208	0.443112	1.53752	0.0027248	0.0687463	2260
TOLL-LIKE RECEPTOR 4 SIGNALING PATHWAY%GOBP%GO:0034142	90	0.496126	1.5375	0.00310559	0.0686942	1884
REGULATION OF ALCOHOL BIOSYNTHETIC PROCESS%GOBP%GO:1902930	24	0.620242	1.5375	0.0212014	0.0686283	2130
TRANSLOCATION OF GLUT4 TO THE PLASMA MEMBRANE%REACTOME%REACT_147867.3	53	0.53648	1.53726	0.0205047	0.0687111	773
NEGATIVE REGULATION OF CELLULAR PROTEIN METABOLIC PROCESS%GOBP%GO:0032269	457	0.417766	1.53704	<0.001a	0.0687784	1825
GDNF%IOB%GDNF	34	0.576339	1.53689	0.0236487	0.068798	530
CELLULAR RESPONSE TO MOLECULE OF BACTERIAL ORIGIN%GOBP%GO:0071219	53	0.53028	1.53677	0.0189573	0.0688198	2260
VESICLE ORGANIZATION%GOBP%GO:0016050	134	0.46933	1.53672	0.00291545	0.0687906	2998
MITOCHONDRIAL RIBOSOME%GOCC%GO:0005761	52	0.536841	1.53553	0.0126183	0.0694596	2969
GM-CSF%IOB%GM-CSF	74	0.500502	1.53529	0.0060423	0.069546	2229
CELLULAR PROTEIN COMPLEX ASSEMBLY%GOBP%GO:0043623	180	0.453205	1.53509	<0.001a	0.0695847	1649
NUCLEIC ACID TRANSPORT%GOBP%GO:0050657	71	0.514987	1.53505	0.0143312	0.0695435	2605
ATM PATHWAY%PATHWAY INTERACTION DATABASE NCI-NATURE CURATED DATA%ATM PATHWAY	33	0.592209	1.53456	0.025	0.0697803	713
RNA LOCALIZATION%GOBP%GO:0006403	76	0.500744	1.53433	0.014218	0.069866	2605
PROTEIN EXPORT FROM NUCLEUS%GOBP%GO:0006611	20	0.632363	1.53357	0.0318584	0.0702275	1067
GLUTATHIONE METABOLISM%KEGG%HSA00480	36	0.575819	1.53312	0.0153322	0.0704419	1908
RESPONSE TO ELEVATED PLATELET CYTOSOLIC CA2+%REACTOME%REACT_1280.3	62	0.521699	1.5328	0.0257649	0.0705753	950
NUCLEOSIDE TRIPHOSPHATE METABOLIC PROCESS%GOBP%GO:0009141	95	0.490499	1.53199	0.00761035	0.0710314	2398
JAK-STAT SIGNALING PATHWAY%KEGG%HSA04630	90	0.493782	1.53152	0.00301659	0.0712972	2084
SKIN DEVELOPMENT%GOBP%GO:0043588	50	0.543272	1.53151	0.0191693	0.0712262	2653
MITOCHONDRIAL ATP SYNTHESIS COUPLED PROTON TRANSPORT%GOBP%GO:0042776	15	0.676732	1.5314	0.0412186	0.0712282	3493
CHEMOKINE-MEDIATED SIGNALING PATHWAY%GOBP%GO:0070098	21	0.63612	1.53131	0.03125	0.0712118	1226
REGULATION OF INTERLEUKIN-2 PRODUCTION%GOBP%GO:0032663	23	0.63615	1.53066	0.0332103	0.0715358	1690
BETA1 INTEGRIN CELL SURFACE INTERACTIONS%PATHWAY INTERACTION DATABASE NCI-NATURE CURATED DATA%BETA1 INTEGRIN CELL SURFACE INTERACTIONS	59	0.526472	1.5304	0.0199336	0.071636	2223
SYNDECAN-4-MEDIATED SIGNALING EVENTS%PATHWAY INTERACTION DATABASE NCI-NATURE CURATED DATA%SYNDECAN-4-MEDIATED SIGNALING EVENTS	23	0.617961	1.5303	0.0388513	0.0716374	2176
PATTERN RECOGNITION RECEPTOR SIGNALING PATHWAY%GOBP%GO:0002221	118	0.47527	1.53012	0.0030303	0.0716871	2169
AP-1 TRANSCRIPTION FACTOR NETWORK%PATHWAY INTERACTION DATABASE NCI-NATURE CURATED DATA%AP-1 TRANSCRIPTION FACTOR NETWORK	52	0.541512	1.52904	0.0226171	0.0723486	2276
NEGATIVE REGULATION OF PROTEIN METABOLIC PROCESS%GOBP%GO:0051248	488	0.41296	1.5288	<0.001a	0.0724144	1825
POSITIVE REGULATION OF EPITHELIAL TO MESENCHYMAL TRANSITION%GOBP%GO:0010718	23	0.623339	1.52851	0.0286738	0.0725425	637
NUCLEAR ENVELOPE%GOCC%GO:0005635	215	0.441848	1.52848	0.00272851	0.072482	1632
MYD88-INDEPENDENT TOLL-LIKE RECEPTOR SIGNALING PATHWAY%GOBP%GO:0002756	74	0.506372	1.52822	0.0162602	0.0725756	2169
KSRP DESTABILIZES MRNA%REACTOME%REACT_25042.2	16	0.671068	1.52792	0.0359066	0.0726946	2553
PROTEIN CATABOLIC PROCESS%GOBP%GO:0030163	369	0.425266	1.52791	<0.001a	0.0726305	2315
REGULATION OF CATABOLIC PROCESS%GOBP%GO:0009894	376	0.422668	1.52716	<0.001a	0.0730689	1365
CYTOKINE-CYTOKINE RECEPTOR INTERACTION%KEGG%HSA04060	138	0.468752	1.52663	0.00288184	0.073359	2073
POSITIVE REGULATION OF PHOSPHORYLATION%GOBP%GO:0042327	485	0.412251	1.52614	<0.001a	0.0736013	1781
ORGANELLAR RIBOSOME%GOCC%GO:0000313	52	0.536841	1.52607	0.0146819	0.0735779	2969
HYALURONAN METABOLIC PROCESS%GOBP%GO:0030212	18	0.639683	1.52554	0.0377698	0.0738725	839
PROTEIN SERINE/THREONINE/TYROSINE KINASE ACTIVITY%GOMF%GO:0004712	26	0.608326	1.52518	0.0445969	0.074027	1604
CLEAVAGE FURROW%GOCC%GO:0032154	20	0.645788	1.52503	0.0317757	0.0740616	1191
MULTI-ORGANISM INTRACELLULAR TRANSPORT%GOBP%GO:1902583	26	0.610165	1.52497	0.0319716	0.0740353	2416
ACTIVATION OF INNATE IMMUNE RESPONSE%GOBP%GO:0002218	126	0.468868	1.52491	0.00293255	0.0739958	2293
DOUBLE-STRANDED RNA BINDING%GOMF%GO:0003725	40	0.557463	1.52459	0.0196429	0.0741593	3018
CELL MIGRATION%GOBP%GO:0016477	357	0.422575	1.52453	<0.001a	0.0741306	2342
PURINE NUCLEOSIDE TRIPHOSPHATE METABOLIC PROCESS%GOBP%GO:0009144	82	0.503372	1.52435	0.00475436	0.0741757	2500
PURINE METABOLISM%REACTOME%REACT_522.6	29	0.596035	1.52422	0.0391156	0.074199	2165
ENDOMEMBRANE SYSTEM ORGANIZATION%GOBP%GO:0010256	257	0.434019	1.52413	<0.001a	0.0741837	2829
CYCLIN D ASSOCIATED EVENTS IN G1%REACTOME%REACT_821.2	31	0.585973	1.52409	0.0197487	0.0741444	1788
CARBOHYDRATE BIOSYNTHETIC PROCESS%GOBP%GO:0016051	68	0.502721	1.52341	0.0277325	0.0745208	1383
POSITIVE REGULATION OF PROTEIN PHOSPHORYLATION%GOBP%GO:0001934	418	0.417756	1.52306	<0.001a	0.0746874	1781
O-GLYCOSYLATION OF TSR DOMAIN-CONTAINING PROTEINS%REACTOME%REACT_264269.1	26	0.601631	1.52275	0.0206897	0.0747976	1538
MODIFICATION OF MORPHOLOGY OR PHYSIOLOGY OF OTHER ORGANISM%GOBP%GO:0035821	37	0.562839	1.52231	0.0276339	0.0750298	548
MYELOID CELL ACTIVATION INVOLVED IN IMMUNE RESPONSE%GOBP%GO:0002275	15	0.69948	1.52016	0.0317164	0.0763658	353
GLUCOSE TRANSPORT%REACTOME%REACT_212.5	29	0.587893	1.51984	0.0392491	0.0764904	2665
CHROMATIN DNA BINDING%GOMF%GO:0031490	34	0.57016	1.51981	0.0220339	0.0764382	1822
HIV-1 NEF: NEGATIVE EFFECTOR OF FAS AND TNF-ALPHA%PATHWAY INTERACTION DATABASE NCI-NATURE CURATED DATA%HIV-1 NEF: NEGATIVE EFFECTOR OF FAS AND TNF-ALPHA	30	0.584109	1.51929	0.0252101	0.0767183	1996
CELLULAR COMPONENT DISASSEMBLY INVOLVED IN EXECUTION PHASE OF APOPTOSIS%GOBP%GO:0006921	58	0.51537	1.51903	0.022508	0.0768095	2006
PLATELET DEGRANULATION%GOBP%GO:0002576	62	0.508031	1.51892	0.0194489	0.0768073	1949
REGULATION OF CENTROSOME DUPLICATION%GOBP%GO:0010824	23	0.631186	1.51857	0.037702	0.0769744	986
BIOCARTA_IGF1MTOR_PATHWAY%MSIGDB_C2%BIOCARTA_IGF1MTOR_PATHWAY	18	0.645324	1.51807	0.0308748	0.0772369	2229
PYRUVATE METABOLISM%REACTOME%REACT_2071.5	20	0.63811	1.51781	0.0389381	0.0773293	2231
RIBONUCLEOSIDE TRIPHOSPHATE METABOLIC PROCESS%GOBP%GO:0009199	79	0.493844	1.51757	0.0123267	0.0773884	2500
TRIF-DEPENDENT TOLL-LIKE RECEPTOR SIGNALING PATHWAY%GOBP%GO:0035666	73	0.500599	1.51671	0.0141956	0.0779172	2169
GLYCOSYLATION%GOBP%GO:0070085	200	0.439736	1.51606	0.00272109	0.0783442	2826
NUCLEIC ACID PHOSPHODIESTER BOND HYDROLYSIS%GOBP%GO:0090305	141	0.457002	1.51561	0.00727802	0.078569	1822
COATED PIT%GOCC%GO:0005905	29	0.589541	1.51553	0.0300885	0.0785473	3413
PLATELET DEGRANULATION%REACTOME%REACT_318.7	58	0.530908	1.51512	0.0175159	0.0787763	950
PROTEIN GLYCOSYLATION%GOBP%GO:0006486	195	0.438996	1.51473	0.00267738	0.0790025	2826
HYDROGEN ION TRANSMEMBRANE TRANSPORT%GOBP%GO:1902600	39	0.553417	1.51437	0.0295567	0.0791669	2435
MACROMOLECULE GLYCOSYLATION%GOBP%GO:0043413	195	0.438996	1.51341	0.00284495	0.0797278	2826
MODIFICATION OF MORPHOLOGY OR PHYSIOLOGY OF OTHER ORGANISM INVOLVED IN SYMBIOTIC INTERACTION%GOBP%GO:0051817	37	0.562839	1.51333	0.0385852	0.0797088	548
NEGATIVE REGULATION OF EXTRINSIC APOPTOTIC SIGNALING PATHWAY IN ABSENCE OF LIGAND%GOBP%GO:2001240	15	0.665043	1.51319	0.0552381	0.0797403	59
MAINTENANCE OF PROTEIN LOCATION%GOBP%GO:0045185	72	0.5112	1.5131	0.0137195	0.0797235	1127
INTERLEUKIN SIGNALING PATHWAY%PANTHER PATHWAY%P00036	67	0.510453	1.51277	0.015361	0.0798722	2504
BASE-EXCISION REPAIR%GOBP%GO:0006284	36	0.558836	1.51243	0.0289608	0.0800032	2022
GROWTH FACTOR RECEPTOR BINDING%GOMF%GO:0070851	53	0.521699	1.51228	0.0189873	0.0800366	2032
GENERATION OF PRECURSOR METABOLITES AND ENERGY%GOBP%GO:0006091	241	0.42998	1.51211	0.00135318	0.0800748	2500
GLUCOSE METABOLISM%REACTOME%REACT_723.4	57	0.521343	1.51192	0.0205479	0.0801139	1533
INTERFERON SIGNALING%REACTOME%REACT_25229.1	128	0.463053	1.51157	<0.001a	0.0802758	2695
FGF SIGNALING PATHWAY%PATHWAY INTERACTION DATABASE NCI-NATURE CURATED DATA%FGF SIGNALING PATHWAY	45	0.534531	1.51121	0.0176849	0.080445	1306
GLUCONEOGENESIS%REACTOME%REACT_1520.4	24	0.59847	1.51092	0.0371681	0.0805934	1383
NUCLEOTIDE EXCISION REPAIR%REACTOME%REACT_1826.3	45	0.551825	1.51076	0.0233333	0.0806297	2727
POSITIVE REGULATION OF CELLULAR COMPONENT MOVEMENT%GOBP%GO:0051272	195	0.437144	1.51068	0.00138313	0.080611	2698
MYOSIN BINDING%GOMF%GO:0017022	21	0.623326	1.51065	0.0360531	0.0805576	1954
VESICLE DOCKING%GOBP%GO:0048278	36	0.566229	1.51035	0.03125	0.0806739	2793
RIBONUCLEOSIDE METABOLIC PROCESS%GOBP%GO:0009119	133	0.458647	1.5103	0.0014245	0.08063	2500
AMINOACYL-TRNA LIGASE ACTIVITY%GOMF%GO:0004812	28	0.590755	1.51006	0.0377698	0.0807345	1144
CARBOHYDRATE DERIVATIVE BINDING%GOMF%GO:0097367	450	0.410699	1.50965	<0.001a	0.0809491	2496
PALLIUM DEVELOPMENT%GOBP%GO:0021543	36	0.558238	1.50939	0.0277778	0.0810636	1531
PROTEIN SERINE/THREONINE PHOSPHATASE COMPLEX%GOCC%GO:0008287	31	0.583515	1.50898	0.0356506	0.0812611	3191
AEROBIC RESPIRATION%GOBP%GO:0009060	34	0.559787	1.50877	0.0236088	0.0813634	2089
OXIDOREDUCTASE ACTIVITY, ACTING ON THE CH-NH GROUP OF DONORS%GOMF%GO:0016645	18	0.64719	1.50873	0.0382609	0.0813131	1701
POSITIVE REGULATION OF VIRAL GENOME REPLICATION%GOBP%GO:0045070	22	0.617216	1.50863	0.0327022	0.0813147	2889
MYELOID LEUKOCYTE MEDIATED IMMUNITY%GOBP%GO:0002444	19	0.634361	1.5085	0.0496323	0.0813108	353
SIG_INSULIN_RECEPTOR_PATHWAY_IN_CARDIAC_MYOCYTES%MSIGDB_C2%SIG_INSULIN_RECEPTOR_PATHWAY_IN_CARDIAC_MYOCYTES	43	0.53836	1.5075	0.0412371	0.0819818	2410
FCERI MEDIATED MAPK ACTIVATION%REACTOME%REACT_163701.2	36	0.577466	1.50721	0.0333333	0.0821206	2289
GLYCOLYSIS%HUMANCYC%PWY66-400	18	0.646702	1.50663	0.0442478	0.0824616	1834
REGULATION OF RETINOBLASTOMA PROTEIN%PATHWAY INTERACTION DATABASE NCI-NATURE CURATED DATA%REGULATION OF RETINOBLASTOMA PROTEIN	52	0.524496	1.506	0.0181518	0.0828012	2664
PROTEIN POLYMERIZATION%GOBP%GO:0051258	37	0.551433	1.50576	0.0287648	0.0829172	2110
EPITHELIAL CELL MIGRATION%GOBP%GO:0010631	41	0.553613	1.50549	0.0352349	0.0830479	2391
MULTI-ORGANISM TRANSPORT%GOBP%GO:0044766	26	0.610165	1.5054	0.018315	0.0830353	2416
TOLL-LIKE RECEPTOR 3 SIGNALING PATHWAY%GOBP%GO:0034138	75	0.496211	1.50501	0.01875	0.0832083	2169
ANCHORING JUNCTION%GOCC%GO:0070161	358	0.413869	1.50472	<0.001a	0.0833711	2309
RIBOSE PHOSPHATE METABOLIC PROCESS%GOBP%GO:0019693	141	0.454361	1.50472	0.00278552	0.083298	2500
CELL SURFACE FURROW%GOCC%GO:0097610	20	0.645788	1.50454	0.0344234	0.0833527	1191
SIGNALING MEDIATED BY P38-ALPHA AND P38-BETA%PATHWAY INTERACTION DATABASE NCI-NATURE CURATED DATA%SIGNALING MEDIATED BY P38-ALPHA AND P38-BETA	30	0.586514	1.50351	0.0367893	0.0840359	959
DNA CATABOLIC PROCESS%GOBP%GO:0006308	78	0.497861	1.50301	0.00802568	0.0843267	2767
PROTEIN COMPLEX BINDING%GOMF%GO:0032403	443	0.408642	1.50259	<0.001a	0.0845493	2110
HUNTINGTON DISEASE%PANTHER PATHWAY%P00029	84	0.487771	1.50226	0.00650406	0.0846967	1673
GAP JUNCTION TRAFFICKING AND REGULATION%REACTOME%REACT_9480.2	19	0.643469	1.50155	0.0399274	0.0851193	1614
TUBULIN BINDING%GOMF%GO:0015631	130	0.45726	1.50148	0.00614439	0.0851096	1525
POSITIVE REGULATION OF CELL MIGRATION%GOBP%GO:0030335	187	0.437242	1.50116	0.00566572	0.0852574	2698
IL6-MEDIATED SIGNALING EVENTS%PATHWAY INTERACTION DATABASE NCI-NATURE CURATED DATA%IL6-MEDIATED SIGNALING EVENTS	40	0.54761	1.50096	0.0305958	0.085348	2207
TOLL RECEPTOR SIGNALING PATHWAY%PANTHER PATHWAY%P00054	42	0.540027	1.50085	0.033101	0.0853461	1808
ADAPTIVE IMMUNE SYSTEM%REACTOME%REACT_75774.4	476	0.407069	1.50079	<0.001a	0.0853011	2114
OXIDATIVE STRESS INDUCED SENESCENCE%REACTOME%REACT_169436.2	56	0.516512	1.50048	0.0332805	0.0854644	1761
NEGATIVE REGULATION OF HEMOSTASIS%GOBP%GO:1900047	19	0.628522	1.50046	0.045045	0.0853969	913
BUTYRATE RESPONSE FACTOR 1 (BRF1) DESTABILIZES MRNA%REACTOME%REACT_24915.2	15	0.654124	1.50044	0.0505618	0.0853398	3949
EPIDERMAL CELL DIFFERENTIATION%GOBP%GO:0009913	30	0.569804	1.50011	0.0509666	0.0855134	2806
MICROTUBULE ORGANIZING CENTER%GOCC%GO:0005815	412	0.409741	1.49974	<0.001a	0.0857058	1129
P53 PATHWAY FEEDBACK LOOPS 2%PANTHER PATHWAY%P04398	37	0.548338	1.49966	0.0287162	0.085681	2289
LISSENCEPHALY GENE (LIS1) IN NEURONAL MIGRATION AND DEVELOPMENT%PATHWAY INTERACTION DATABASE NCI-NATURE CURATED DATA%LISSENCEPHALY GENE (LIS1) IN NEURONAL MIGRATION AND DEVELOPMENT	24	0.615977	1.49958	0.0346021	0.0856585	2110
PURINE-CONTAINING COMPOUND METABOLIC PROCESS%GOBP%GO:0072521	182	0.44222	1.49952	0.00276625	0.0856148	2500
[truncated: 2,759 more rows]

## Sheet: Table 4
Supplementary Table 4. Gene sets identified as up-regulated by GSEA after challenge in horses without asthma
[truncated: 3,796 more rows]

[truncated: 6 more sheets: Table 5, Table 6, Table 7, Table 8, Table 9, Table 10]
